# Supplementary material for: Cytokinin Signaling in Mycobacterium tuberculosis
Source: mBio. 2018 Jun 19;9(3):e00989-18. doi: 10.1128/mBio.00989-18 (PMC6016246; doi:10.1128/mBio.00989-18)
Supplement: TABLE S1 [file mbo003183940st1.xlsx]

## Sheet: HD data corrected.txt
Feature ID	(1) DMSO	(2) DMSO	(3) DMSO	(4) 100 µM iP	(5) 100 µM iP	(6) 100 µM iP	(1) DMSO	(2) DMSO	(3) DMSO	(4) 100 µM iP	(5) 100 µM iP	(6) 100 µM iP	4 vs 1	5 vs 2	6 vs 3	medain 4-6 vs median 1-3 (log2)
RVBD_0077c	58	80	51	4462	4976	5946	17.9609	25.1395	18.6806	1409.14	1512.2	1587.28	6.29381	5.91055	6.40887	6.33896
RVBD_1557	184	176	166	1390	1579	1766	39.6564	38.4925	42.3181	305.517	333.97	328.108	2.94562	3.11707	2.95482	3.04854
RVBD_6000	0	8	1	5	10	9	3.5	27.1311	3.95304	17.0413	32.7974	25.9288	2.28361	0.273633	2.71352	2.71352
RVBD_6002	0	3	1	4	6	4	3.5	9.10942	3.53935	12.2064	17.6191	10.3179	1.80221	0.951705	1.54359	1.78608
RVBD_1089A	0	2	1	0	5	5	3.5	4.97403	2.8989	3.5	12.0257	10.5636	0	1.27363	1.86552	1.59367
RVBD_6044	1	1	3	3	2	9	2.85929	2.90152	10.1461	8.74789	5.61199	22.1835	1.61328	0.951705	1.12855	1.59213
RVBD_6031	0	1	0	3	0	6	3.5	3.43601	3.5	10.3593	3.5	17.5133	1.56551	0.026621	2.32302	1.56551
RVBD_0601c	6	6	9	20	18	11	3.27816	3.32658	5.81626	11.1438	9.6512	5.18086	1.76528	1.53667	-0.166901	1.53667
RVBD_2891	3	4	3	0	0	0	1.02934	1.39273	1.21754	3.5	3.5	3.5	1.76563	1.32944	1.52339	1.52339
RVBD_0076c	452	378	306	1029	1116	1200	298.246	253.102	238.825	692.429	722.652	682.569	1.21517	1.51358	1.51502	1.45195
RVBD_2283	1	1	3	0	3	1	1.31967	1.33916	4.68284	3.5	3.88523	1.13762	1.40718	1.53667	-2.04137	1.38602
RVBD_6040	2	0	1	3	6	2	6.68405	3.5	3.95304	10.2248	19.6784	5.76195	0.613279	2.49119	0.543592	1.37104
RVBD_0325	5	2	1	3	6	6	5.71857	2.32122	1.35282	3.49916	6.73439	5.9156	-0.708649	1.53667	2.12855	1.34964
RVBD_6020	1	1	0	3	0	3	2.29764	2.33158	3.5	7.02955	3.5	5.94201	1.61328	0.586048	0.763596	1.34964
RVBD_2023c	8	14	5	13	23	23	5.71857	10.1553	4.22756	9.47688	16.1345	14.1728	0.728756	0.667912	1.74523	1.3094
RVBD_3659c	12	12	18	28	33	12	2.65295	2.69213	4.70697	6.31291	7.15963	2.28696	1.25071	1.41114	-1.04137	1.22956
RVBD_2063	12	2	4	1	11	18	13.1967	2.23194	5.20315	1.12152	11.8715	17.0642	-3.55665	2.41114	1.71352	1.19005
RVBD_3660c	5	5	14	11	10	18	1.22192	1.23997	4.0469	2.7415	2.39829	3.79205	1.16582	0.951705	-0.0938375	1.14467
RVBD_2077Bc	0	2	5	5	2	8	3.5	3.05423	8.90013	7.67359	2.95368	10.3782	1.13255	-0.0482948	0.221664	1.13255
RVBD_6019	10075	7991	7368	10488	20958	21638	826.741	665.416	715.148	877.69	1687.73	1530.63	0.0862765	1.34276	1.09781	1.09781
RVBD_3352c	1	2	2	0	0	1	3.5	1.40396	1.63648	3.5	3.5	3.5	0	1.31785	1.09676	1.09676
RVBD_0600c	8	6	4	4	13	15	4.06053	3.09038	2.40145	2.07051	6.47538	6.56316	-0.971683	1.06718	1.45048	1.06718
RVBD_2828c	20	13	10	21	28	35	9.42622	6.21754	5.5748	10.0937	12.9508	14.2202	0.0987061	1.05862	1.35095	1.05862
RVBD_0078	66	61	51	124	124	152	28.0267	26.286	25.6165	53.6999	51.6748	55.6418	0.938119	0.975164	1.11909	1.03062
RVBD_6041	3	5	6	7	12	12	10.158	17.18	24.0303	24.1718	39.8747	35.0266	1.25071	1.21474	0.543592	1.02772
RVBD_1954A	2	2	4	1	1	0	1.69859	1.72367	4.01828	3.5	3.5	3.5	1.04302	1.02187	-0.199221	1.02187
RVBD_3269	412	456	392	1529	905	1079	375.966	422.264	423.116	1422.93	810.456	848.794	1.92019	0.940589	1.00436	1.00727
RVBD_3862c	2	3	10	2	10	7	1.4663	2.23194	8.67192	1.49537	7.19486	4.42406	0.0283168	1.68867	-0.970981	0.987074
RVBD_1556	105	99	83	188	216	197	44.3683	42.4508	41.4842	81.0149	89.5707	71.7594	0.86866	1.07724	0.790605	0.932396
RVBD_1214c	11	15	8	21	14	24	8.50058	11.7629	7.31254	16.5501	10.6173	15.9881	0.961203	-0.147831	1.12855	0.911365
RVBD_3270	342	344	293	965	602	750	40.8015	41.6463	41.3466	117.409	70.4816	77.1332	1.52485	0.75906	0.899582	0.899582
RVBD_3315c	11	12	13	31	23	14	7.04153	7.79513	9.84328	20.2377	14.4488	7.7256	1.52308	0.890305	-0.349492	0.890305
RVBD_1417	60	54	41	113	103	91	33.2046	30.3256	26.8382	63.7749	55.9389	43.4129	0.941605	0.883318	0.693835	0.883318
RVBD_2961	17	8	7	9	15	18	11.2172	5.35665	5.46331	6.05623	9.71307	10.2385	-0.889221	0.858596	0.906163	0.830152
RVBD_2760c	11	8	4	14	22	14	10.4841	7.73738	4.5094	13.6078	20.5773	11.5026	0.37624	1.41114	1.35095	0.814519
RVBD_3904c	7	13	3	12	11	25	6.59836	12.4351	3.34488	11.5357	10.1756	20.3146	0.805924	-0.289303	2.60249	0.805924
RVBD_1528c	14	44	20	40	46	41	7.23434	23.0723	12.2243	21.0793	23.327	18.2635	1.54289	0.0158355	0.579216	0.786075
RVBD_3637	3	11	4	8	1	11	1.54093	5.73354	2.43021	4.19061	3.5	4.87063	1.44335	-0.712071	1.00302	0.786075
RVBD_0532	64	52	45	89	108	102	9.22661	7.60734	7.67356	13.0851	15.2797	12.6763	0.50405	1.00615	0.724165	0.769956
RVBD_0793	17	13	9	26	18	26	14.2964	11.094	8.95248	22.2985	14.8553	18.8487	0.641294	0.42119	1.07411	0.764681
RVBD_0456A	1	2	1	2	1	4	3.5	1.85203	1.07938	1.86125	3.5	3.1466	-0.911081	0.918245	1.54359	0.764681
RVBD_2761c	78	112	80	156	165	124	18.3308	26.7099	22.2381	37.3882	38.0539	25.121	1.02832	0.510672	0.175861	0.749549
RVBD_0186Ac	12	15	25	27	26	25	19.0619	24.1793	46.9729	43.7394	40.5311	34.2338	1.19824	0.745254	-0.456408	0.745254
RVBD_0375c	32	10	15	29	31	23	9.56417	3.03295	5.30286	8.83933	9.0926	5.9259	-0.113702	1.58397	0.160264	0.737166
RVBD_3437	33	31	45	71	56	48	17.8031	16.9711	28.7155	39.0629	29.6483	22.323	1.13367	0.804864	-0.363298	0.735819
RVBD_6034	10	18	9	10	18	24	33.86	61.8482	36.0455	34.5311	59.812	70.0531	0.0283168	-0.0482948	0.95863	0.730616
RVBD_1972	13	10	13	17	27	25	5.80793	4.53362	6.86979	7.74553	11.8378	9.62825	0.41534	1.38466	0.487009	0.729251
RVBD_3746c	72	98	62	77	127	141	55.1434	76.1649	56.1662	60.1417	95.454	93.0915	0.125178	0.32568	0.728948	0.728948
RVBD_2317	8	6	8	13	14	7	2.49538	1.89918	2.95161	4.13537	4.28552	1.88224	0.728756	1.1741	-0.649053	0.728756
RVBD_1414	16	18	9	30	27	23	10.2422	11.6927	6.81458	19.5848	16.9616	12.692	0.935207	0.536668	0.897229	0.727745
RVBD_2836c	86	74	98	96	144	171	16.7658	14.6395	22.5982	19.0863	27.5498	28.7377	0.187015	0.912177	0.346735	0.716518
RVBD_1255c	48	41	41	71	80	96	20.2826	17.5806	20.4922	30.5961	33.1743	34.9691	0.593101	0.916081	0.771003	0.709823
RVBD_0520	19	16	19	29	32	36	13.9299	11.9037	16.4766	21.6828	23.0236	22.7523	0.63837	0.951705	0.46559	0.707832
RVBD_1142c	83	83	85	86	140	180	26.467	26.8579	32.0603	27.9672	43.8111	49.4799	0.0795421	0.705949	0.626055	0.705949
RVBD_2384	50	60	41	60	83	97	7.57762	9.22745	7.34968	9.27338	12.3444	12.6726	0.291351	0.419854	0.785953	0.704041
RVBD_2801A	44	42	56	69	75	78	49.0164	47.4794	73.7901	78.3902	81.9934	74.9053	0.67741	0.788206	0.0216398	0.67741
RVBD_2649	39	63	32	61	71	64	11.3402	18.5894	11.006	18.0889	20.2602	16.0423	0.673652	0.124172	0.543592	0.673652
RVBD_1585c	13	17	12	21	28	26	6.48327	8.60334	7.07871	10.6806	13.7037	11.1777	0.720194	0.671597	0.65907	0.65907
RVBD_3183	10	2	6	13	5	13	7.79806	1.58265	5.53426	10.3384	3.82636	8.73895	0.406828	1.27363	0.65907	0.65907
RVBD_1801	24	39	23	42	39	56	4.85539	8.00655	5.50381	8.66536	7.74296	9.76632	0.835672	-0.0482948	0.827385	0.654831
RVBD_3912	37	21	19	25	47	41	12.4463	7.16846	7.55987	8.57636	15.5155	11.8892	-0.53728	1.11398	0.653217	0.653217
RVBD_3073c	25	19	11	36	28	35	18.0207	13.898	9.37879	26.4642	19.807	21.7485	0.554386	0.511133	1.21344	0.646037
RVBD_2039c	70	66	87	113	111	110	21.3683	20.4449	31.4133	35.1783	33.2526	28.9464	0.719213	0.701727	-0.117991	0.637991
RVBD_2805	23	19	31	35	32	48	14.6141	12.2509	23.2986	22.6797	19.9538	26.2915	0.634038	0.703778	0.174359	0.634038
RVBD_1571	36	27	25	21	58	53	18.1649	13.8249	14.9208	10.8062	28.7202	23.0534	-0.749291	1.0548	0.627657	0.627657
RVBD_1723	37	50	31	56	61	44	7.62935	10.4622	7.56083	11.776	12.3437	7.8211	0.626218	0.238586	0.0488278	0.626218
RVBD_1010	115	145	98	188	137	207	31.0206	39.6906	31.268	51.7171	36.2662	48.134	0.737416	-0.130172	0.62237	0.62237
RVBD_3082c	42	73	40	71	80	66	10.5651	18.6344	11.9016	18.2141	19.749	14.3119	0.785746	0.0838087	0.266058	0.613894
RVBD_2386c	158	217	160	284	309	266	30.051	41.8822	35.9952	55.0865	57.6754	43.6128	0.874283	0.461617	0.276947	0.613894
RVBD_0514	28	27	33	42	48	46	24.018	23.5023	33.4823	36.7411	40.4064	34.0147	0.613279	0.78178	0.0227603	0.613279
RVBD_1035c	14	16	8	21	22	17	5.24411	6.08179	3.5445	8.02208	8.08715	5.48937	0.613279	0.411137	0.631055	0.613279
RVBD_2060	4	3	6	6	7	2	2.56056	1.94878	4.54305	3.91697	4.39746	1.10366	0.613279	1.1741	-2.04137	0.613279
RVBD_1748	91	87	82	138	119	161	31.9912	31.0367	34.0977	49.4758	41.055	48.7916	0.629047	0.403579	0.516957	0.608956
RVBD_2654c	0	7	2	5	7	1	3.5	7.43072	2.47467	5.33408	7.18609	3.5	0.607884	-0.0482948	0.500119	0.607884
RVBD_1291c	3	3	2	0	1	7	2.29764	2.33158	1.81181	3.5	3.5	4.62156	0.607201	0.586048	1.35095	0.607201
RVBD_1587c	48	81	94	107	127	163	12.3275	21.1099	28.555	28.0247	32.0085	36.0869	1.18482	0.60054	0.337732	0.60054
RVBD_0599c	28	34	43	58	44	60	30.4026	37.4626	55.2259	64.225	46.885	56.1607	1.07894	0.323674	0.0242183	0.584109
RVBD_1054	40	43	43	64	77	64	32.6776	35.6472	41.5509	53.3205	61.7319	45.0712	0.706389	0.792227	0.117328	0.580899
RVBD_2309A	30	45	23	44	55	41	26.8058	40.8026	24.3085	40.0945	48.2281	31.5807	0.580858	0.241212	0.377583	0.580858
RVBD_2450c	8	3	5	10	9	6	3.96664	1.50946	2.93241	5.05658	4.3793	2.56457	0.350245	1.53667	-0.193373	0.578613
RVBD_0603	11	12	8	8	24	19	9.07274	10.0437	7.80473	6.72915	19.4261	13.5092	-0.431115	0.951705	0.79152	0.57433
RVBD_0378	0	2	1	2	6	1	3.5	2.35258	1.3711	2.36429	6.8254	3.5	-0.565945	1.53667	1.35202	0.573109
RVBD_3658c	34	37	29	40	52	76	10.9231	12.0625	11.0202	13.1055	16.3946	21.048	0.262782	0.442692	0.933539	0.573075
RVBD_0429c	84	86	82	105	139	150	36.3909	37.8077	42.0194	46.3903	59.096	56.0189	0.350245	0.644381	0.414859	0.567235
RVBD_0689c	9	4	10	13	15	10	9.08244	4.09626	11.9366	13.3791	14.8553	8.69941	0.558831	1.8586	-0.456408	0.558831
RVBD_2737A	52	67	52	99	78	105	76.905	100.553	90.9654	149.317	113.207	133.866	0.957234	0.171018	0.557398	0.557398
RVBD_3752c	51	26	18	38	40	40	28.5929	14.7921	11.9366	21.7268	22.0078	19.332	-0.396181	0.573194	0.695596	0.554652
RVBD_0065	105	73	53	114	105	126	67.2146	47.4203	40.1303	74.4223	65.9619	69.5304	0.146961	0.476126	0.792952	0.552137
RVBD_0847	21	24	21	35	39	30	13.7508	15.9473	16.2648	23.3722	25.0612	16.934	0.765282	0.652145	0.0581656	0.551485
RVBD_6018	4404	3385	2367	4717	5127	5960	745.597	581.545	473.999	814.417	851.823	869.827	0.127372	0.550664	0.875845	0.550664
RVBD_2355	55	38	34	60	60	55	15.9926	11.2126	11.6939	17.7923	17.1213	13.7864	0.153848	0.610668	0.237489	0.550044
RVBD_1125	33	54	19	56	44	56	6.82095	11.3264	4.64522	11.8044	8.9251	9.97812	0.791278	-0.343751	1.10302	0.548795
RVBD_2898c	39	43	47	44	65	75	25.9331	29.0152	36.9666	29.8378	42.4162	42.9913	0.202346	0.547808	0.217822	0.547808
RVBD_6043	13	11	11	10	23	22	37.5884	32.2753	37.6205	29.4873	65.2631	54.8356	-0.350195	1.01584	0.543592	0.544826
RVBD_1028A	15	6	6	27	7	12	41.5058	16.8475	19.6377	76.1913	19.0084	28.6239	0.876314	0.174098	0.543592	0.543592
RVBD_2506	11	22	12	25	17	24	4.36836	8.86575	5.63675	10.1249	6.62527	8.21611	1.21274	-0.420264	0.543592	0.543592
RVBD_2019	31	28	33	54	46	46	19.1305	17.5344	24.088	33.9846	27.8581	24.471	0.829008	0.667912	0.0227603	0.542223
RVBD_3332	37	16	16	25	28	40	8.26513	3.6269	4.22756	5.69524	6.13812	7.7026	-0.53728	0.75906	0.865521	0.537971
RVBD_0943c	13	20	12	30	21	15	3.21361	5.01704	3.50875	7.56302	5.09446	3.19647	1.23477	0.0220945	-0.134479	0.537971
RVBD_3195	49	54	48	76	81	108	8.88616	9.93755	10.2963	14.0558	14.4156	16.8838	0.661534	0.536668	0.713517	0.536668
RVBD_3393	44	40	56	54	65	87	12.2144	11.268	18.3878	15.2876	17.7077	20.8195	0.323773	0.652145	0.179181	0.535794
RVBD_3744	38	48	37	62	92	65	26.9387	34.5305	31.0254	44.8239	64.0046	39.7225	0.734586	0.890305	0.356507	0.530818
RVBD_1913	111	108	97	157	167	107	37.934	37.4539	39.2102	54.7179	56.0081	31.5224	0.528522	0.580522	-0.314853	0.528522
RVBD_1561	31	47	34	64	59	59	19.6973	30.3048	25.5533	41.4715	36.7897	32.3167	1.07412	0.279759	0.338773	0.525796
RVBD_0498	53	65	70	78	109	110	16.1789	20.1351	25.2751	24.2824	32.6534	28.9464	0.585799	0.697522	0.195669	0.523673
RVBD_2073c	19	33	18	30	34	26	6.51918	11.49	7.30522	10.4975	11.4485	7.69028	0.68728	-0.00522612	0.0741072	0.523041
RVBD_3384c	30	27	29	30	44	50	19.644	17.9407	22.4609	20.0333	28.2742	28.2233	0.0283168	0.656249	0.329468	0.5228
RVBD_1372	85	84	83	142	108	142	18.5055	18.5579	21.3739	31.5279	23.0747	26.6502	0.768673	0.314275	0.3183	0.522111
RVBD_3366	5	14	15	20	13	28	2.76705	7.86218	9.81885	11.2876	7.06025	13.3578	2.02832	-0.15521	0.444057	0.521737
RVBD_2642	25	29	25	33	44	49	16.8856	19.8765	19.9727	22.7307	29.1647	28.53	0.428855	0.553156	0.514446	0.52141
RVBD_2545	18	21	21	29	31	41	16.6023	19.6555	22.9107	27.2784	28.06	32.5994	0.716373	0.513584	0.508827	0.513584
RVBD_0553	31	43	29	48	35	58	8.13192	11.4464	8.99811	12.8409	9.01008	13.1156	0.659083	-0.345277	0.543592	0.513057
RVBD_2810c	24	33	26	43	21	53	15.4788	21.5978	19.8346	28.2826	13.2916	29.4668	0.869619	-0.700372	0.571073	0.5119
RVBD_1241	84	70	59	99	106	87	82.8207	70.0367	68.8072	99.5449	102.564	73.945	0.265356	0.550343	0.103893	0.507238
RVBD_0924c	76	68	75	70	110	137	15.1962	13.7974	17.738	14.2739	21.5846	23.6141	-0.0903277	0.645602	0.412806	0.50629
RVBD_0796	41	48	38	67	65	60	11.9218	14.1633	13.0696	19.8681	18.5481	15.0397	0.736854	0.38911	0.202556	0.505056
RVBD_0449c	36	34	31	50	51	68	7.01825	6.72625	7.14842	9.94078	9.75722	11.4279	0.502248	0.536668	0.676859	0.502248
RVBD_1964	60	63	61	77	92	105	19.3486	20.6161	23.2675	25.3228	29.1149	29.1888	0.388213	0.497987	0.327101	0.497987
RVBD_1055	98	101	79	124	141	173	186.807	195.369	178.121	241.053	263.764	284.277	0.367803	0.433045	0.67444	0.497699
RVBD_1139c	194	232	163	296	279	235	99.647	120.926	99.0312	155.052	140.636	104.054	0.637857	0.217845	0.0713813	0.497066
RVBD_0616c	12	15	11	18	20	21	11.5657	14.6706	12.5402	17.6924	18.9168	17.4477	0.613279	0.366743	0.476478	0.496569
RVBD_3428c	8	14	11	18	19	8	1.66966	2.96506	2.71551	3.83119	3.89153	1.43932	1.19824	0.392278	-0.915839	0.496569
RVBD_2661c	17	11	8	17	16	17	11.2172	7.36539	6.24378	11.4395	10.3606	9.66973	0.0283168	0.492274	0.631055	0.492274
RVBD_0086	141	134	155	207	198	230	24.7337	23.853	32.1606	37.0309	34.0851	34.7798	0.582252	0.514973	0.112958	0.491773
RVBD_0557	71	85	65	106	110	111	16.0693	19.5221	17.401	24.4664	24.4322	21.6567	0.60649	0.323674	0.315641	0.489608
RVBD_0318c	128	89	69	106	129	155	41.4327	29.2342	26.4183	34.9916	40.9781	43.2508	-0.243763	0.487199	0.711192	0.487199
RVBD_0627	40	40	37	39	61	66	25.229	25.6016	27.6035	25.0859	37.7572	35.8851	-0.0082091	0.560514	0.378533	0.487147
RVBD_3905c	17	19	16	24	27	34	14.0215	15.9026	15.6095	20.1874	21.8544	24.1743	0.525816	0.458665	0.631055	0.485504
RVBD_0320	37	58	37	44	76	71	14.3611	22.8445	16.9868	17.4166	28.9487	23.7561	0.278295	0.341652	0.483886	0.483886
RVBD_1506c	210	212	235	233	343	349	107.865	110.501	142.775	122.051	172.896	154.532	0.178257	0.645849	0.114159	0.483844
RVBD_1988	127	133	104	199	165	206	60.5216	64.317	58.6222	96.7128	77.1649	84.6259	0.676257	0.262745	0.529653	0.48365
RVBD_3508	215	238	182	299	306	229	9.69632	10.8921	9.70872	13.7519	13.5431	8.90294	0.504126	0.314275	-0.124998	0.480209
RVBD_2273	19	17	27	26	27	29	14.8163	13.4525	24.9042	20.6768	20.6623	19.4946	0.480829	0.61913	-0.353314	0.479818
RVBD_3162c	31	28	29	54	44	36	18.2133	16.6937	20.1533	32.3552	25.3693	18.233	0.829008	0.603782	-0.144464	0.478093
RVBD_0078B	674	886	620	897	1040	1290	837.896	1117.72	911.683	1137.23	1268.8	1382.45	0.440676	0.18291	0.600623	0.47686
RVBD_1502	1588	1667	1387	1594	2322	2887	454.055	483.683	469.09	464.805	651.553	711.597	0.0337575	0.429819	0.601196	0.474016
RVBD_3037c	37	41	39	48	65	67	8.84069	9.94114	11.0223	11.6963	15.2415	13.8003	0.403826	0.616521	0.324279	0.473219
RVBD_0261c	62	88	58	98	97	101	11.3155	16.2979	12.5208	18.2403	17.3733	15.8903	0.68883	0.0921864	0.343823	0.472548
RVBD_2546	1	4	3	1	4	0	3.5	2.52306	2.20568	3.5	2.44	3.5	0	-0.0482948	0.666129	0.47218
RVBD_0816c	47	76	46	74	99	56	28.5929	46.9182	33.1009	45.9109	59.105	29.3682	0.683181	0.333134	-0.172615	0.471967
RVBD_1953	72	47	46	74	85	56	59.3852	39.3379	44.8772	62.2446	68.8009	39.8165	0.0678451	0.806507	-0.172615	0.471967
RVBD_1217c	49	44	37	64	63	47	7.65602	6.97633	6.83802	10.1979	9.65999	6.33044	0.413607	0.469553	-0.111272	0.469553
RVBD_3402c	177	202	200	265	364	329	36.7623	42.5743	49.1339	56.1305	74.1925	58.9053	0.61056	0.801288	0.26168	0.468414
RVBD_2655c	69	57	58	93	91	114	12.4343	10.4235	12.3629	17.0915	16.0932	17.7095	0.458951	0.62661	0.518501	0.467253
RVBD_1709	120	123	110	156	182	200	36.894	38.3749	40.0027	48.9129	54.9131	53.0072	0.406828	0.516985	0.406089	0.466023
RVBD_0370c	91	89	81	115	128	156	26.1065	25.9099	27.4862	33.6457	36.0369	38.58	0.366012	0.475972	0.489145	0.465063
RVBD_1371	21	9	15	24	28	24	3.67623	1.5988	3.10596	4.28468	4.81028	3.6218	0.220962	1.58914	0.221664	0.464147
RVBD_3020c	7	5	5	8	1	11	6.12704	4.4411	5.1766	7.14113	3.5	8.29995	0.220962	-0.343562	0.681096	0.464147
RVBD_2604c	180	196	146	214	253	307	77.5887	85.7333	74.4391	94.0728	107.023	114.076	0.277931	0.319989	0.615863	0.463998
RVBD_3621c	42	37	44	58	59	59	8.70218	7.77943	10.7833	12.2555	11.9967	10.5381	0.49398	0.624895	-0.0331961	0.463183
RVBD_3770B	20	19	20	27	14	37	26.8058	25.8417	31.7067	36.9052	18.4144	42.7494	0.461276	-0.488867	0.431118	0.461276
RVBD_2023A	117	168	126	204	209	192	65.5954	95.5794	83.5565	116.639	114.991	92.7937	0.830377	0.266747	0.151275	0.460695
RVBD_3589	74	100	64	115	106	106	20.8119	28.5395	21.2903	32.9838	29.256	25.6989	0.664353	0.0357694	0.271513	0.458537
RVBD_1968	15	13	28	24	21	23	3.13061	2.75327	6.91222	5.10826	4.30116	4.13804	0.706389	0.643583	-0.7402	0.458285
RVBD_2757c	210	172	164	216	284	309	129.594	107.711	119.71	135.938	171.993	164.381	0.0689588	0.675188	0.457503	0.457503
RVBD_2106	54	41	29	53	58	72	15.7018	12.0979	9.97418	15.7165	16.5506	18.0476	0.00134972	0.452134	0.855536	0.452134
RVBD_2813	15	7	8	14	8	15	4.74789	2.24841	2.99517	4.5192	2.48502	4.0929	-0.0712189	0.14435	0.450483	0.450483
RVBD_1145	85	109	114	124	154	189	23.9842	31.2104	38.048	35.6822	42.6438	45.9724	0.573122	0.450307	0.272945	0.450307
RVBD_2736c	190	194	216	234	274	318	93.1311	96.4962	125.232	116.972	131.802	134.369	0.328826	0.449824	0.101588	0.449824
RVBD_2599	41	39	25	53	46	71	24.4231	23.5748	17.6148	32.1971	26.8908	36.459	0.398685	0.189865	1.04948	0.449682
RVBD_1721c	23	31	17	24	32	46	25.9593	35.5054	22.6953	27.6249	35.4442	44.7562	0.0897173	-0.00249115	0.979692	0.449296
RVBD_0676c	3610	3204	2667	5072	4522	4522	320.892	289.009	280.412	459.785	394.468	346.507	0.518873	0.448792	0.305336	0.448792
RVBD_3698	83	94	110	107	157	151	13.9601	16.0437	21.8838	18.3534	25.9142	21.8935	0.394744	0.691737	0.000637496	0.448497
RVBD_2313c	848	885	763	902	1272	1420	255.229	270.299	271.632	276.863	375.708	368.428	0.11738	0.475054	0.439728	0.446823
RVBD_3017c	57	59	64	80	95	94	40.4081	42.4437	53.6656	57.8373	66.0917	57.4449	0.517355	0.638918	0.0981813	0.446449
RVBD_3216	85	68	78	127	118	115	65.6863	53.3252	71.2972	100.088	89.4886	76.6097	0.607611	0.746885	0.10368	0.44611
RVBD_1519	50	74	42	59	84	79	47.6548	71.5708	47.3487	57.3473	78.5679	64.9073	0.267104	0.134569	0.455056	0.445759
RVBD_1498A	104	147	88	139	153	134	125.648	180.221	125.755	171.261	181.402	139.558	0.446818	0.00942066	0.15025	0.445585
RVBD_0787	506	642	451	632	787	842	135.637	174.635	142.997	172.771	207.03	194.568	0.349104	0.245495	0.444285	0.444285
RVBD_3611	23	15	15	19	33	28	9.05004	5.98937	6.98129	7.62431	12.7428	9.49752	-0.247318	1.08921	0.444057	0.444057
RVBD_2177c	39	35	41	52	46	74	15.0692	13.7234	18.7384	20.4906	17.4427	24.6483	0.443354	0.345984	0.395494	0.443354
RVBD_2804c	39	30	33	52	55	52	15.9303	12.4351	15.9439	21.6614	22.0471	18.3102	0.443354	0.826174	0.199638	0.443354
RVBD_1427c	551	650	591	715	1008	1040	88.1791	105.559	111.873	116.693	158.308	143.475	0.404208	0.584689	0.358946	0.442753
RVBD_3114	11	15	16	22	21	24	5.33087	7.37674	9.17166	10.8731	9.98745	10.0264	1.02832	0.437132	0.128555	0.442753
RVBD_2219A	465	391	340	458	577	633	282.887	241.382	244.659	284.151	344.481	331.966	0.00643365	0.513108	0.440263	0.440263
RVBD_2547	28	30	39	30	42	50	27.9279	30.3647	46.0116	30.5159	41.1111	42.9913	0.127852	0.437132	-0.0979536	0.437132
RVBD_0677c	511	510	506	833	713	746	306.524	310.442	359.017	509.58	419.722	385.755	0.73331	0.43511	0.103631	0.43511
RVBD_1946c	124	136	122	199	190	140	70.4407	78.3987	81.9755	115.287	105.922	68.5583	0.710745	0.434098	-0.257862	0.434098
RVBD_0082	56	55	54	108	77	86	30.0225	29.9219	34.2432	59.0483	40.5116	39.7454	0.975849	0.437132	0.21497	0.432289
RVBD_0975c	23	17	30	27	39	36	5.1512	3.86364	7.94737	6.16692	8.57184	6.95044	0.259642	1.14964	-0.193373	0.432197
RVBD_1413	18	17	10	21	24	27	8.97683	8.60334	5.89892	10.6806	11.746	11.6076	0.250709	0.449205	0.976552	0.432106
RVBD_2378c	277	323	248	314	443	459	55.0016	65.0827	58.2464	63.5842	86.3234	78.5665	0.209195	0.407478	0.431747	0.431747
RVBD_1555	31	22	42	41	43	40	21.1043	15.1984	33.8205	28.4654	28.7281	23.4746	0.431672	0.918538	-0.526797	0.431672
RVBD_3473c	24	17	16	22	26	30	7.85758	5.64799	6.19612	7.34556	8.35373	8.46698	-0.0972141	0.564682	0.450483	0.431056
RVBD_3817	43	33	45	67	59	65	14.6368	11.3988	18.1181	23.2583	19.7088	19.0731	0.668141	0.789954	0.0741072	0.429236
RVBD_0078A	595	652	520	839	843	957	257.769	286.635	266.464	370.681	358.402	357.401	0.524098	0.322366	0.4236	0.427637
RVBD_2650c	81	78	70	117	111	108	14.4751	14.1449	14.7965	21.323	19.4666	16.6376	0.558831	0.460719	0.169197	0.427424
RVBD_2382c	93	145	133	194	260	166	17.9268	28.3632	30.3244	38.1369	49.1838	27.584	1.08907	0.794164	-0.136651	0.427168
RVBD_2705c	123	126	95	176	168	142	81.1598	84.3672	74.1449	118.433	108.786	80.7707	0.545234	0.366743	0.123484	0.422661
RVBD_0372c	7	12	15	16	27	11	2.38274	4.14503	6.03937	5.55422	9.01928	3.22776	1.22096	1.12163	-0.903867	0.422202
RVBD_0302	84	102	83	130	134	123	34.1488	42.0789	39.9114	53.8969	53.4602	43.1054	0.658367	0.345369	0.111068	0.421666
RVBD_1403c	48	37	37	69	49	68	14.9723	11.7116	13.6512	21.9492	14.9993	18.2846	0.551879	0.356962	0.421602	0.421602
RVBD_1075c	71	100	70	113	113	115	19.3342	27.6335	22.547	31.3813	30.1979	26.9958	0.698749	0.128028	0.2598	0.421512
RVBD_2151c	128	123	149	168	174	213	34.8561	33.9892	47.9929	46.6554	46.4994	50.0009	0.420634	0.452134	0.0591336	0.420634
RVBD_1216c	160	158	143	210	257	190	60.9981	61.1253	64.4844	81.647	96.1522	62.4424	0.420634	0.653549	-0.0464233	0.417629
RVBD_3290c	369	279	234	647	385	436	70.3385	53.9683	52.76	125.775	72.0206	71.6445	0.838462	0.416298	0.441412	0.416298
RVBD_3635	133	155	114	137	189	208	19.2712	22.7906	19.5382	20.2443	26.875	25.9807	0.0710664	0.237823	0.411142	0.411142
RVBD_1189	54	48	41	58	86	75	15.9177	14.358	14.2953	17.4357	24.8779	19.058	0.13141	0.793007	0.414859	0.408538
RVBD_1353c	39	44	32	42	69	60	12.7686	14.6183	12.3922	14.0233	22.1695	16.934	0.135232	0.600798	0.450483	0.407322
RVBD_2116	20	26	16	26	26	38	9.02933	11.9115	8.54412	11.9708	11.5194	14.789	0.406828	-0.0482948	0.79152	0.406828
RVBD_1588c	37	38	44	55	52	27	14.2323	14.8329	20.0193	21.5755	19.6294	8.95298	0.600223	0.404217	-1.16095	0.404217
RVBD_1012	18	19	23	25	22	31	15.7553	16.8762	23.8124	22.316	18.8975	23.3908	0.502248	0.163209	-0.0257732	0.403093
RVBD_2190Ac	49	54	39	47	66	83	45.1952	50.5426	42.5484	44.2098	59.7406	65.9939	-0.0318042	0.241212	0.63323	0.402542
RVBD_0379	211	217	172	274	284	255	251.379	262.346	242.38	332.906	332.043	261.888	0.40525	0.339901	0.111681	0.401506
RVBD_1114	94	72	64	98	99	120	64.5055	50.1382	51.9483	68.5835	66.6705	70.9872	0.0884378	0.411137	0.450483	0.400785
RVBD_2381c	139	185	172	243	283	270	11.8639	16.0233	17.3645	21.1516	23.7044	19.8658	0.834188	0.564982	0.194143	0.400595
RVBD_1186c	128	123	126	183	167	196	20.3704	19.8638	23.7183	29.7006	26.0817	26.8891	0.544017	0.392895	0.181022	0.400544
RVBD_1674c	8	11	18	13	15	20	3.13347	4.37215	8.3393	5.19281	5.76575	6.75297	0.728756	0.399164	-0.304404	0.399164
RVBD_2017	215	267	215	244	363	389	53.1481	66.9774	62.8652	61.5125	88.0614	82.8951	0.210861	0.394835	0.399026	0.399026
RVBD_3415c	36	50	30	44	55	55	11.1885	15.7691	11.0284	13.9459	16.775	14.7354	0.317823	0.0892087	0.418062	0.397269
RVBD_3380c	54	47	31	64	64	58	15.7018	13.8683	10.6621	18.9785	18.2628	14.5383	0.273429	0.397116	0.447377	0.397116
RVBD_2321c	27	40	41	47	61	62	12.7254	19.1309	22.8567	22.5907	28.2141	25.19	0.828018	0.560514	0.140237	0.39695
RVBD_2793c	143	155	153	215	211	210	41.0246	45.124	51.9184	62.9029	59.4046	51.9346	0.616638	0.39668	0.000450145	0.39668
RVBD_0771	56	45	40	61	65	61	33.1283	27.0141	27.9894	36.8015	37.7358	31.1079	0.151699	0.48222	0.152402	0.394884
RVBD_1973	16	12	12	15	19	22	8.52458	6.48787	7.56234	8.15021	9.93428	10.1043	-0.0647926	0.61467	0.418062	0.393581
RVBD_3548c	111	104	117	105	159	169	31.2178	29.6811	38.9213	30.1157	43.884	40.9728	-0.0518536	0.564148	0.0741072	0.392298
RVBD_2123	46	42	36	39	57	67	8.32451	7.7129	7.70593	7.19763	10.1229	10.4521	-0.209843	0.392278	0.439757	0.392278
RVBD_2011c	23	15	15	19	25	27	13.7008	9.06725	10.5689	11.5424	14.6146	13.8647	-0.247318	0.688671	0.391589	0.391589
RVBD_1431	211	189	208	238	292	321	30.6768	27.8841	35.7695	35.2881	41.6619	40.2311	0.202035	0.579287	0.169582	0.391164
RVBD_2471	241	222	210	329	322	310	37.7928	35.3275	38.9523	52.6153	49.5538	41.9067	0.477371	0.488206	0.105471	0.390885
RVBD_0544c	144	183	112	148	234	219	132.819	171.283	122.19	139.214	211.808	174.129	0.0678451	0.30637	0.511025	0.390696
RVBD_1862	251	293	223	339	357	364	62.0474	73.4996	65.2043	85.4621	86.6058	77.5676	0.461915	0.236729	0.250487	0.390317
RVBD_2274c	43	31	21	39	42	54	34.797	25.4567	20.1009	32.1856	33.3543	37.6701	-0.112546	0.389826	0.906163	0.389826
RVBD_2745c	3004	3470	2650	4266	4182	4532	2280.35	2672.99	2379.41	3302.52	3115.4	2965.65	0.534316	0.220963	0.317748	0.388817
RVBD_2360c	54	57	45	63	85	82	32.3919	34.6965	31.9284	38.5397	50.037	42.402	0.250709	0.528206	0.409291	0.388499
RVBD_0744Ac	6	5	7	16	8	3	10.5035	8.8822	14.4945	28.5645	13.7437	4.52724	1.44335	0.629777	-1.6788	0.387895
RVBD_2550c	105	96	106	170	140	149	109.838	101.907	131.157	181.359	143.722	134.363	0.723462	0.496026	0.0348405	0.387895
RVBD_3091	316	331	241	433	421	398	48.0604	51.0853	43.355	67.1602	62.8364	52.181	0.482759	0.298694	0.267328	0.386753
RVBD_1258c	95	133	69	124	113	144	19.4023	27.5644	16.6687	25.8271	22.6484	25.3526	0.412657	-0.283398	0.604993	0.385903
RVBD_0658c	89	85	80	114	109	136	31.9427	30.9576	33.962	41.7263	38.3917	42.0775	0.385473	0.310499	0.309127	0.385473
RVBD_0398c	83	84	84	121	64	129	33.2693	34.1674	39.826	49.4624	25.1753	44.5743	0.572141	-0.440612	0.162502	0.383591
RVBD_2551c	164	161	167	144	218	318	100.484	100.102	121.029	89.9783	131.08	167.961	-0.15931	0.388973	0.472771	0.38349
RVBD_0976c	30	23	17	37	31	31	4.58709	3.56871	3.07459	5.76955	4.65165	4.08609	0.33088	0.38234	0.410326	0.38234
RVBD_2352c	451	324	324	386	509	800	98.6892	71.9458	83.861	86.1399	109.305	150.908	-0.19621	0.603377	0.847599	0.382288
RVBD_1184c	7879	8145	7557	6778	11224	12475	1877.36	1969.41	2129.84	1647.03	2624.54	2562.4	-0.188836	0.414305	0.266747	0.379735
RVBD_1804c	77	46	44	82	69	57	60.5959	36.7348	40.9569	65.8098	53.2882	38.6685	0.119082	0.536668	-0.0829491	0.379709
RVBD_2669	37	38	30	56	49	53	20.2153	21.0684	19.3875	31.2027	26.2727	24.9623	0.626218	0.318487	0.364622	0.378114
RVBD_1905c	261	331	235	314	379	419	69.7452	89.7573	74.2786	85.5713	99.39	96.5201	0.295032	0.147072	0.377882	0.377882
RVBD_1921c	133	122	126	156	176	207	26.907	25.0461	30.1513	32.1856	34.9426	36.1005	0.258437	0.480399	0.2598	0.377007
RVBD_1847	130	154	115	220	180	186	79.0867	95.071	82.7522	136.492	107.464	97.5444	0.787309	0.176772	0.237261	0.376979
RVBD_0151c	307	307	281	401	412	411	44.7097	45.3701	48.4052	59.5569	58.8831	51.5983	0.41368	0.376111	0.0921607	0.376111
RVBD_0960	45	53	41	29	73	73	30.1565	36.0423	32.4994	19.8194	48.0089	42.1717	-0.605555	0.413609	0.375865	0.375865
RVBD_1246c	97	82	69	126	110	120	84.9033	72.834	71.4371	112.473	94.4877	90.5449	0.405684	0.375513	0.341959	0.375513
RVBD_1857	340	405	335	504	638	554	111.316	134.555	129.731	168.28	204.988	156.357	0.596206	0.60734	0.269317	0.375338
RVBD_0190	246	186	156	246	212	284	217.542	166.912	163.175	221.854	183.981	216.499	0.0283168	0.140467	0.407937	0.37527
RVBD_0327c	81	84	59	103	112	91	15.4402	16.2485	13.3027	20.0229	20.9514	14.9533	0.374967	0.366743	0.168744	0.374967
RVBD_1143	215	253	176	252	284	340	51.087	61.0042	49.466	61.0656	66.2246	69.6435	0.257404	0.118459	0.493552	0.374412
RVBD_0549c	37	36	46	47	48	57	22.9986	22.7075	33.8205	29.7935	29.28	30.5425	0.373452	0.366743	-0.147079	0.373452
RVBD_1153c	235	261	226	272	363	398	71.2296	80.2788	81.0258	84.0787	107.976	103.993	0.239263	0.427625	0.360038	0.3734
RVBD_0868c	206	222	203	286	335	317	190.004	207.786	221.47	269.021	303.229	252.049	0.501688	0.545307	0.186596	0.37262
RVBD_2541	21	57	46	69	72	21	13.2452	36.4823	34.3178	44.3827	44.5658	11.418	1.74452	0.28874	-1.58765	0.371038
RVBD_3751	12	12	8	16	15	18	14.2964	14.5076	11.2735	19.4398	17.5375	18.4862	0.443354	0.273633	0.713517	0.370797
RVBD_0416	16	5	14	17	23	24	19.8907	6.30765	20.5864	21.5528	28.06	25.72	0.11578	2.15334	0.3212	0.370797
RVBD_2646	160	176	145	186	255	257	41.215	46.0061	44.1799	48.8621	64.4621	57.0687	0.245547	0.486627	0.369308	0.369308
RVBD_1465	306	252	229	343	359	349	161.032	134.574	142.544	184.081	185.402	158.324	0.192994	0.462265	0.151472	0.368936
RVBD_3702c	91	142	114	134	178	202	33.3584	52.8225	49.4299	50.0948	64.0343	63.8328	0.586611	0.277691	0.368914	0.368914
RVBD_0483	1410	1535	1100	1870	1855	1630	267.584	295.608	246.919	361.915	345.473	266.66	0.43566	0.224886	0.110961	0.368582
RVBD_3351c	17	8	9	11	14	21	5.50278	2.62779	3.44586	3.6312	4.44724	5.85979	-0.599714	0.75906	0.765985	0.368046
RVBD_2307A	107	75	64	109	100	106	143.411	102.007	101.461	148.987	131.531	122.471	0.0550341	0.366743	0.271513	0.366743
RVBD_3622c	9	3	2	6	4	2	7.72008	2.61137	2.02923	5.24873	3.3672	1.4789	-0.556646	0.366743	-0.456408	0.366743
RVBD_6042	8	6	3	7	8	10	26.7362	20.3483	11.8591	23.8579	26.2379	28.8097	-0.164328	0.366743	1.28056	0.366743
RVBD_3489	936	972	835	1306	1296	1360	1459.8	1538.33	1540.37	2077.23	1983.58	1828.46	0.508891	0.366743	0.247351	0.366743
RVBD_3514	93	89	77	115	158	109	5.35397	5.19937	5.24331	6.75173	8.92646	5.4094	0.334648	0.779752	0.0449903	0.364779
RVBD_2701c	170	154	131	175	205	245	50.1112	46.0654	45.6751	52.6076	59.302	62.2561	0.0701369	0.364399	0.446807	0.364399
RVBD_0870c	187	183	199	236	274	267	123.389	122.533	155.314	158.808	177.425	151.872	0.364065	0.534037	-0.0323362	0.364065
RVBD_2643A	21	7	17	12	29	30	12.7755	4.32141	12.2329	7.44501	17.3136	15.733	-0.779038	2.00233	0.36302	0.36302
RVBD_3539	150	157	109	189	206	154	26.8058	28.4712	23.0402	34.4448	36.1272	23.724	0.361741	0.343585	0.0421947	0.361741
RVBD_2544	27	42	21	34	35	46	10.4797	16.5426	9.64113	13.4583	13.3317	15.3913	0.360892	-0.311329	0.674837	0.360892
RVBD_3463	280	311	192	383	366	319	83.9791	94.6544	68.114	117.148	107.727	82.4771	0.480234	0.186634	0.276043	0.359275
RVBD_3004	41	52	24	67	48	61	31.1232	40.0564	21.5493	51.868	35.7578	39.9172	0.736854	-0.163772	0.889367	0.359019
RVBD_0593	169	217	156	199	241	284	35.9717	46.8707	39.2754	43.1968	50.3408	52.1101	0.264062	0.103043	0.407937	0.358103
RVBD_0755A	581	608	517	583	798	917	803.829	853.608	846.058	822.584	1083.48	1093.67	0.0332745	0.344023	0.37035	0.356841
RVBD_0499	75	67	55	82	105	101	22.0322	19.9728	19.1109	24.566	30.2702	25.5769	0.15705	0.599861	0.420444	0.356804
RVBD_1254	529	541	527	689	764	789	118.169	122.635	139.245	156.961	167.483	151.934	0.409553	0.449649	0.125815	0.35604
RVBD_2865	191	201	193	213	266	323	174.295	186.129	208.32	198.223	238.211	254.088	0.185598	0.355936	0.286526	0.355936
RVBD_3706c	86	84	81	101	112	130	68.9436	68.3348	76.8073	82.5735	88.1136	89.8397	0.260263	0.366743	0.22611	0.353948
RVBD_1735c	29	32	27	40	45	34	14.9854	16.7799	16.5028	21.0793	22.8199	15.1454	0.492264	0.443558	-0.123832	0.353116
RVBD_3268	143	161	141	191	254	242	53.3319	60.9319	62.2003	72.6455	92.9639	77.803	0.445874	0.609473	0.322904	0.352628
RVBD_3468c	37	25	18	28	33	40	8.69537	5.96203	5.00358	6.71071	7.61079	8.10356	-0.373782	0.352243	0.695596	0.352243
RVBD_0892	203	207	191	226	277	311	35.107	36.3275	39.0708	39.8593	47.0118	46.3647	0.18316	0.37196	0.246934	0.351965
RVBD_2956	186	224	158	235	243	230	65.3886	79.9107	65.7004	84.2522	83.8349	69.7022	0.365675	0.0691627	0.0853018	0.351648
RVBD_2037c	219	245	228	311	358	364	57.8016	65.619	71.1791	83.7106	92.7274	82.8184	0.5343	0.498883	0.218497	0.351297
RVBD_1136	5	2	4	2	9	7	3.76222	1.52712	3.56005	1.53472	6.64578	4.54048	-1.29361	2.12163	0.350947	0.350947
RVBD_0425c	2519	2667	2464	2878	3628	4004	140.309	150.747	162.338	163.483	198.315	192.257	0.220532	0.395662	0.244032	0.350906
RVBD_1369c	51	42	41	55	63	72	14.8295	12.3929	14.1014	16.3096	17.9774	18.0476	0.137251	0.536668	0.355965	0.350344
RVBD_1268c	16	21	11	20	17	24	5.89038	7.84531	4.79003	7.50892	6.14188	7.61665	0.350245	-0.353149	0.669123	0.350245
RVBD_0396	9	10	15	11	23	15	5.89319	6.6447	11.6177	7.34556	14.7797	8.46698	0.317823	1.15334	-0.456408	0.349644
RVBD_2307D	12	22	26	30	13	33	16.8745	31.3935	43.2459	43.0224	17.94	40.003	1.35024	-0.807287	-0.112453	0.349644
RVBD_2085	14	14	17	13	21	21	11.7735	11.9474	16.9102	11.1493	17.3312	15.224	-0.0785984	0.536668	-0.151553	0.349644
RVBD_0785	468	529	532	605	734	793	70.8014	81.2118	95.1984	93.3417	108.974	103.419	0.398743	0.424217	0.119487	0.348735
RVBD_3008	633	695	611	749	915	1062	261.047	290.849	298.043	315.008	370.311	377.546	0.271077	0.348464	0.341132	0.348464
RVBD_3165c	86	88	72	86	135	127	45.8196	47.5777	45.3741	46.7279	70.5856	58.3293	0.0283168	0.569089	0.362352	0.348254
RVBD_2752c	849	835	756	835	1101	1288	130.279	130.023	137.218	130.671	165.8	170.378	0.00432842	0.350672	0.312267	0.347836
RVBD_2401	103	85	77	116	118	102	80.32	67.2625	71.023	92.2505	90.3021	68.5672	0.199797	0.424957	-0.0507687	0.346473
RVBD_2549c	132	148	105	176	171	167	85.7786	97.5965	80.708	116.639	109.051	93.5516	0.443354	0.160104	0.213051	0.346316
RVBD_0990c	46	51	54	71	67	66	18.0174	20.2709	25.0179	28.3607	25.7537	22.2848	0.654502	0.345369	-0.166901	0.345369
RVBD_0901	195	220	200	231	289	331	95.0388	108.807	115.297	114.816	138.227	139.067	0.272735	0.345271	0.270424	0.345271
RVBD_3031	167	174	159	202	246	260	27.1822	28.7399	30.6117	33.5308	39.2946	36.4814	0.302824	0.451276	0.253077	0.344106
RVBD_1152	211	199	178	284	262	310	148.355	141.984	148.034	203.639	180.78	187.893	0.456965	0.348504	0.343983	0.343983
RVBD_1917c	360	402	302	412	482	530	21.1509	23.9673	20.9872	24.6858	27.7909	26.843	0.222964	0.213543	0.355036	0.34383
RVBD_2041c	87	93	106	121	122	134	16.9608	18.3983	24.443	24.0567	23.3408	22.5196	0.504237	0.343284	-0.118239	0.343284
RVBD_2617c	65	71	75	75	118	106	37.9293	42.0424	51.766	44.6321	67.573	53.3209	0.234768	0.684601	0.0426942	0.342855
RVBD_2938	362	414	321	472	519	443	112.101	130.097	117.578	149.062	157.723	118.259	0.411114	0.277809	0.00832587	0.342289
RVBD_0674	72	62	66	95	93	91	25.6268	22.3935	27.7861	34.4834	32.4844	27.9211	0.428247	0.536668	0.00699299	0.342092
RVBD_2282c	28	23	13	29	26	41	7.67349	6.39632	4.21405	8.10507	6.99258	9.68608	0.0789428	0.128583	1.2007	0.341583
RVBD_2602	120	98	95	182	145	135	70.0234	58.0304	65.5703	108.307	83.0346	67.9087	0.629221	0.516904	0.0505525	0.34067
RVBD_2835c	61	51	43	59	84	76	17.2122	14.603	14.3515	16.9778	23.2602	18.4862	-0.0197775	0.671597	0.365255	0.340184
RVBD_2824c	93	88	78	143	119	135	25.3251	24.3175	25.1238	39.7126	31.8013	31.6907	0.649029	0.387091	0.335006	0.340032
RVBD_2365c	47	49	53	57	77	73	35.3649	37.4143	47.1707	43.7394	56.8584	47.3507	0.306618	0.603782	0.00549657	0.339796
RVBD_2175c	188	182	186	188	245	276	109.703	107.771	128.38	111.878	140.3	138.835	0.0283168	0.380548	0.112958	0.33977
RVBD_2237	286	284	248	334	404	423	95.8308	96.5662	98.2908	114.133	132.846	122.183	0.25215	0.46017	0.31391	0.339448
RVBD_2800	103	129	101	152	154	155	16.064	20.4161	18.632	24.176	23.5704	20.839	0.589744	0.207264	0.161505	0.339191
RVBD_3398c	13	27	15	22	26	23	3.09756	6.52842	4.22756	5.34593	6.07966	4.72426	0.787309	-0.102743	0.160264	0.338616
RVBD_3783	472	572	453	596	714	786	144.084	177.189	163.566	185.542	213.895	206.835	0.364842	0.271614	0.338611	0.338611
RVBD_1491c	150	114	94	148	149	160	50.8569	39.2221	37.6971	51.1734	49.5763	46.7636	0.00895145	0.337984	0.310932	0.337984
RVBD_2491	62	70	63	88	121	75	25.5686	29.2942	30.7311	37.0103	48.97	26.6629	0.533552	0.741285	-0.204869	0.337313
RVBD_3187	46	49	39	57	35	75	13.3756	14.4584	13.4135	16.9027	9.98745	18.7996	0.337645	-0.533722	0.487009	0.333563
RVBD_3143	171	116	129	132	210	223	109.464	75.3529	97.6756	86.1732	131.924	123.058	-0.345142	0.80797	0.333265	0.333265
RVBD_2722	155	129	99	136	168	201	160.189	135.288	121.02	143.339	170.388	179.072	-0.160345	0.332795	0.565288	0.332795
RVBD_2136c	405	431	471	540	520	639	125.416	135.439	172.521	170.536	158.027	170.581	0.443354	0.222529	-0.0163187	0.332436
RVBD_0110	183	177	162	220	260	267	62.79	61.6283	65.747	76.9814	87.5471	78.9732	0.293977	0.506467	0.264438	0.33083
RVBD_3369	439	526	506	677	684	704	259.702	315.765	354.065	408.436	397.097	359.016	0.653252	0.330639	0.0200305	0.330639
RVBD_1489A	265	243	222	310	339	383	295.212	274.702	292.525	352.188	370.61	367.804	0.254593	0.432034	0.330377	0.330377
RVBD_2843	114	87	80	75	134	138	53.7295	41.6097	44.5984	36.049	61.9786	56.0682	-0.575755	0.574851	0.330189	0.330189
RVBD_3159c	999	988	871	981	1295	1462	144.996	145.518	149.531	145.206	184.455	182.923	0.00208523	0.342074	0.290791	0.330042
RVBD_2848c	99	82	116	122	156	126	18.5417	15.5846	25.6977	23.3022	28.6726	20.3429	0.329697	0.879555	-0.337109	0.329697
RVBD_3300c	160	192	184	241	212	284	44.8516	54.6168	61.0095	68.8968	58.3207	68.6287	0.619278	0.0946631	0.169778	0.329466
RVBD_0611c	182	179	192	222	233	271	121.966	121.728	152.192	151.721	153.234	156.555	0.314938	0.332076	0.040779	0.329249
RVBD_2153c	225	197	147	246	272	281	46.9591	41.7226	36.2891	52.3596	55.7103	50.5561	0.15705	0.417116	0.478346	0.327627
RVBD_2262c	187	156	167	152	239	279	44.4338	37.6153	46.9365	36.8332	55.7313	57.1486	-0.27065	0.56717	0.284009	0.32683
RVBD_0838	68	49	43	76	65	69	22.6963	16.5962	16.976	25.8692	21.2906	19.8529	0.188781	0.359363	0.225852	0.326719
RVBD_2020c	72	49	44	64	63	89	61.7606	42.6523	44.643	55.9865	53.0333	65.811	-0.141608	0.314275	0.559894	0.326644
RVBD_2652c	36	34	40	34	46	54	14.7753	14.1605	19.4185	14.231	18.5276	19.1054	-0.0541454	0.387804	-0.0234481	0.326495
RVBD_2466c	423	375	297	600	486	455	174.444	156.933	144.875	252.343	196.69	161.755	0.532622	0.325771	0.158996	0.325771
RVBD_2577	93	81	57	101	116	108	15.0517	13.3032	10.9119	16.6705	18.4243	15.068	0.147369	0.469836	0.46559	0.325526
RVBD_1842c	464	528	445	574	688	765	87.2835	100.79	99.0139	110.116	127.008	124.052	0.335243	0.333576	0.325247	0.325247
RVBD_1090	81	63	64	93	122	84	45.711	36.0781	42.7206	53.5233	67.5655	40.8643	0.227626	0.905163	-0.0640901	0.325234
RVBD_1742	23	44	40	64	57	48	8.01995	15.5691	16.4978	22.7587	19.5051	14.4283	1.50475	0.325164	-0.193373	0.325164
RVBD_1045	127	114	99	150	143	170	37.054	33.7524	34.1656	44.6321	40.9446	42.7573	0.268451	0.278686	0.323627	0.323627
RVBD_0615	186	177	184	246	230	270	196.973	190.211	230.48	265.677	239.029	246.483	0.431672	0.32959	0.0968461	0.323491
RVBD_3203	54	87	65	101	98	82	17.6796	28.9044	25.1717	33.7228	31.4871	23.1431	0.931641	0.123472	-0.121223	0.322958
RVBD_3567c	76	95	67	95	101	130	34.6765	43.9858	36.1591	44.2048	45.2243	51.1322	0.350245	0.040061	0.499871	0.322738
RVBD_3376	1005	1129	872	1354	1314	1401	395.447	450.8	405.846	543.332	507.396	475.215	0.458349	0.170625	0.227649	0.322181
RVBD_1956	192	164	133	207	212	178	109.797	95.1698	89.9625	120.721	118.974	87.748	0.136841	0.322074	-0.0359565	0.322074
RVBD_3470c	40	41	45	58	53	52	6.2046	6.45365	8.25636	9.175	8.06788	6.95324	0.56437	0.322074	-0.247821	0.322074
RVBD_1405c	20	14	20	32	23	29	6.23845	4.43141	7.37901	10.1794	7.0405	7.79783	0.706389	0.667912	0.0796454	0.321887
RVBD_3095	579	619	546	631	800	933	312.364	338.876	348.415	347.165	423.547	433.904	0.152393	0.321766	0.316569	0.321766
RVBD_2489c	133	115	131	163	191	122	114.086	100.102	132.915	142.591	160.784	90.2129	0.321762	0.683644	-0.559093	0.321762
RVBD_3188	61	65	68	66	84	96	45.1077	48.7755	59.4774	49.7725	60.9579	61.1958	0.141974	0.321655	0.0410921	0.321655
RVBD_1250	390	418	400	523	540	606	57.6787	62.7328	69.9734	78.8818	78.3744	77.2598	0.451654	0.321162	0.14291	0.321162
RVBD_2279	73	51	35	53	66	75	21.2266	15.0486	12.0378	15.7165	18.8335	18.7996	-0.433587	0.323674	0.643128	0.321075
RVBD_2807	56	48	33	81	62	66	12.4769	10.8524	8.6967	18.4047	13.5562	12.6763	0.560812	0.320939	0.543592	0.320939
RVBD_3724B	76	77	62	93	81	113	34.6765	35.6516	33.4607	43.2741	36.269	44.4457	0.319548	0.0247686	0.409575	0.319548
RVBD_1334	354	305	272	406	409	377	206.569	180.605	187.738	241.608	234.215	189.641	0.226047	0.374997	0.0145503	0.31911
RVBD_1276c	22	29	30	36	40	33	11.8687	15.8762	19.1437	19.8065	21.1773	15.3471	0.73881	0.415652	-0.318904	0.319108
RVBD_1833c	852	782	746	771	1377	1233	254.646	237.176	263.729	235.004	403.888	317.68	-0.115806	0.767993	0.268518	0.319082
RVBD_0399c	156	170	145	166	218	256	32.6377	36.0921	35.8827	35.4183	44.7591	46.1705	0.117954	0.310499	0.363683	0.318891
RVBD_3461c	6196	5268	4820	5902	7243	8361	13986.4	12067.3	12869.6	13586.9	16045.1	16269.8	-0.0418165	0.411037	0.338235	0.31817
RVBD_2100	937	1299	1054	1195	1583	1979	145.87	205.213	194.084	189.723	241.845	265.585	0.379206	0.236965	0.452489	0.317403
RVBD_0881	89	98	54	114	113	86	26.4163	29.5172	18.9582	34.5072	32.9146	22.0044	0.385473	0.157174	0.21497	0.317303
RVBD_1158c	1216	908	824	873	1237	1785	457.486	346.655	366.685	334.952	456.713	578.911	-0.449773	0.397786	0.6588	0.316745
RVBD_3523	172	184	180	228	271	228	37.3517	40.5478	46.2356	50.4941	57.7538	42.6822	0.434942	0.510292	-0.115371	0.316492
RVBD_2312	434	466	398	600	506	680	413.644	450.703	448.685	583.193	473.278	558.695	0.495584	0.0705126	0.316359	0.316359
RVBD_2254c	9	9	6	24	2	13	5.079	5.15401	4.00506	13.8125	1.10763	6.32424	1.44335	-2.21822	0.65907	0.316349
RVBD_3555c	29	37	26	40	39	33	8.57786	11.1058	9.09654	12.0661	11.3207	8.41443	0.492264	0.027654	-0.112453	0.315579
RVBD_2645	82	71	58	71	96	104	48.8462	42.9183	40.8664	43.132	56.1199	53.4047	-0.179488	0.386921	0.386051	0.315374
RVBD_1941	283	312	310	312	401	457	94.4566	105.674	122.385	106.2	131.347	131.49	0.169061	0.313761	0.103518	0.313761
RVBD_0554	124	75	71	108	92	121	40.4432	24.8229	27.3907	35.9229	29.447	34.0203	-0.170992	0.246448	0.312709	0.312709
RVBD_2878c	492	461	484	599	604	724	242.546	230.621	282.226	301.149	292.211	307.679	0.312214	0.341487	0.124575	0.312214
RVBD_0278c	38	34	21	42	55	25	3.40249	3.0893	2.2241	3.83519	4.83288	1.92967	0.172707	0.645602	-0.204869	0.312019
RVBD_2853	266	256	191	316	331	322	37.0408	36.1748	31.4596	44.8755	45.233	38.6531	0.276815	0.322393	0.297081	0.310945
RVBD_3196A	237	222	200	203	299	366	303.426	288.42	302.87	265.048	375.669	403.938	-0.195091	0.381291	0.415436	0.310762
RVBD_0893c	63	81	57	69	103	97	16.5769	21.6279	17.7402	18.5155	26.5967	22.002	0.159561	0.298356	0.310615	0.310615
RVBD_0875c	51	61	41	62	69	60	26.8387	32.5753	25.521	33.2742	35.6344	27.219	0.310088	0.129492	0.0929311	0.310088
RVBD_0564c	205	209	174	187	260	307	51.417	53.1945	51.6207	47.832	63.9964	66.3775	-0.104269	0.266714	0.362744	0.31004
RVBD_0238	927	1169	1104	1207	1592	1706	387.887	496.372	546.407	515.059	653.729	615.367	0.409101	0.397271	0.17147	0.310024
RVBD_2458	102	72	64	92	107	104	28.876	20.6841	21.4308	26.5612	29.7269	25.3805	-0.120547	0.523247	0.244032	0.309637
RVBD_0075	451	486	418	492	680	709	98.9416	108.195	108.468	110.076	146.4	134.084	0.153848	0.436284	0.305875	0.309511
RVBD_3356c	221	234	238	295	278	341	67.2237	72.2293	85.6306	91.5116	82.9859	89.4157	0.444985	0.200282	0.0624026	0.307945
RVBD_0187	686	642	588	853	839	985	266.263	252.865	269.952	337.645	319.579	329.574	0.342654	0.337803	0.2879	0.307749
RVBD_0513	615	615	622	787	711	896	288.272	292.53	344.858	376.207	327.06	362.048	0.384094	0.160968	0.0701766	0.307594
RVBD_3363c	89	82	94	108	116	101	62.0675	58.0304	77.5396	76.8107	79.3892	60.7191	0.307471	0.452134	-0.352785	0.307471
RVBD_1767	21	32	23	33	37	33	15.0113	23.2122	19.4468	24.0567	25.9555	20.3349	0.680393	0.161159	0.0644246	0.306907
RVBD_0997	397	406	443	492	519	612	236.487	245.42	312.135	298.886	303.398	314.266	0.337836	0.30596	0.00981742	0.30596
RVBD_1616	85	82	77	103	93	132	54.8209	53.6672	58.7408	67.7468	58.8626	73.389	0.305426	0.133312	0.3212	0.305426
RVBD_2970A	380	305	278	350	414	522	571.857	465.77	494.847	537.151	611.412	677.18	-0.0903277	0.392527	0.452557	0.305162
RVBD_0424c	1107	1262	1183	1407	1612	2041	1032.14	1194.04	1304.66	1337.86	1474.98	1640.45	0.374284	0.304845	0.330419	0.304845
RVBD_1604	128	119	102	138	152	184	40.5154	38.223	38.1884	44.5464	47.2153	50.2062	0.136841	0.304815	0.394729	0.304815
RVBD_1056	130	118	104	149	127	199	43.7303	40.2799	41.3804	51.1151	41.9249	57.7061	0.225117	0.0577468	0.479777	0.304804
RVBD_0848	31	32	22	51	39	33	7.12905	7.46772	5.98432	11.9609	8.80165	6.54205	0.746546	0.237107	0.128555	0.304064
RVBD_2436	43	47	55	62	60	58	12.0934	13.4136	18.2963	17.7826	16.56	14.0617	0.556248	0.304007	-0.379786	0.304007
RVBD_1948c	81	79	66	97	99	115	59.3852	58.7744	57.2347	72.5252	71.2292	72.681	0.28838	0.277281	0.344688	0.303296
RVBD_2618	88	87	91	104	111	137	33.4005	33.5087	40.8539	40.2558	41.345	44.8251	0.269325	0.303178	0.13383	0.303178
RVBD_2380c	585	803	592	847	1059	1001	29.8161	41.5315	35.6894	44.0253	52.9688	43.9803	0.562242	0.350936	0.301365	0.30284
RVBD_1144Ac	63	88	79	108	120	82	103.924	147.308	154.143	181.687	194.261	116.606	0.805924	0.399164	-0.402636	0.30262
RVBD_1036c	86	93	67	97	114	123	65.2828	71.6393	60.1586	75.0925	84.9249	80.4888	0.201965	0.245436	0.420018	0.302084
RVBD_3727	849	769	698	877	1037	1203	120.773	111.008	117.446	127.229	144.767	147.522	0.0751291	0.383066	0.32893	0.301733
RVBD_2137c	332	388	303	457	450	512	206.366	244.737	222.774	289.695	274.5	274.347	0.489328	0.165574	0.300418	0.301223
RVBD_0765c	150	177	187	217	257	229	46.6188	55.8227	68.7438	68.7787	78.3849	61.3529	0.561049	0.489724	-0.164098	0.30111
RVBD_2322c	28	21	33	34	34	40	10.8189	8.23404	15.0821	13.3977	12.8924	13.3234	0.308425	0.646851	-0.178874	0.300407
RVBD_3344c	53	57	43	64	72	61	13.4108	14.636	12.8697	16.5152	17.8789	13.3057	0.300396	0.28874	0.0480651	0.300396
RVBD_2501c	1876	1686	1386	1722	2146	2587	245.68	224.059	214.696	229.983	275.802	292.054	-0.0952579	0.299751	0.443945	0.299751
RVBD_2601A	35	44	50	50	56	78	31.2735	39.8959	52.8445	45.5619	49.1049	60.0803	0.54289	0.299628	0.185138	0.299628
RVBD_0747	105	85	75	107	90	138	11.2304	9.22553	9.48829	11.6711	9.44662	12.7237	0.0555382	0.0341673	0.423298	0.298723
RVBD_3812	265	307	223	321	332	354	45.0125	52.9168	44.8038	55.6054	55.342	51.8347	0.304898	0.0646497	0.210298	0.298049
RVBD_0900	211	247	185	213	279	312	354.888	421.574	368.046	365.353	460.514	452.369	0.0419272	0.127459	0.297613	0.297613
RVBD_2920c	463	408	425	581	565	660	83.0868	74.2983	90.2115	106.329	99.5014	102.1	0.355843	0.421387	0.178596	0.297288
RVBD_2359	804	910	675	907	1130	1146	526.458	604.668	522.798	605.674	726.132	646.877	0.202224	0.264089	0.30724	0.297174
RVBD_1597	343	361	292	416	454	408	116.293	124.203	117.102	143.839	151.058	119.247	0.306692	0.282399	0.0261933	0.29669
RVBD_2415c	19	27	27	33	44	23	5.46911	7.88668	9.19282	9.68726	12.4292	5.70716	0.824783	0.656249	-0.687733	0.296671
RVBD_2522c	328	375	273	395	462	391	59.7354	69.3038	58.8089	73.3634	82.5714	61.3853	0.296474	0.252707	0.0618601	0.296474
RVBD_3595c	52	58	48	65	71	94	10.1375	11.4742	11.0685	12.923	13.5836	15.7973	0.350245	0.243471	0.513219	0.295401
RVBD_0678	870	943	958	1885	1102	1362	449.563	494.482	585.543	993.36	558.833	606.705	1.14379	0.1765	0.0512216	0.295078
RVBD_2660c	69	61	64	83	89	87	77.878	69.8655	85.4412	95.5362	98.5791	84.6475	0.294832	0.496701	-0.013464	0.294832
RVBD_2341	16	11	25	28	20	21	9.80327	6.83929	18.1181	17.4958	12.0257	11.0917	0.835672	0.814202	-0.707946	0.294786
RVBD_3120	203	220	191	207	279	319	86.6321	95.2738	96.4136	90.0902	116.847	117.355	0.0564678	0.294467	0.283576	0.294467
RVBD_0427c	292	306	242	351	393	368	85.7786	91.219	84.0879	105.154	113.297	93.1909	0.293819	0.312703	0.148291	0.293819
RVBD_3830c	41	59	44	61	68	74	16.7473	24.4557	21.2586	25.4105	27.2583	26.0568	0.601502	0.156525	0.293614	0.293614
RVBD_3161c	571	547	458	667	686	895	127.884	124.318	121.33	152.346	150.777	172.796	0.252513	0.278373	0.510133	0.29331
RVBD_3271c	208	225	183	260	258	315	80.0088	87.8262	83.2621	101.993	97.392	104.451	0.350245	0.149151	0.327101	0.292743
RVBD_2086	18	15	11	19	19	15	7.64364	6.46378	5.52513	8.22821	7.91791	5.49096	0.106319	0.292742	-0.00894855	0.292742
RVBD_2052c	224	277	213	264	378	358	35.9148	45.0685	40.3949	43.1672	59.4766	49.4809	0.265356	0.400205	0.292699	0.292699
RVBD_2249c	59	85	50	72	69	84	9.78905	14.3112	9.81252	12.1827	11.2348	12.0143	0.315599	-0.349161	0.292054	0.292054
RVBD_3561	69	85	56	82	89	98	11.651	14.5647	11.1847	14.1206	14.7481	14.265	0.277344	0.0180477	0.350947	0.292019
RVBD_1445c	226	248	284	302	317	346	78.1692	87.0456	116.19	106.527	107.601	103.165	0.446543	0.305848	-0.171526	0.291373
RVBD_0594	143	160	116	167	203	203	23.726	26.9387	22.765	28.2572	33.0532	29.0345	0.25215	0.295113	0.350947	0.291299
RVBD_2189c	43	36	46	62	45	61	14.2964	12.1459	18.09	21.0221	14.6825	17.4831	0.556248	0.273633	-0.0492321	0.290307
RVBD_2790c	531	522	537	530	661	755	113.305	113.029	135.534	115.333	138.415	138.877	0.0255973	0.292306	0.035147	0.288796
RVBD_2281	91	88	77	109	121	123	14.1155	13.8517	14.1275	17.2427	18.4191	16.4471	0.288706	0.411137	0.21932	0.288706
RVBD_1351	368	369	305	387	458	583	286.968	291.998	281.325	307.767	350.495	391.908	0.100945	0.263432	0.478279	0.2885
RVBD_2530A	48	51	38	69	48	68	54.8983	59.191	51.4071	80.4806	53.8751	67.0435	0.551879	-0.135758	0.383128	0.288334
RVBD_2407	53	45	40	70	37	67	16.5922	14.2958	14.8119	22.3486	11.3674	18.0814	0.429679	-0.330695	0.287754	0.287754
RVBD_3671c	315	368	397	447	372	554	67.8901	80.4843	101.207	98.2489	78.6807	102.928	0.53324	-0.032698	0.0243394	0.287733
RVBD_0291	375	470	346	406	509	609	69.6255	88.5528	75.9863	76.8754	92.7437	97.4729	0.142906	0.0667101	0.359263	0.28751
RVBD_3784	300	344	336	353	484	494	78.696	91.5709	104.254	94.4344	124.597	111.709	0.263022	0.444304	0.0996423	0.286784
RVBD_0846c	199	190	175	238	217	297	33.8019	32.7498	35.1599	41.2277	36.1724	43.4884	0.28651	0.143401	0.3067	0.28651
RVBD_1066	72	62	42	84	74	89	46.7883	40.885	32.2832	55.6684	47.1918	49.8568	0.250709	0.206962	0.627008	0.286219
RVBD_0145	2178	2377	1903	2282	3126	3184	587.503	650.652	607.173	627.757	827.504	740.38	0.0956116	0.346881	0.286157	0.286157
RVBD_0492c	73	87	70	99	123	93	9.93943	12.0206	11.2735	13.7467	16.4351	10.9157	0.467849	0.451276	-0.0465317	0.286149
RVBD_3737	160	195	140	198	243	195	25.8954	32.0262	26.8011	32.6808	38.5957	27.2062	0.335745	0.269187	0.0216398	0.286149
RVBD_1008	181	191	152	155	251	256	58.5884	62.7385	58.1968	51.1669	79.7327	71.4336	-0.195405	0.34582	0.295665	0.285988
RVBD_3549c	178	170	147	236	216	217	58.7254	56.9144	57.3647	79.4039	69.9341	61.7156	0.435226	0.297202	0.105471	0.285831
RVBD_0776c	27	46	32	36	47	58	8.90778	15.4004	12.4876	12.1125	15.2171	16.4954	0.443354	-0.0172679	0.401573	0.285205
RVBD_1981c	2811	3051	2364	2806	3872	3973	746.513	822.217	742.585	759.956	1009.12	909.546	0.0257483	0.295502	0.292591	0.284979
RVBD_2829c	61	66	65	80	87	64	39.9427	43.855	50.3435	53.4222	55.9057	36.1258	0.419508	0.350255	-0.478775	0.284698
RVBD_2095c	367	396	305	438	529	502	99.3084	108.738	97.6206	120.87	140.477	117.099	0.283468	0.369472	0.262471	0.283468
RVBD_2621c	140	128	142	167	185	168	53.3734	49.5193	64.0334	64.9288	69.2146	55.2123	0.282738	0.483087	-0.213837	0.282738
RVBD_3077	259	206	204	297	299	307	36.7826	29.6877	34.2684	43.0153	41.6718	37.5846	0.225828	0.489206	0.133262	0.282193
RVBD_3668c	235	248	249	280	379	355	86.5149	92.6494	108.429	105.125	136.928	112.663	0.281083	0.563563	0.0552658	0.28216
RVBD_0930	529	563	429	678	655	695	150.754	162.813	144.608	197.045	183.182	170.737	0.386334	0.170065	0.239628	0.281085
RVBD_2834c	42	24	18	29	53	32	13.0533	7.56918	6.61705	9.19162	16.165	8.57333	-0.50602	1.09466	0.373667	0.280183
RVBD_0536	63	70	52	75	62	110	15.5736	17.5596	15.2046	18.9075	15.0408	23.4408	0.279856	-0.223382	0.624512	0.279856
RVBD_0736	42	31	43	50	67	56	14.3534	10.7506	17.3818	17.4261	22.4703	16.4977	0.279856	1.0636	-0.0753174	0.279856
RVBD_1757c	21	13	25	25	29	20	16.5262	10.3816	23.271	20.064	22.3965	13.5679	0.279856	1.10925	-0.778336	0.279856
RVBD_1452c	13	14	14	22	9	20	1.50286	1.64237	1.91437	2.59371	1.02105	1.99313	0.787309	-0.685725	0.0581656	0.279255
RVBD_3833	97	98	102	101	124	140	31.5171	32.3124	39.201	33.4673	39.539	39.2132	0.0866154	0.291192	0.000450145	0.279255
RVBD_0163	127	190	140	171	227	233	71.6703	108.807	93.4513	98.4138	125.716	113.35	0.457485	0.208398	0.278496	0.278496
RVBD_1062	63	58	45	70	73	74	18.8953	17.6526	15.9642	21.4109	21.4865	19.1326	0.18032	0.283549	0.261193	0.278466
RVBD_1979c	1460	1584	1309	1524	1939	2178	259.827	286.058	275.546	276.593	338.641	334.133	0.0902113	0.243446	0.278131	0.278131
RVBD_2389c	155	169	126	156	215	218	85.7786	94.9077	82.4783	88.0433	116.766	104	0.0375946	0.299019	0.334497	0.277894
RVBD_3594	61	75	90	103	94	98	18.9583	23.6537	33.0853	32.6461	28.67	26.2558	0.78408	0.277475	-0.333551	0.277475
RVBD_3170	80	83	78	114	104	112	15.2835	16.0908	17.6258	22.2107	19.4982	18.4451	0.539279	0.277105	0.0655452	0.277105
RVBD_1937	175	197	153	215	237	218	17.8705	20.4143	18.4805	22.3904	23.7508	19.1905	0.325299	0.218397	0.054389	0.27688
RVBD_3421c	56	35	37	62	54	43	22.6585	14.3707	17.7079	25.5834	21.4421	14.9983	0.175158	0.57731	-0.239596	0.27605
RVBD_1823	394	391	394	452	496	557	109.73	110.503	129.792	128.378	135.562	133.725	0.226444	0.294877	0.0430742	0.27519
RVBD_1081c	74	84	72	92	105	125	43.7767	50.4264	50.3809	55.5038	60.9579	63.7457	0.342425	0.273633	0.339452	0.274937
RVBD_3219	2151	2450	1754	2834	2652	2610	2170.7	2508.96	2093.69	2916.65	2626.41	2270.55	0.426149	0.0660042	0.116994	0.274931
RVBD_2913c	272	274	252	315	348	390	38.1238	38.9714	41.7782	45.0259	47.867	47.1218	0.240062	0.296617	0.173643	0.27398
RVBD_3182	18	20	26	20	25	30	13.4262	15.1384	22.9391	15.2137	18.3	19.29	0.18032	0.273633	-0.249957	0.273633
RVBD_3861	6	4	3	4	5	11	4.72176	3.19433	2.79252	3.21023	3.86146	7.46234	-0.556646	0.273633	1.41806	0.273633
RVBD_3410c	237	227	194	277	271	323	54.0679	52.5514	52.3498	64.4459	60.6722	63.5219	0.253316	0.207306	0.27907	0.273523
RVBD_0103c	1310	1376	1341	1439	1743	1957	149.23	159.063	180.69	167.174	194.855	192.178	0.163817	0.292797	0.088927	0.272845
RVBD_2143	189	198	210	238	254	263	45.9268	48.8244	60.3595	58.9801	60.5714	55.0922	0.360892	0.311033	-0.131734	0.272625
RVBD_3221c	481	499	388	510	592	808	573.049	603.274	546.764	619.642	692.146	829.827	0.112777	0.198263	0.601891	0.272418
RVBD_3066	79	92	70	83	122	116	33.3818	39.4492	34.9867	35.7672	50.5909	42.2543	0.0995755	0.358881	0.27229	0.27229
RVBD_3707c	100	133	102	135	152	169	25.4536	34.3533	30.7094	35.0435	37.9684	37.0822	0.461276	0.14435	0.272047	0.272047
RVBD_1548c	678	613	547	590	796	948	85.6523	78.5846	81.737	76.0126	98.6851	103.24	-0.172254	0.328587	0.336939	0.271844
RVBD_1990A	70	83	65	91	86	111	53.6116	64.507	58.8839	71.0766	64.6381	73.2848	0.406828	0.00293048	0.315641	0.271502
RVBD_1835c	391	398	408	478	541	543	53.3218	55.0781	65.8128	66.4784	72.4028	63.8349	0.318159	0.394565	-0.0440245	0.271406
RVBD_1027c	60	73	50	89	60	84	22.6728	27.9926	22.3483	34.2979	22.2502	27.3629	0.59716	-0.331229	0.292054	0.271261
RVBD_2647	10	8	14	21	12	14	6.97387	5.6615	11.5485	14.9354	8.21267	8.4165	1.09871	0.536668	-0.456408	0.271261
RVBD_1861	75	89	54	86	101	105	63.0725	75.9515	53.7149	73.7567	83.3546	76.1198	0.225763	0.134183	0.50295	0.271261
RVBD_1352	427	406	427	425	525	650	295.383	285.004	349.387	299.827	356.407	387.615	0.0215435	0.322543	0.149796	0.270939
RVBD_0306	70	75	89	90	96	93	26.8058	29.1447	40.3128	35.1478	36.0771	30.7004	0.390887	0.307849	-0.392982	0.270199
RVBD_2997	28	40	51	48	68	49	4.99335	7.23872	10.7579	8.7297	11.9007	7.53286	0.805924	0.71724	-0.514123	0.270199
RVBD_2971	559	372	375	431	545	644	169.436	114.42	134.445	133.228	162.113	168.271	-0.346844	0.502659	0.323763	0.269982
RVBD_1798	1833	2039	1752	1976	2562	2894	257.336	290.484	290.934	282.91	352.977	350.24	0.136693	0.281114	0.267655	0.269885
RVBD_0972c	133	167	145	175	215	237	29.3279	37.3692	37.8198	39.3543	46.5262	45.0513	0.424245	0.316194	0.252427	0.26972
RVBD_1744c	259	267	221	309	371	346	165.796	173.442	167.336	201.724	233.065	190.933	0.282972	0.426285	0.190318	0.269636
RVBD_2324	33	30	41	39	44	34	18.998	17.526	27.9189	22.8972	24.8585	16.8734	0.269325	0.504246	-0.726497	0.269325
RVBD_2699c	545	562	395	644	720	580	462.865	484.353	396.805	557.786	600.094	424.635	0.269121	0.309132	0.0977927	0.269121
RVBD_3164c	299	324	254	355	378	419	79.8997	87.8591	80.2841	96.7446	99.1277	96.5201	0.27599	0.174098	0.265714	0.269066
RVBD_3242c	68	61	50	61	76	90	27.2568	24.8121	23.7059	24.9356	29.8957	31.0984	-0.128409	0.268895	0.391589	0.268895
RVBD_1567c	169	173	146	204	216	220	152.596	158.515	155.93	187.849	191.399	171.241	0.299863	0.271964	0.135128	0.268676
RVBD_1140	306	378	292	408	427	412	92.75	116.266	104.688	126.118	127.014	107.651	0.443354	0.127555	0.0402684	0.268676
RVBD_2364c	201	202	183	242	265	223	57.2807	58.416	61.6859	70.3319	74.1119	54.7832	0.296128	0.343342	-0.171207	0.267816
RVBD_1755c	51	36	26	39	65	51	15.9661	11.4366	9.62773	12.4514	19.9697	13.7635	-0.358706	0.804148	0.515578	0.267182
RVBD_2038c	68	72	80	83	115	102	16.2931	17.5064	22.6729	20.2814	27.041	21.0681	0.315893	0.62727	-0.10591	0.267182
RVBD_1838c	177	175	127	239	217	215	115.021	115.401	97.6182	158.39	138.387	120.441	0.461578	0.262045	0.303101	0.266803
RVBD_2128	142	202	167	233	250	230	179.126	258.577	249.177	299.744	309.485	250.108	0.742756	0.259278	0.00537823	0.266557
RVBD_1200	413	397	400	487	525	429	83.161	81.1199	95.269	100.005	103.743	74.4657	0.266097	0.354884	-0.35543	0.266097
RVBD_0477	140	121	114	159	139	192	80.5974	70.688	77.6282	93.35	78.5303	95.2848	0.211917	0.151783	0.295665	0.266068
RVBD_0310c	160	155	136	198	196	191	83.6865	82.2687	84.1388	105.615	100.605	86.1189	0.335745	0.290291	0.0335585	0.26564
RVBD_3771c	28	35	23	33	36	31	22.0349	27.9504	21.4093	26.4844	27.8025	21.0302	0.265356	-0.00765286	-0.0257732	0.265356
RVBD_2798c	298	333	323	398	442	409	234.514	265.928	300.661	319.418	341.353	277.463	0.445773	0.360229	-0.115841	0.26441
RVBD_2888c	454	476	435	437	650	673	82.1593	87.4128	93.1134	80.6504	115.437	104.989	-0.0267422	0.401183	0.173184	0.264326
RVBD_3054c	39	29	23	17	49	41	18.0831	13.645	12.6141	8.0386	22.2963	16.3878	-1.16962	0.708434	0.377583	0.264252
RVBD_3450c	58	58	52	54	80	82	10.563	10.719	11.2017	10.0294	14.2981	12.8736	-0.0747767	0.415652	0.200705	0.264252
RVBD_1724c	196	211	160	226	277	273	120.09	131.19	115.956	141.216	166.556	144.193	0.233786	0.344348	0.314422	0.263881
RVBD_3452	167	225	148	195	214	250	63.1059	86.2786	66.1511	75.1471	79.359	81.4372	0.251943	-0.120609	0.299923	0.26263
RVBD_0488	36	35	38	39	44	63	15.2873	15.0822	19.0868	16.8895	18.3362	23.062	0.143794	0.281854	0.272945	0.262364
RVBD_3828c	307	321	271	369	404	446	129.088	136.969	134.785	158.234	166.709	161.664	0.293699	0.283487	0.262343	0.262343
RVBD_3781	312	293	285	315	391	434	97.6749	93.0816	105.535	100.569	120.125	117.125	0.0421226	0.367973	0.150326	0.261983
RVBD_2742c	180	192	203	240	227	271	55.5401	60.1178	74.0888	75.5213	68.7368	72.0831	0.443354	0.193291	-0.0395944	0.261868
RVBD_2142A	194	241	187	260	298	267	231.126	291.361	263.518	315.896	348.411	274.213	0.450772	0.257984	0.0573939	0.261549
RVBD_1391	1479	1504	1332	1514	1872	2122	302.784	312.45	322.546	316.093	376.097	374.49	0.0620599	0.267481	0.215423	0.261302
RVBD_1115	26	46	27	28	39	48	9.57186	17.185	11.7573	10.5125	14.0902	15.2333	0.135232	-0.286455	0.373667	0.261131
RVBD_2079	222	274	190	264	263	314	28.9846	36.3021	29.342	35.1513	33.6976	35.3405	0.278295	-0.107408	0.268358	0.260614
RVBD_0260c	9	20	11	39	13	1	2.02096	4.55736	2.92166	8.93109	2.86476	3.5	2.14379	-0.669783	0.260564	0.260564
RVBD_2859c	179	201	167	232	257	215	49.6905	56.6219	54.8352	65.6799	70.0137	51.4504	0.402482	0.306278	-0.091919	0.260352
RVBD_3098c	549	542	464	574	670	797	311.871	312.442	311.776	332.536	373.514	390.292	0.0925614	0.257573	0.324047	0.260213
RVBD_0749A	20	26	18	25	28	22	37.2951	49.1997	39.7023	47.5429	51.2399	35.365	0.350245	0.0586204	-0.166901	0.260006
RVBD_2746c	72	70	64	95	74	100	29.4098	29.0152	30.9216	39.5738	29.6634	35.2119	0.428247	0.0318755	0.187449	0.259765
RVBD_3560c	50	58	36	49	61	81	11.1112	13.0794	9.46273	11.1048	13.303	15.517	-0.000829574	0.0244615	0.713517	0.259739
RVBD_2957	708	687	553	828	739	968	220.041	216.668	203.291	262.437	225.395	259.343	0.254198	0.0569694	0.35132	0.259378
RVBD_1354c	269	353	263	365	498	387	36.9783	49.2421	42.7634	51.1695	67.182	45.8601	0.468607	0.448183	0.100863	0.258909
RVBD_3665c	36	42	47	50	49	64	9.99363	11.8314	15.4326	14.1552	13.3489	15.3155	0.502248	0.174098	-0.0109964	0.258703
RVBD_0983	1944	2033	2006	2085	2630	2862	358.61	380.567	437.703	392.244	476.114	455.119	0.129336	0.323158	0.0562945	0.258095
RVBD_1591	341	292	241	270	377	411	131.759	114.492	110.145	106.393	142.954	136.898	-0.308496	0.320301	0.313698	0.257851
RVBD_1939	30	27	22	21	49	38	14.9614	13.6641	12.9776	10.6806	23.9815	16.3367	-0.486256	0.811527	0.332088	0.257721
RVBD_1728c	191	212	201	277	262	276	63.7499	71.8041	79.3531	94.2866	85.8177	79.4117	0.56463	0.257208	0.00106524	0.257208
RVBD_3507	116	150	101	140	185	124	7.19994	9.44778	7.41506	8.86183	11.2687	6.63472	0.299619	0.254268	-0.160423	0.257147
RVBD_0422c	93	110	86	124	106	141	29.9903	35.9963	32.8033	40.7796	33.5454	39.1964	0.443354	-0.101734	0.256879	0.256879
RVBD_0356c	138	160	96	150	168	193	55.0579	64.7781	45.3037	61.0318	65.7778	66.3785	0.148611	0.0220945	0.551087	0.256651
RVBD_0949	464	476	480	536	633	669	51.5561	53.6706	63.0848	60.7366	69.0232	64.0793	0.236425	0.362949	0.0225643	0.255726
RVBD_1362c	412	370	335	371	482	563	159.913	145.732	153.799	146.854	183.596	188.376	-0.122908	0.333213	0.292566	0.255488
RVBD_3440c	26	25	37	24	33	36	21.4447	20.9244	36.0969	20.1874	26.7109	25.5963	-0.0871604	0.352243	-0.495936	0.255319
RVBD_2693c	264	316	299	368	441	444	101.096	122.796	135.433	143.715	165.729	146.57	0.507485	0.432559	0.114007	0.255317
RVBD_1942c	138	126	137	195	152	191	107.613	99.7067	126.366	155.076	116.321	128.395	0.527123	0.222353	0.0229892	0.254738
RVBD_2366c	264	293	242	338	348	371	51.9394	58.4962	56.3158	67.8162	67.1895	62.9211	0.384802	0.199892	0.160005	0.254696
RVBD_2230c	275	287	273	268	354	410	62.0766	65.7423	72.892	61.6956	78.4202	79.7827	-0.00888185	0.254404	0.130315	0.254404
RVBD_2818c	145	161	167	181	201	226	32.4749	36.591	44.2404	41.3412	44.178	43.6333	0.348254	0.27184	-0.0199329	0.253944
RVBD_0762c	184	188	178	223	230	297	86.7212	89.9152	99.2315	107.186	106.381	120.668	0.305655	0.242606	0.282178	0.253475
RVBD_3656c	45	43	35	51	43	65	55.9426	54.2458	51.466	64.6583	52.4599	69.6583	0.208889	-0.0482948	0.436677	0.253325
RVBD_2849c	277	383	277	328	439	453	114.234	160.281	135.119	137.947	177.668	161.044	0.272127	0.148582	0.253218	0.253218
RVBD_0451c	249	290	195	291	294	362	151.481	179.03	140.319	180.542	175.524	189.845	0.25319	-0.0285316	0.436108	0.25319
RVBD_0256c	1161	1036	951	1146	1366	1652	178.795	161.902	173.231	179.984	206.445	219.313	0.00955584	0.350639	0.340289	0.253056
RVBD_1091	229	190	179	231	257	320	23.0015	19.3661	21.2665	23.6623	25.3328	27.7077	0.040862	0.387474	0.381705	0.252425
RVBD_2133c	101	133	101	147	145	147	32.9416	44.0192	38.9643	48.895	46.411	41.3305	0.569778	0.0763318	0.0850533	0.252314
RVBD_3526	3242	3746	2777	3835	3424	4597	718.59	842.565	728.058	866.877	744.786	878.359	0.270659	-0.177963	0.270758	0.251775
RVBD_0010c	200	190	151	225	266	237	120.815	116.469	107.892	138.611	157.689	123.415	0.198242	0.437132	0.193931	0.25109
RVBD_1349	121	114	93	135	145	124	17.8952	17.109	16.2688	20.3615	21.045	15.8089	0.186269	0.298724	-0.04137	0.25109
RVBD_2548	334	345	275	397	405	422	227.381	238.339	221.444	275.628	270.578	247.657	0.277608	0.183031	0.161404	0.250932
RVBD_2309Xc	12	7	13	14	10	22	18.3811	10.8807	23.5536	21.8697	15.0321	29.0498	0.250709	0.466278	0.302584	0.250709
RVBD_2584c	625	489	457	645	655	746	239.338	190.024	206.999	251.892	246.151	246.263	0.0737597	0.373366	0.250574	0.250574
RVBD_3149	313	415	397	380	566	581	106.121	142.782	159.21	131.391	188.323	169.81	0.308154	0.399396	0.0929916	0.250108
RVBD_1800	377	382	318	489	394	520	49.2966	50.6881	49.1841	65.2091	50.5593	58.6149	0.403587	-0.00367185	0.253077	0.249781
RVBD_0473	501	489	461	595	607	679	94.0374	93.1407	102.35	113.895	111.81	109.866	0.276396	0.263567	0.102237	0.249744
RVBD_2585c	892	961	806	885	1155	1469	137.123	149.912	146.555	138.743	174.243	194.669	0.0169505	0.21699	0.409575	0.249657
RVBD_0246	426	442	348	452	516	592	83.6194	88.0415	80.7977	90.4816	99.3978	100.173	0.113786	0.17503	0.310102	0.249375
RVBD_2395	2218	2026	1734	2137	2565	2834	284.816	264.003	263.374	279.854	323.236	313.713	-0.0253557	0.29203	0.252328	0.248887
RVBD_0609A	103	128	67	120	131	135	116.253	146.603	89.4463	138.125	145.1	131.35	0.248707	-0.0148718	0.554319	0.248707
RVBD_1614	950	1019	947	1104	1342	1425	173.752	189.125	204.87	205.92	240.873	224.673	0.245058	0.348936	0.133118	0.248489
RVBD_0648	47	29	27	50	29	44	3.31546	2.07592	2.25284	3.59699	2.00758	2.67564	0.117584	-0.0482948	0.248137	0.248137
RVBD_2587c	3754	3799	3390	3594	4665	5373	560.998	576.108	599.224	547.734	684.145	692.171	-0.0345215	0.247963	0.208035	0.247963
RVBD_1895	184	171	143	202	220	229	40.9955	38.6618	37.6857	45.898	48.1028	43.9829	0.162966	0.315212	0.222925	0.247523
RVBD_3279c	76	89	72	115	103	114	24.4164	29.0152	27.3604	37.6782	32.4739	31.572	0.625879	0.162472	0.206557	0.247192
RVBD_0102	717	691	637	849	867	937	92.9052	90.8587	97.6298	112.19	110.248	104.662	0.272108	0.279051	0.100348	0.246917
RVBD_2429	253	207	129	276	254	179	121.921	101.227	73.5311	135.641	120.122	74.3604	0.153848	0.246903	0.016181	0.246903
RVBD_2915c	153	142	134	178	210	184	35.375	33.3166	36.6465	41.971	47.649	36.6735	0.246662	0.516204	0.00106524	0.246662
RVBD_0756c	266	334	258	355	390	398	94.2856	120.137	108.17	128.326	135.662	121.612	0.44471	0.175331	0.16899	0.246523
RVBD_1350	121	166	104	143	167	163	41.8517	58.2644	42.5484	50.4415	56.6857	48.6009	0.269325	-0.03963	0.191881	0.245507
RVBD_3353c	16	6	8	11	5	18	15.7754	6.00314	9.32979	11.0605	4.83793	15.299	-0.512252	-0.311329	0.713517	0.245507
RVBD_0618	32	25	32	45	34	44	11.8315	9.37991	13.9947	16.9679	12.3367	14.024	0.52017	0.395312	0.00302409	0.245266
RVBD_3298c	79	94	70	105	100	101	22.2181	26.8272	23.2862	30.1157	27.6	24.4867	0.438782	0.0409725	0.0725209	0.245189
RVBD_0233	561	590	565	781	691	823	152.768	163.038	181.986	216.892	184.661	193.196	0.505639	0.179676	0.086234	0.244859
RVBD_2771c	579	514	457	628	653	657	328.913	296.301	307.072	363.819	364.036	321.734	0.145518	0.29702	0.0672917	0.244646
RVBD_3907c	998	1132	900	945	1315	1463	177.977	204.856	189.845	171.866	230.138	224.91	-0.0504087	0.167894	0.244525	0.244525
RVBD_3493c	205	207	203	244	280	275	72.3647	74.1499	84.76	87.8389	96.9974	83.6826	0.279574	0.387501	-0.0184556	0.244415
RVBD_2396	270	264	230	271	348	371	63.9785	63.4807	64.4645	65.4883	80.9243	75.7834	0.0336502	0.350255	0.233378	0.244294
RVBD_2980	25	14	16	21	29	26	11.7828	6.69581	8.91969	10.0937	13.4133	10.5636	-0.223222	1.00233	0.244032	0.244032
RVBD_1252c	207	187	149	182	229	318	87.4688	80.1848	74.4717	78.4294	94.9616	115.835	-0.157376	0.244014	0.637307	0.244014
RVBD_3252c	396	384	369	395	491	544	81.4588	80.1571	89.7824	82.8637	99.1183	96.4654	0.024669	0.306322	0.103578	0.24394
RVBD_3679	7044	7076	5709	8510	7957	9674	1771.92	1806.26	1698.66	2183.12	1964.28	2097.78	0.301081	0.120996	0.304467	0.243552
RVBD_1852	201	252	204	280	298	303	76.6289	97.491	91.9917	108.863	111.492	99.5792	0.506548	0.193594	0.114341	0.242933
RVBD_0441c	420	416	406	494	509	486	251.937	253.223	288.065	302.2	299.633	251.31	0.262438	0.242787	-0.196931	0.242787
RVBD_0684	13253	13027	12501	11966	15979	19215	1619.41	1615.3	1806.79	1491.13	1916.11	2024.01	-0.119061	0.246377	0.163782	0.242716
RVBD_0843	61	69	54	83	77	75	15.6194	17.9288	16.355	21.6739	19.3488	16.5548	0.472619	0.109967	0.0175237	0.242515
RVBD_2750	97	160	129	177	199	195	30.4781	51.0157	47.9433	56.7171	61.3619	52.8178	0.896009	0.266402	0.139696	0.242453
RVBD_3479	1585	1686	1692	1613	2101	2347	133.032	143.6	167.977	138.066	173.055	169.813	0.0535804	0.269177	0.0156807	0.241895
RVBD_3362c	137	136	126	160	181	172	60.5756	61.0216	65.8976	72.1475	78.539	65.5595	0.252213	0.364088	-0.0074227	0.241629
RVBD_1183	3632	3499	3256	3797	4624	4981	310.616	303.661	329.37	331.164	388.084	367.218	0.0924126	0.353904	0.156927	0.241505
RVBD_2700	259	236	231	316	312	318	102.381	94.6671	108.007	127.389	121.033	108.362	0.315289	0.354464	0.00472638	0.241452
RVBD_0452	24	36	32	51	44	46	8.68644	13.2221	13.6994	18.8246	15.6283	14.3522	1.11578	0.241212	0.0671544	0.241212
RVBD_0964c	25	27	24	13	33	43	13.3197	14.5977	15.1247	7.06351	17.2543	19.7493	-0.9151	0.241212	0.384895	0.241212
RVBD_1560	22	23	25	26	29	32	25.8511	27.4253	34.7471	31.1569	33.4413	32.4142	0.269325	0.286124	-0.100264	0.241119
RVBD_0936	413	432	388	502	590	601	117.307	124.516	130.354	145.412	164.457	147.155	0.309862	0.401389	0.174901	0.241015
RVBD_1467c	1955	1654	1337	2719	2021	1849	274.913	236.022	222.384	389.926	278.898	224.138	0.504224	0.240815	0.0113382	0.240815
RVBD_1472	1093	1056	804	1357	1290	1278	327.818	321.399	285.227	415.066	379.693	330.425	0.340444	0.240466	0.212213	0.240466
RVBD_3389c	1064	988	982	990	1292	1458	313.637	295.536	342.389	297.609	373.747	370.487	-0.0756809	0.338728	0.113788	0.240327
RVBD_2730	46	53	38	30	66	63	24.8165	29.0152	24.2486	16.5055	34.9426	29.299	-0.588355	0.268179	0.272945	0.239552
RVBD_0782	59	77	88	73	111	107	9.15179	12.1203	16.1458	11.5478	16.8969	14.3076	0.335498	0.479334	-0.174372	0.239362
RVBD_3433c	65	72	48	52	93	89	11.7629	13.2221	10.2746	9.59684	16.5163	13.8842	-0.293611	0.320939	0.434363	0.2392
RVBD_0115	111	131	118	111	186	182	24.6032	29.465	30.9366	25.0908	40.4586	34.7752	0.0283168	0.457441	0.168744	0.239053
RVBD_3579c	626	721	561	691	798	956	166.246	194.303	176.223	187.145	207.974	218.859	0.17084	0.0980946	0.312602	0.239004
RVBD_0028	67	50	39	56	61	85	56.3448	42.6694	38.7941	48.0276	50.3429	61.6208	-0.230417	0.238586	0.667581	0.238586
RVBD_1193	408	432	335	472	447	566	73.8348	79.3327	71.708	87.1098	79.3849	88.2972	0.238534	0.000948677	0.300233	0.238534
RVBD_0218	208	230	181	215	261	293	40.2753	45.193	41.4549	42.4559	49.5958	48.9072	0.0760699	0.134121	0.238503	0.238503
RVBD_1715	28	23	18	27	28	36	7.87476	6.56409	5.98789	7.74403	7.72799	8.72793	-0.0241506	0.235498	0.543592	0.23849
RVBD_2884	289	334	268	386	381	369	97.9843	114.914	107.477	133.466	126.769	107.849	0.445848	0.141648	0.00498029	0.238174
RVBD_3602c	211	224	160	244	313	279	58.3848	62.8974	52.3672	68.8544	84.9946	66.5505	0.237955	0.434369	0.345786	0.237955
RVBD_0487	827	808	659	948	975	1158	385.538	382.244	363.386	450.706	446.062	465.371	0.225317	0.222752	0.356877	0.237696
RVBD_0778	457	447	455	486	582	625	94.4598	93.7575	111.241	102.445	118.055	111.363	0.117079	0.332449	0.00158211	0.237496
RVBD_0724A	105	98	80	118	116	136	80.4175	76.1649	72.4725	92.1653	87.1863	89.7903	0.196714	0.194976	0.309127	0.237434
RVBD_1991c	67	51	50	93	71	71	49.9754	38.6028	44.1137	70.7438	51.9719	45.653	0.501386	0.429027	0.0494834	0.236507
RVBD_0085	40	44	39	42	61	61	15.5255	17.3303	17.905	16.6249	23.2352	20.4102	0.0987061	0.423011	0.188928	0.235987
RVBD_1487	1147	1192	955	1328	1279	1567	678.538	715.575	668.246	801.186	742.525	799.116	0.239707	0.0533372	0.258025	0.235974
RVBD_3375	45	50	31	56	54	53	8.10932	9.14344	6.60778	10.2916	9.54982	8.23337	0.343819	0.0627365	0.317317	0.235892
RVBD_1675c	43	35	28	41	52	34	15.055	12.4351	11.5956	14.6393	17.8668	10.2618	-0.040396	0.522862	-0.1763	0.235433
RVBD_1282c	245	247	208	284	296	320	71.9718	73.631	72.2739	85.0822	85.3331	81.0356	0.241426	0.212791	0.165081	0.235383
RVBD_2438c	1927	1708	1479	2257	1971	2389	243.081	218.638	220.679	290.353	243.998	259.786	0.256367	0.158325	0.235377	0.235377
RVBD_2899c	189	187	154	206	270	258	58.5277	58.7636	56.4082	65.0565	82.0526	68.8729	0.152575	0.481626	0.288033	0.234819
RVBD_3649	39	36	37	45	46	62	4.33338	4.05912	4.86279	5.09916	5.0159	5.93859	0.234768	0.305342	0.288335	0.234768
RVBD_2776c	89	104	106	127	126	144	24.6268	29.2024	34.6933	35.8381	34.2151	34.3486	0.541268	0.228545	-0.014403	0.234167
RVBD_2451	33	26	18	40	24	36	21.2834	17.0164	13.7316	26.3094	15.1904	20.0152	0.305851	-0.163772	0.543592	0.234167
RVBD_3843c	1611	1688	1584	1972	2053	2589	402.884	428.376	468.557	502.94	503.852	558.144	0.32002	0.234124	0.252415	0.234124
RVBD_2698	323	296	246	360	360	357	171.028	159.046	154.071	194.398	187.066	162.953	0.18478	0.234105	0.0808582	0.234105
RVBD_1662	298	247	281	299	357	479	15.9464	13.4125	17.7858	16.317	18.7475	22.0958	0.0331499	0.483118	0.313048	0.23347
RVBD_1024	73	73	62	65	88	100	27.3443	27.7481	27.4699	24.8303	32.3486	32.2904	-0.13914	0.221312	0.233252	0.233252
RVBD_2792c	723	650	541	730	790	922	319.68	291.648	282.941	329.173	342.794	351.429	0.0422176	0.233118	0.312731	0.233118
RVBD_2358	322	471	382	493	564	616	203.094	301.459	284.987	317.111	349.099	334.927	0.642844	0.211673	0.23295	0.23295
RVBD_2455c	8538	9434	7055	9954	10224	10992	1119.84	1255.64	1094.51	1331.44	1315.99	1242.82	0.249695	0.0677234	0.183328	0.232847
RVBD_1583c	91	93	82	139	113	109	58.6906	60.8664	62.5552	91.4253	71.5213	60.6015	0.639463	0.232725	-0.0457752	0.232725
RVBD_0878c	536	439	418	467	592	688	103.553	86.0653	95.52	92.0105	112.24	114.581	-0.170494	0.383081	0.262498	0.23271
RVBD_3823c	4977	5159	4705	5615	6387	7134	391.67	411.989	437.96	450.637	493.263	483.967	0.202326	0.259752	0.144109	0.232301
RVBD_2158c	422	380	285	444	467	474	67.5347	61.7114	53.9487	72.4639	73.3433	65.3916	0.101633	0.249128	0.277518	0.231724
RVBD_1016c	348	366	304	414	500	479	131.502	140.347	135.878	159.543	185.418	156.034	0.27886	0.40179	0.199547	0.231635
RVBD_0303	73	70	73	84	90	80	20.6661	20.1095	24.4445	24.2516	25.0039	19.5234	0.23081	0.314275	-0.324304	0.23081
RVBD_1523	175	164	136	197	199	204	43.1358	41.0215	39.6516	49.5211	48.1374	43.3471	0.199157	0.230778	0.128555	0.230778
RVBD_0783c	517	535	469	473	665	739	81.9733	86.0802	87.9583	76.4834	103.474	101.008	-0.100007	0.265521	0.199579	0.230717
RVBD_0359	113	109	96	130	96	158	37.2807	36.4922	37.4627	43.7394	31.0818	44.9358	0.230506	-0.231517	0.262411	0.230506
RVBD_2774c	241	197	209	239	304	328	153.131	127.022	157.077	154.87	189.561	179.659	0.0162942	0.577581	0.193785	0.230497
RVBD_2716	750	656	562	647	807	906	280.934	249.353	249.001	247.157	296.651	292.551	-0.184808	0.250578	0.232533	0.230497
RVBD_2833c	20	13	19	23	36	22	3.9258	2.58946	4.41137	4.60415	6.93473	3.72263	0.229951	1.42119	-0.244903	0.229951
RVBD_1526c	46	48	42	56	55	73	9.24079	9.78498	9.97981	11.4726	10.8428	12.6416	0.31211	0.148102	0.3411	0.229557
RVBD_3167c	18	12	10	14	28	14	7.38763	4.99783	4.85461	5.85983	11.2777	4.95325	-0.334253	1.1741	0.0290193	0.229557
RVBD_0105c	12	6	4	7	10	4	10.8352	5.49761	4.27206	6.44581	8.86104	3.11347	-0.749291	0.688671	-0.456408	0.229557
RVBD_3577	69	54	36	63	69	50	20.48	16.2646	12.6388	19.0698	20.0983	12.7932	-0.102928	0.305342	0.0175237	0.229557
RVBD_3662c	215	217	220	236	263	310	71.7603	73.4976	86.8542	80.3308	86.1452	89.1943	0.162767	0.229073	0.0383572	0.229073
RVBD_3495c	984	906	778	1066	1099	1155	219.237	204.84	205.031	242.214	240.295	221.835	0.143794	0.230314	0.113643	0.228965
RVBD_3585	88	86	74	104	93	119	15.6934	15.5632	15.6095	18.9144	16.2759	18.2941	0.269325	0.0645992	0.228957	0.228957
RVBD_0953c	77	58	43	91	62	80	23.3391	17.8397	15.4164	28.1293	18.4422	20.9032	0.269325	0.0479205	0.439256	0.228629
RVBD_2858c	340	339	284	345	480	462	63.9577	64.7115	63.1909	66.1847	88.6104	74.9179	0.0493784	0.453454	0.245594	0.228192
RVBD_1026	25	40	28	53	34	45	6.70146	10.8807	8.87788	14.4887	8.94412	10.3985	1.11238	-0.28276	0.228091	0.228091
RVBD_1562c	104	114	103	142	138	131	15.3545	17.0795	17.9871	21.3804	19.9945	16.6726	0.477624	0.22734	-0.109485	0.22734
RVBD_0450c	3479	3667	3057	3866	4752	4910	308.289	329.748	320.421	349.373	413.247	375.072	0.180486	0.32564	0.227199	0.227199
RVBD_1916	936	1024	817	1028	1193	1312	201.225	223.395	207.754	225.384	251.696	243.147	0.163577	0.172083	0.226952	0.226952
RVBD_2568c	216	177	173	219	244	282	54.176	45.0499	51.3241	56.0172	60.0582	60.9722	0.0482163	0.414837	0.248516	0.226725
RVBD_3338	247	259	222	274	313	424	98.5457	104.86	104.765	111.485	122.55	145.826	0.177982	0.224916	0.477097	0.226219
RVBD_1769	1118	1094	1040	1105	1388	1517	231.086	229.465	254.265	232.926	281.546	270.3	0.011443	0.2951	0.08823	0.226135
RVBD_0087	144	186	182	199	255	256	25.055	32.8407	37.4564	35.311	43.5413	38.3974	0.495016	0.4069	0.0357978	0.225523
RVBD_3566c	284	292	275	334	353	431	85.7786	89.4976	98.2461	102.88	104.632	112.219	0.262274	0.225405	0.191849	0.225405
RVBD_1020	886	925	840	986	1212	1273	61.5383	65.1961	69.0102	69.8414	82.6122	76.2202	0.182598	0.34157	0.143364	0.225389
RVBD_0049	1450	1628	1528	2065	1968	2156	901.297	1026.89	1123.43	1309.01	1200.48	1155.26	0.538406	0.225335	0.0403051	0.225335
RVBD_0117	315	348	243	361	422	385	85.7786	96.1646	78.2703	100.254	112.774	90.3772	0.224964	0.229861	0.207495	0.224964
RVBD_0775	141	110	98	114	138	166	58.148	46.0337	47.804	47.9452	55.8501	59.0138	-0.278345	0.27887	0.303922	0.224431
RVBD_3202c	53	69	49	61	69	102	4.30518	5.68764	4.70797	5.05323	5.50039	7.14241	0.231134	-0.0482948	0.601308	0.224431
RVBD_0232	248	293	231	313	329	364	92.4917	110.888	101.903	119.047	120.414	117.026	0.364139	0.118892	0.199638	0.224345
RVBD_2573	18	24	35	20	49	33	5.59426	7.56918	12.8665	6.33905	14.945	8.84125	0.18032	0.981453	-0.541296	0.224113
RVBD_3192	11	16	19	19	13	22	6.12704	9.0437	12.518	10.7929	7.1061	10.5636	0.816813	-0.347855	-0.244903	0.224113
RVBD_0749	121	151	97	118	144	174	72.5819	91.9152	68.8235	72.1854	84.7686	89.975	-0.00790342	-0.116775	0.386623	0.22392
RVBD_0064A	79	82	61	101	94	83	84.7064	89.2217	77.3644	110.442	98.9114	76.7179	0.382748	0.148742	-0.0121054	0.223666
RVBD_3597c	542	564	519	659	681	751	411.434	434.458	466.004	510.165	507.314	491.44	0.310302	0.223665	0.0766708	0.223665
RVBD_1871c	2656	3101	2697	3603	3978	4045	1752.52	2076.37	2104.93	2424.51	2575.91	2300.83	0.46826	0.311015	0.128377	0.223629
RVBD_0977	168	174	152	240	179	239	15.5961	16.3917	16.6906	22.7218	16.3076	19.1265	0.54289	-0.00742256	0.196532	0.222605
RVBD_0177	13630	13478	10947	12665	16610	18445	6319.8	6341.62	6003.78	5988.76	7557.99	7372.51	-0.0776217	0.253151	0.296287	0.222278
RVBD_0621	23	39	25	30	40	40	5.55749	9.56275	7.14517	7.39258	9.48506	8.33183	0.411645	-0.011769	0.221664	0.221664
RVBD_2505c	396	408	359	344	567	560	61.986	64.8076	66.4684	54.9138	87.0986	75.5642	-0.174775	0.426485	0.185035	0.221539
RVBD_0444c	347	379	334	391	515	520	127.748	141.589	145.443	146.799	186.063	165.027	0.20055	0.39408	0.182256	0.220995
RVBD_0140	307	413	307	415	444	408	207.355	283.069	245.265	285.856	294.298	237.556	0.463189	0.0561231	-0.046077	0.220948
RVBD_3333c	16	15	16	22	19	13	4.86687	4.63008	5.75668	6.82459	5.6717	3.40881	0.487748	0.292742	-0.755968	0.220785
RVBD_3385c	95	122	99	151	139	149	79.1162	103.103	97.5212	128.246	113.602	106.969	0.696866	0.139909	0.133404	0.220201
RVBD_2802c	115	132	123	153	164	180	28.3464	33.0173	35.8614	38.4605	39.671	38.2474	0.440215	0.264863	0.0929311	0.220158
RVBD_2339	1880	1968	1793	1900	2406	2698	167.46	177.888	188.91	172.596	210.319	207.169	0.0435835	0.241612	0.133107	0.219842
RVBD_3454	148	161	125	169	187	186	30.0124	33.1308	29.9827	34.9502	37.2143	32.5148	0.219743	0.167683	0.116967	0.219743
RVBD_0272c	544	627	560	627	755	906	123.449	144.385	150.313	145.104	168.137	177.233	0.233176	0.219716	0.237677	0.219716
RVBD_3536c	310	329	276	358	392	441	101.494	109.305	106.883	119.532	125.949	124.465	0.236008	0.204471	0.219703	0.219703
RVBD_0366c	18	24	20	27	13	36	7.79806	10.551	10.2486	11.9289	5.52696	13.4445	0.613279	-0.932818	0.391589	0.219035
RVBD_1761c	14	26	20	27	20	33	9.38204	17.6811	15.8534	18.4526	13.1531	19.0639	0.975849	-0.426806	0.266058	0.219035
RVBD_1712	135	124	138	154	134	207	50.1304	46.7258	60.6133	58.3193	48.8316	66.2624	0.218288	0.063598	0.128555	0.218288
RVBD_0405	1435	1507	1202	1530	1701	2005	87.7351	93.498	86.9256	95.3975	102.06	105.673	0.120798	0.126409	0.281758	0.21819
RVBD_3386	237	298	204	276	286	321	86.5087	110.381	88.0772	102.741	102.449	101.006	0.248098	-0.107592	0.197597	0.218062
RVBD_2536	2321	2464	2120	2583	3057	3373	861.871	928.486	931.161	978.173	1114.02	1079.72	0.182618	0.262819	0.213561	0.217712
RVBD_2149c	85	89	93	107	107	107	29.0485	30.8648	37.5933	37.2918	35.8855	31.5224	0.360393	0.217439	-0.254099	0.217439
RVBD_3060c	239	292	221	298	344	344	41.7538	51.7664	45.668	53.0931	58.9774	51.8067	0.346618	0.188145	0.181955	0.217341
RVBD_2778c	5902	6321	5203	6545	7887	8299	3224.62	3504.55	3362.45	3646.81	4228.83	3908.72	0.177506	0.271029	0.217186	0.217186
RVBD_0141c	1361	1621	1219	1643	1768	1879	852.151	1029.93	902.785	1049.11	1086.35	1014.18	0.299982	0.0769393	0.167859	0.21671
RVBD_3253c	509	561	426	580	605	650	88.0269	98.4527	87.1423	102.294	102.679	96.9037	0.216704	0.0606395	0.153179	0.216704
RVBD_1478	204	164	188	192	272	275	72.3093	58.9896	78.8213	69.4047	94.6154	84.0284	-0.0591461	0.681616	0.0922914	0.216697
RVBD_1919c	5931	5787	4676	4315	7341	7916	3282.28	3249.89	3060.86	2435.3	3986.87	3776.44	-0.430598	0.294866	0.303089	0.216637
RVBD_1322	261	250	227	351	309	300	226.144	219.812	232.644	310.152	262.743	224.076	0.455738	0.257384	-0.0541373	0.216415
RVBD_1275	891	999	872	884	1200	1418	422.258	480.434	488.809	427.245	558.099	579.304	0.0169377	0.216183	0.24505	0.216183
RVBD_2168c	24	21	20	28	28	26	18.887	16.7702	18.6168	22.4716	21.6242	17.6383	0.250709	0.366743	-0.0778959	0.216043
RVBD_1264	740	773	660	889	940	925	159.488	169.061	168.253	195.399	198.817	171.857	0.292975	0.233898	0.0305798	0.215793
RVBD_2593c	45	45	47	52	59	55	19.5941	19.8835	24.2065	23.0909	25.2112	20.6445	0.236903	0.342495	-0.229637	0.215751
RVBD_2747	146	135	114	156	167	183	71.5639	67.1494	66.0949	77.9812	80.3317	77.3253	0.123894	0.258594	0.226402	0.215751
RVBD_3475	49	55	30	65	45	66	14.248	16.2288	10.3181	19.275	12.841	16.5436	0.435975	-0.337801	0.681096	0.215518
RVBD_3697A	127	131	121	110	159	179	145.252	152.04	163.691	128.302	178.461	176.482	-0.179008	0.231165	0.108545	0.215074
RVBD_2401A	70	71	74	82	87	75	88.3015	90.8858	110.414	105.489	107.701	81.557	0.256586	0.244902	-0.437042	0.214969
RVBD_2379c	251	369	292	372	464	465	14.7267	21.9698	20.2645	22.2587	26.7165	23.5188	0.595932	0.282209	0.214855	0.214855
RVBD_0239	252	232	235	366	298	269	277.131	258.905	305.685	410.478	321.61	255.015	0.566737	0.312893	-0.261462	0.214746
RVBD_2677c	200	200	179	238	240	193	37.8714	38.4307	40.0918	45.9602	44.5986	31.5042	0.279278	0.21474	-0.347766	0.21474
RVBD_1756c	52	47	53	57	67	70	15.1203	13.8683	18.2287	16.9027	19.1188	17.5463	0.160767	0.463205	-0.055045	0.214677
RVBD_3732	545	525	456	524	643	726	132.434	129.459	131.066	129.855	153.336	152.079	-0.0283726	0.244206	0.214528	0.214528
RVBD_2973c	125	123	99	142	185	145	14.5289	14.5076	13.6107	16.832	21.102	14.5285	0.21228	0.540572	0.0941449	0.214397
RVBD_3018c	122	145	137	154	197	198	24.0575	29.0152	31.9545	30.9695	38.1229	33.6577	0.364366	0.393848	0.074917	0.214129
RVBD_3586	232	201	170	232	277	265	55.4335	48.7358	48.0458	56.5323	64.9522	54.5833	0.0283168	0.414396	0.18405	0.214093
RVBD_1006	934	939	874	1101	1126	1221	141.051	143.901	156.122	169.567	166.878	158.956	0.265637	0.213715	0.0259505	0.213715
RVBD_3540c	49	63	60	56	83	86	10.8609	14.1702	15.7305	12.6584	18.0541	16.4322	0.220962	0.349465	0.0629666	0.213666
RVBD_2263	81	96	93	105	119	131	21.8493	26.2779	29.6727	28.8845	31.5013	30.4616	0.402712	0.26156	0.0378567	0.213142
RVBD_3818	1417	1561	1502	1558	1959	2130	235.103	262.82	294.768	263.621	318.972	304.648	0.165172	0.279352	0.0475611	0.213064
RVBD_3212	448	509	509	516	610	706	94.1883	108.594	126.578	110.635	125.857	127.954	0.232189	0.212849	0.015595	0.212849
RVBD_0980c	91	113	78	89	119	124	17.0434	21.4763	17.2795	16.9992	21.8721	20.02	-0.00374444	0.026344	0.212387	0.212387
RVBD_3094c	97	69	64	86	87	106	22.0704	15.9314	17.2242	19.9554	19.4261	20.7909	-0.145331	0.286124	0.271513	0.21234
RVBD_0857	368	316	275	355	384	438	199.788	174.091	176.594	196.551	204.589	204.987	-0.02357	0.232887	0.215092	0.212291
RVBD_3024c	458	511	399	593	557	564	106.757	120.87	110.008	140.965	127.414	113.329	0.401001	0.0760592	0.0428989	0.211905
RVBD_3383c	259	324	285	311	388	442	63.2953	80.3498	82.3832	77.5098	93.0536	93.1159	0.292279	0.211768	0.176677	0.211768
RVBD_3225c	764	729	635	781	886	1184	137.968	133.592	135.638	143.834	157.018	184.318	0.0600667	0.233093	0.442433	0.211166
RVBD_1992c	269	333	224	362	270	361	29.8892	37.5469	29.4396	41.0199	29.4412	34.5779	0.4567	-0.350858	0.232093	0.210227
RVBD_1286	751	633	531	835	675	862	104.748	89.5932	87.6033	118.772	92.3926	103.643	0.18128	0.0443872	0.242568	0.210164
RVBD_0531	179	211	139	250	211	221	144.853	173.27	133.049	206.318	167.566	154.168	0.510285	-0.0482948	0.212554	0.210141
RVBD_3922c	521	534	476	453	653	727	369.344	384.152	399.138	327.504	454.293	444.281	-0.173456	0.241948	0.154586	0.209797
RVBD_3345c	153	141	126	169	195	151	8.5277	7.97493	8.30679	9.60619	10.6661	7.25516	0.171808	0.419484	-0.195283	0.209675
RVBD_3350c	991	1083	935	1246	1186	1539	22.8697	25.3619	25.5223	29.3244	26.8597	30.6164	0.358664	0.0827759	0.262547	0.209435
RVBD_3502c	191	177	155	223	216	218	51.5211	48.4499	49.4545	61.3453	57.1788	50.6918	0.251788	0.238987	0.0356524	0.209379
RVBD_2763c	312	313	291	364	345	426	167.268	170.283	184.533	199.014	181.513	196.879	0.250709	0.0921389	0.0934267	0.209372
RVBD_3618	123	133	117	153	172	159	26.6434	29.235	29.9772	33.7987	36.563	29.69	0.34319	0.322687	-0.0138893	0.20927
RVBD_2454c	1650	1830	1396	2418	1945	2074	378.435	425.918	378.717	565.572	437.781	410.059	0.579665	0.0396317	0.114709	0.209087
RVBD_3251c	132	167	105	153	114	177	202.192	259.582	190.24	239.005	171.366	233.719	0.24131	-0.599109	0.296953	0.209046
RVBD_1212c	662	593	552	740	812	715	146.354	133.036	144.347	166.841	176.17	136.265	0.189011	0.405153	-0.0831326	0.208932
RVBD_3739c	15	23	8	17	21	19	16.4959	25.6673	10.4063	19.0659	22.6638	18.0122	0.208889	-0.179539	0.79152	0.208889
RVBD_0679c	331	300	268	356	395	425	171.041	157.311	163.805	187.605	200.308	189.317	0.133363	0.348595	0.208822	0.208822
RVBD_0504c	135	140	135	161	180	172	69.342	72.9723	82.0197	84.3359	90.7328	76.1589	0.282418	0.314275	-0.106958	0.208798
RVBD_3403c	387	407	333	435	482	528	62.1654	66.3437	63.2709	71.2609	75.9826	73.1141	0.196999	0.19571	0.208608	0.208608
RVBD_0748	248	229	224	281	312	300	247.362	231.784	264.272	285.832	305.397	257.948	0.208547	0.397904	-0.0349438	0.208547
RVBD_3666c	494	619	436	526	657	691	78.182	99.4118	81.6184	84.8965	102.041	94.273	0.118869	0.0376591	0.20795	0.20795
RVBD_1859	148	134	80	154	165	137	34.3114	31.5246	21.9376	36.4101	37.5397	27.3796	0.0856499	0.251938	0.319696	0.207862
RVBD_2337c	791	798	695	846	953	1121	181.906	186.226	189.05	198.411	215.076	222.231	0.125297	0.207793	0.233294	0.207793
RVBD_0522	1197	1107	931	1152	1398	1505	236.039	221.516	217.151	231.668	270.537	255.833	-0.0269657	0.288414	0.236503	0.20779
RVBD_0468	1065	904	749	1122	997	1229	318.307	274.178	264.79	341.991	292.43	316.649	0.103536	0.0929759	0.25804	0.207772
RVBD_0051	475	501	518	533	695	681	72.629	77.7359	93.6845	83.1127	104.287	89.7621	0.194525	0.423908	-0.0617048	0.207526
RVBD_3259	125	79	89	65	130	141	76.5881	49.1186	64.5005	40.6152	78.1671	74.4732	-0.9151	0.670292	0.20741	0.20741
RVBD_2047c	289	269	246	295	340	408	28.9942	27.3863	29.1924	30.1828	33.4751	35.286	0.0579622	0.289634	0.273503	0.207323
RVBD_0417	112	118	80	133	121	150	37.9731	40.5983	32.0827	45.9869	40.26	43.8409	0.276244	-0.0120747	0.450483	0.207298
RVBD_1765A	164	216	177	237	247	251	195.385	261.137	249.426	287.951	288.784	257.78	0.559508	0.145185	0.0475305	0.207213
RVBD_1853	103	112	92	132	128	122	42.2737	46.6464	44.6625	55.2498	51.5552	43.1641	0.38621	0.14435	-0.0492321	0.207054
RVBD_3642c	271	350	276	246	384	511	357.631	468.707	430.821	331.074	497.309	581.321	-0.111318	0.0854565	0.432247	0.207054
RVBD_0298	662	661	686	634	789	898	747.177	757.067	915.823	729.758	873.92	873.718	-0.0340316	0.20708	-0.0679007	0.206747
RVBD_3512	51	80	64	91	89	65	4.05066	6.44782	6.01253	7.37091	6.93705	4.45039	0.863686	0.10551	-0.43404	0.20635
RVBD_0792c	138	133	134	156	166	174	43.8424	42.878	50.3549	50.5434	51.7551	47.6534	0.205195	0.271462	-0.0795532	0.205195
RVBD_1829	1783	1698	1394	2278	2024	2014	926.929	895.778	857.196	1207.74	1032.61	902.577	0.381778	0.205078	0.0744256	0.205078
RVBD_0801	433	454	408	452	574	616	320.191	340.678	356.864	340.866	416.545	392.673	0.0902725	0.290064	0.137954	0.20492
RVBD_1618	628	730	653	736	870	1013	178.967	211.107	220.114	213.902	243.311	248.858	0.257258	0.204824	0.177072	0.204824
RVBD_3857c	151	146	116	211	174	188	196.251	192.555	178.326	279.667	221.929	210.631	0.511011	0.204824	0.2402	0.204824
RVBD_2931	2000	2011	1901	1977	2478	2728	91.3997	93.2598	102.759	92.1395	111.134	107.47	0.0116296	0.252968	0.0646776	0.204612
RVBD_3324c	40	42	36	56	50	56	19.2761	20.5388	20.5203	27.5214	23.646	23.2636	0.513744	0.203244	0.181022	0.204547
RVBD_2498c	336	331	302	308	402	449	105.188	105.154	111.83	98.3339	123.505	121.173	-0.0972141	0.232069	0.115759	0.204088
RVBD_3591c	54	59	58	72	66	80	17.9537	19.9058	22.8092	24.4127	21.5344	22.9287	0.443354	0.113456	0.00753957	0.203967
RVBD_1947	92	89	70	90	106	153	58.8928	57.8138	53.0023	58.7545	66.5901	84.4297	-0.00339209	0.203892	0.671697	0.203892
RVBD_0584	156	163	137	183	231	209	15.2408	16.1599	15.8317	18.2331	22.1476	17.6019	0.258614	0.454726	0.15292	0.203743
RVBD_1293	912	965	805	1027	1213	1272	174.621	187.498	182.314	200.538	227.925	209.951	0.199647	0.281684	0.20363	0.20363
RVBD_0392c	640	621	548	774	751	802	116.557	114.767	118.049	143.755	134.223	125.911	0.302578	0.225925	0.0930188	0.203599
RVBD_1689	331	360	322	329	437	488	66.8064	73.7327	76.872	67.719	86.5568	84.9062	0.0195731	0.231342	0.143413	0.203566
RVBD_0254c	51	61	50	58	81	79	24.9983	30.3416	28.989	28.993	38.9633	33.3809	0.213872	0.360818	0.203517	0.203517
RVBD_0128	422	473	379	508	526	554	139.225	158.356	147.9	170.92	170.302	157.56	0.295902	0.104928	0.0912806	0.203481
RVBD_2275	266	272	230	307	346	283	78.6797	81.6427	80.4694	92.607	100.435	72.1601	0.235129	0.298871	-0.157239	0.20268
RVBD_0031	78	92	61	88	106	101	94.2357	112.791	87.1711	108.425	125.677	105.189	0.202346	0.156064	0.271067	0.202346
RVBD_1507c	1311	1373	1141	1253	1597	1801	484.723	515.145	498.998	472.461	579.463	574.03	-0.0369645	0.169738	0.202092	0.202092
RVBD_2832c	42	48	45	60	53	65	9.97978	11.5739	12.6475	14.5394	12.3588	13.3142	0.54289	0.0946631	0.0741072	0.202087
RVBD_2439c	64	63	77	72	75	106	14.5619	14.5461	20.7229	16.7068	16.7467	20.7909	0.198242	0.203244	0.00472638	0.201676
RVBD_0381c	237	303	254	344	352	288	67.0942	87.0456	85.0535	99.316	97.7932	70.2843	0.565838	0.167963	-0.275167	0.201363
RVBD_3695	625	695	546	728	823	765	172.385	194.523	178.128	204.774	222.765	181.89	0.248399	0.195585	0.0301513	0.201113
RVBD_0094c	75	43	42	56	48	82	20.2308	11.7703	13.4006	15.4051	12.7064	19.0676	-0.393147	0.110403	0.508827	0.201113
RVBD_0722	226	286	220	321	241	347	293.727	377.197	338.205	425.466	307.384	388.771	0.534567	-0.295277	0.201025	0.201025
RVBD_2758c	135	127	131	129	192	180	130.114	124.211	149.342	126.795	181.602	149.552	-0.0372716	0.547983	0.00202256	0.200872
RVBD_1426c	84	75	84	88	106	112	17.115	15.5069	20.2441	18.2854	21.1949	19.6718	0.095431	0.450807	-0.04137	0.200872
RVBD_2684	284	265	280	320	338	305	56.6538	53.6444	66.0679	65.1006	66.1693	52.4493	0.200498	0.302736	-0.333025	0.200498
RVBD_2910c	262	313	265	418	367	390	151.851	184.09	181.671	247.069	208.743	194.855	0.702253	0.181323	0.101074	0.200404
RVBD_3065	136	176	154	208	183	238	108.018	141.852	144.677	168.478	142.638	162.953	0.641294	0.00797338	0.171624	0.200068
RVBD_0073	1307	1341	1286	1383	1663	1813	338.709	352.653	394.198	365.508	422.934	405.022	0.109859	0.262184	0.0390808	0.199751
RVBD_0057	695	863	646	662	930	1018	342.622	431.726	376.69	332.822	449.927	432.621	-0.041865	0.0595753	0.199724	0.199724
RVBD_0950c	878	881	767	972	1135	1191	226.167	230.292	233.696	255.344	286.92	264.47	0.175052	0.317184	0.178467	0.199641
RVBD_2657c	14	16	17	28	19	15	13.8035	16.0084	19.8258	28.1541	18.3841	12.7491	1.02832	0.199633	-0.63698	0.199633
RVBD_0349	116	145	128	180	172	196	45.2287	57.3709	59.0321	71.5736	65.8134	65.8783	0.662189	0.198061	0.158302	0.199482
RVBD_0929	230	207	193	257	274	296	60.7049	55.4413	60.2525	69.1756	70.9701	67.3468	0.188451	0.35625	0.160589	0.199243
RVBD_0217c	205	174	176	237	224	273	58.035	49.9866	58.9347	68.4241	62.232	66.6237	0.23758	0.316117	0.176918	0.199111
RVBD_3175	157	139	97	183	165	143	27.1517	24.3938	19.8423	32.2755	28.0034	21.3188	0.249396	0.199086	0.103551	0.199086
RVBD_6046	171	139	118	178	165	163	494.432	407.843	403.566	524.873	468.192	406.282	0.0861977	0.199086	0.00967757	0.199086
RVBD_0157	1139	1175	1011	1342	1361	1617	205.256	214.871	215.499	246.632	240.691	251.195	0.264934	0.163711	0.221129	0.198888
RVBD_2369c	72	94	90	88	144	127	61.1491	81.0127	90.4112	76.2192	120.019	92.9803	0.317823	0.567041	0.0404241	0.198777
RVBD_2088	204	229	174	216	255	274	29.659	33.7855	29.9225	32.0262	36.3828	34.3406	0.110779	0.106855	0.198681	0.198681
RVBD_2814c	48	38	45	54	66	56	13.9572	11.2126	15.4772	16.0131	18.8335	14.037	0.198242	0.748172	-0.140906	0.198242
RVBD_2093c	217	279	230	306	320	300	60.2394	78.5945	75.5215	86.6296	87.1766	71.7912	0.524153	0.149512	-0.0730789	0.197973
RVBD_2435c	393	450	339	451	426	549	46.1163	53.5848	47.0526	53.9712	49.057	55.5346	0.226915	-0.127366	0.239113	0.197917
RVBD_0959A	20	20	24	15	30	27	23.1834	23.5258	32.9064	17.7322	34.127	26.9799	-0.386721	0.536668	-0.286483	0.197641
RVBD_0691c	193	218	160	217	228	240	83.1923	95.3564	81.577	95.3916	96.4473	89.1799	0.197411	0.0164108	0.128555	0.197411
RVBD_3617	196	193	179	223	229	231	52.0514	52.0117	56.2279	60.3956	59.6817	52.8833	0.214507	0.198452	-0.0884743	0.197352
RVBD_0510	2428	2602	2373	3848	3084	3393	671.84	730.621	776.671	1085.87	837.454	809.34	0.692657	0.196887	0.0594418	0.196887
RVBD_1210	446	461	419	484	595	622	186.621	195.746	207.377	206.536	244.327	224.36	0.14628	0.319828	0.113557	0.196829
RVBD_2743c	368	381	412	404	534	514	116.482	122.378	154.251	130.411	165.875	140.25	0.162966	0.438754	-0.137284	0.196659
RVBD_3690	334	381	346	423	515	514	131.422	152.13	161.035	169.741	198.865	174.347	0.369126	0.386487	0.114589	0.196659
RVBD_2531c	1210	1270	1157	1509	1505	1629	109.485	116.612	123.83	139.246	133.64	127.064	0.346903	0.19664	0.0371902	0.19664
RVBD_0181c	367	364	362	415	477	475	128.493	129.325	149.914	148.179	163.893	143.363	0.205648	0.341756	-0.0644697	0.196337
RVBD_1943c	293	371	257	277	380	404	199.469	256.301	206.949	192.315	253.876	237.093	-0.0526979	-0.0137146	0.196179	0.196179
RVBD_3806c	287	333	290	292	426	449	81.2491	95.6639	97.1083	84.3031	118.352	109.575	0.0532344	0.307036	0.174255	0.195875
RVBD_0481c	190	251	210	257	430	330	93.1311	124.848	121.754	128.469	206.842	139.439	0.464086	0.728354	0.195669	0.195669
RVBD_3239c	469	543	466	574	663	732	38.351	45.0579	45.0725	47.8674	53.2043	51.5994	0.31978	0.239762	0.195106	0.195573
RVBD_1782	2896	2954	2689	3308	3498	4086	489.97	507.165	538.126	570.77	580.792	595.935	0.220214	0.195566	0.147212	0.195566
RVBD_1532c	132	129	138	147	154	203	78.0881	77.4405	96.5633	88.6855	89.4049	103.523	0.183595	0.207264	0.100404	0.19525
RVBD_6024	320	328	258	279	524	425	925.253	962.391	882.373	822.695	1486.86	1059.32	-0.16949	0.627576	0.263684	0.195225
RVBD_1457c	98	87	85	110	143	97	32.0851	28.9044	32.9169	36.7278	45.9455	27.3766	0.194967	0.668633	-0.265886	0.194967
RVBD_1615	2433	2687	2221	3637	3056	3488	1419.72	1591.1	1532.97	2164.36	1750.03	1754.56	0.608329	0.137353	0.194783	0.194783
RVBD_1357c	265	270	201	220	309	352	73.803	76.3062	66.2135	62.4849	84.4532	84.5086	-0.240172	0.146353	0.351972	0.194472
RVBD_1146	168	182	153	209	211	232	30.5962	33.6354	32.9588	38.8176	37.7112	36.423	0.343358	0.16501	0.144186	0.194328
RVBD_1211	988	1097	879	1193	1212	1298	1115.12	1256.43	1173.48	1373.19	1342.45	1262.9	0.300328	0.0955313	0.105948	0.194071
RVBD_1927	333	328	242	374	388	434	110.714	110.663	95.1693	126.81	126.596	124.388	0.195833	0.194066	0.38628	0.194066
RVBD_1824	79	74	66	96	91	98	55.5452	52.7981	54.889	68.8358	62.7899	59.3984	0.309499	0.250046	0.113908	0.194017
RVBD_1124	118	123	129	140	165	127	31.9302	33.7748	41.2887	38.6342	43.816	29.6246	0.274957	0.375513	-0.47895	0.193933
RVBD_0581	286	335	299	419	395	451	340.732	405.004	421.347	509.079	461.82	463.183	0.579252	0.189397	0.136574	0.193648
RVBD_0027	148	132	119	180	164	163	119.766	108.396	113.905	148.549	130.241	113.708	0.310717	0.264863	-0.00249714	0.19335
RVBD_2688c	403	414	379	471	464	561	114.466	119.327	127.331	136.432	129.336	137.361	0.253264	0.116199	0.109395	0.19326
RVBD_0186	463	470	396	525	549	562	57.3923	59.1205	58.0618	66.3677	66.7844	60.0536	0.209622	0.175851	0.0486622	0.192892
RVBD_0832	135	114	98	145	135	119	83.9139	71.9072	72.0523	91.9162	82.3499	63.7642	0.13141	0.195631	-0.1763	0.192722
RVBD_1877	346	419	301	399	408	479	43.1387	53.0118	44.3894	50.7327	49.9206	51.482	0.233933	-0.0866759	0.213855	0.1927
RVBD_0515	620	595	530	647	722	836	105.521	102.762	106.696	112.299	120.591	122.655	0.0898143	0.230814	0.201103	0.192588
RVBD_2967c	1672	1735	1620	1713	2112	2334	127.147	133.887	145.716	132.847	157.613	153.003	0.0632671	0.235379	0.0704032	0.19255
RVBD_0448c	49	73	67	83	71	113	18.9331	28.6231	30.6212	32.7061	26.9224	37.6387	0.788646	-0.0883723	0.297682	0.192379
RVBD_1402	16	29	29	34	28	39	2.09216	3.84805	4.48534	4.53397	3.59304	4.39612	1.11578	-0.0989209	-0.0289863	0.192103
RVBD_3661	446	462	326	398	535	591	132.838	139.636	114.849	120.891	156.376	151.741	-0.135959	0.163351	0.401879	0.191948
RVBD_3431c	160	133	143	194	182	212	48.6687	41.0534	51.4503	60.1805	54.3289	55.5898	0.306302	0.404217	0.111642	0.191826
RVBD_2917	100	113	81	112	132	109	13.6808	15.6876	13.1075	15.6262	17.7221	12.8549	0.191816	0.17592	-0.0280732	0.191816
RVBD_2342	135	71	77	94	106	126	134.652	71.8632	90.8434	95.6165	103.757	108.338	-0.49391	0.529878	0.254086	0.19175
RVBD_3312c	146	150	127	159	175	199	40.5297	42.2551	41.701	45.0134	47.6747	47.6215	0.151375	0.174098	0.191532	0.191532
RVBD_3081	358	393	351	370	464	529	74.3553	82.8303	86.2299	78.3709	94.575	94.714	0.0758825	0.191301	0.135389	0.191301
RVBD_2494	134	87	90	126	106	141	80.946	53.3307	64.3066	77.6221	62.8385	73.4242	-0.0604925	0.236682	0.191291	0.191291
RVBD_1982c	50	72	70	104	85	79	30.6352	44.7663	50.7307	64.9843	51.1092	41.7261	1.0849	0.191171	-0.28191	0.191171
RVBD_1456c	136	122	91	134	144	167	37.5109	34.1465	29.6881	37.6919	38.9772	39.7068	0.00694312	0.190893	0.419502	0.190893
RVBD_2686c	119	122	124	156	144	162	40.3465	41.9745	49.7281	53.9396	47.9127	47.3482	0.418901	0.190893	-0.0707538	0.190893
RVBD_1154c	462	486	523	470	593	653	185.186	197.683	247.964	192.127	233.265	225.636	0.0530847	0.238781	-0.136135	0.190808
RVBD_1516c	309	315	250	270	422	409	78.6516	81.3631	75.2681	70.0869	105.412	89.7433	-0.166331	0.373596	0.253765	0.190328
RVBD_0866	120	146	122	186	149	191	72.489	89.4976	87.1711	114.585	88.3296	99.4612	0.660585	-0.0189509	0.190284	0.190284
RVBD_1667c	85	89	78	89	105	132	33.4458	35.537	36.3027	35.7139	40.5454	44.774	0.0946593	0.190217	0.302584	0.190217
RVBD_1409	742	586	449	700	668	787	187.199	150.026	133.989	180.104	165.389	171.161	-0.0557475	0.140653	0.353241	0.190144
RVBD_3645	808	910	838	1033	1107	1186	126.017	144.021	154.59	164.301	169.431	159.452	0.38273	0.234422	0.0446743	0.190066
RVBD_2395A	1916	2118	1890	2404	2579	2553	2282.66	2560.59	2663.36	2920.82	3015.28	2621.97	0.355656	0.235814	-0.0226002	0.189898
RVBD_2919c	1516	1529	1256	1499	1762	2085	1150.8	1177.81	1127.75	1160.45	1312.61	1364.38	0.0120474	0.156331	0.274803	0.189802
RVBD_1691	327	384	262	296	380	477	111.751	133.169	105.908	103.162	127.444	140.525	-0.115377	-0.0634017	0.408015	0.189567
RVBD_3608c	1540	1462	1373	1954	1668	2037	470.103	452.885	495.753	608.305	499.687	536.035	0.371817	0.141881	0.112707	0.18935
RVBD_2662	105	122	79	101	122	149	98.9753	116.698	88.0819	97.092	112.857	121.075	-0.0277173	-0.0482948	0.45898	0.18935
RVBD_1422	482	480	404	532	560	700	120.54	121.813	119.506	135.682	137.437	150.908	0.17071	0.174098	0.336592	0.189251
RVBD_0888	1267	1101	943	1249	1373	1334	221.347	195.188	194.864	222.528	235.395	200.901	0.00767372	0.270222	0.0440215	0.189123
RVBD_1745c	449	481	465	492	567	647	188.797	205.24	231.272	210.979	233.971	234.522	0.16026	0.189017	0.0201275	0.189017
RVBD_1407	68	65	61	76	87	83	12.7357	12.3536	13.5134	14.5161	15.9905	13.4005	0.188781	0.372281	-0.0121054	0.188781
RVBD_2062c	1015	1081	1059	1141	1401	1450	72.858	78.7416	89.9144	83.5259	98.6913	89.724	0.197136	0.325796	-0.00305722	0.188368
RVBD_1961	61	68	56	74	84	56	31.7121	35.8733	34.4354	39.233	42.8552	25.0965	0.307033	0.25656	-0.456408	0.188174
RVBD_2777c	1853	1916	1582	1905	2224	2473	445.232	467.169	449.613	466.799	524.415	512.23	0.0682449	0.166764	0.188105	0.188105
RVBD_1494	140	166	108	149	189	185	118.901	143.065	108.493	129.053	157.525	135.444	0.118202	0.138908	0.320086	0.187933
RVBD_2117	28	36	22	38	30	37	24.5082	31.9759	22.7771	33.9204	25.7694	27.918	0.468889	-0.311329	0.293614	0.187933
RVBD_3900c	459	510	398	445	577	622	126.194	142.286	129.428	124.77	155.679	147.416	-0.016372	0.129779	0.187739	0.187739
RVBD_1347c	244	289	231	297	358	361	99.1942	119.224	111.079	123.134	142.827	126.513	0.311899	0.260595	0.187698	0.187698
RVBD_1584c	99	84	81	107	115	92	114.758	98.8085	111.059	126.49	130.82	91.9316	0.140427	0.404878	-0.272696	0.187692
RVBD_2671	81	73	88	57	94	118	26.8265	24.5341	34.4734	19.2521	30.5518	33.6892	-0.478643	0.316469	-0.0331961	0.187597
RVBD_2480c	17	25	16	25	21	25	13.3783	19.9646	14.8934	20.064	16.2181	16.9599	0.58471	-0.299834	0.187449	0.187449
RVBD_2861c	295	293	262	343	345	385	88.478	89.1761	92.9472	104.913	101.546	99.5413	0.24581	0.187401	0.0988841	0.187401
RVBD_3277	455	467	377	508	544	509	142.964	148.902	140.113	162.781	167.743	137.868	0.187279	0.171889	-0.0233064	0.187279
RVBD_1626	5377	5360	4446	6003	6059	7312	2238.99	2264.87	2189.79	2549.2	2475.95	2624.69	0.187199	0.128552	0.261351	0.187199
RVBD_2048c	3647	3692	3486	3626	4346	5293	75.3455	77.4018	85.1866	76.3965	88.1132	94.2656	0.0199855	0.186991	0.146106	0.186991
RVBD_2712c	352	294	228	343	346	321	85.5356	72.4969	65.5332	85.0007	82.5106	67.2418	-0.00905008	0.186661	0.0371319	0.186661
RVBD_3263	160	137	125	165	187	185	24.7736	21.5257	22.8929	26.0542	28.4145	24.6928	0.0727109	0.400568	0.10919	0.186613
RVBD_0872c	490	454	399	596	465	623	69.2447	65.1049	66.6938	85.8936	64.4871	75.8941	0.310847	-0.0137564	0.186436	0.186436
RVBD_1832	1595	1660	1284	2010	1734	2105	145.241	153.392	138.298	186.659	154.955	165.238	0.361956	0.0146258	0.256768	0.186098
RVBD_1435c	246	267	229	321	314	337	103.948	114.489	114.457	138.329	130.209	122.756	0.412232	0.18563	0.100993	0.186033
RVBD_1698	740	687	534	721	871	920	201.512	189.842	172.001	200.229	232.764	215.966	-0.00920924	0.294068	0.328387	0.186005
RVBD_0944	44	43	40	61	51	57	23.7375	23.5406	25.5249	33.5611	27.0011	26.5086	0.499622	0.197866	0.0545544	0.185852
RVBD_2291	756	842	664	876	918	926	227.539	257.166	236.387	268.882	271.148	240.256	0.240861	0.0763791	0.0234214	0.185823
RVBD_3625c	78	76	57	86	98	77	20.6504	20.4181	17.8497	23.2197	25.4618	17.5733	0.169179	0.318487	-0.022511	0.185501
RVBD_1239c	1221	1192	1150	1334	1430	1610	285.383	282.72	317.931	317.975	328.003	324.391	0.156012	0.214336	0.0290193	0.184832
RVBD_2018	553	516	475	532	643	729	197.648	187.148	200.809	193.912	225.532	224.608	-0.0275365	0.269153	0.161584	0.184473
RVBD_1335	527	642	501	629	752	781	480.908	594.503	540.768	585.364	673.439	614.373	0.283574	0.179865	0.184104	0.184104
RVBD_0207c	781	713	602	806	806	955	275.692	255.405	251.357	290.156	279.214	290.607	0.0737741	0.128583	0.20933	0.184042
RVBD_0279c	75	69	48	78	83	74	7.67708	7.16724	5.81163	8.14243	8.33763	6.52975	0.0849003	0.21822	0.168083	0.184042
RVBD_1440	1255	1398	1187	2003	1625	1663	1380.16	1560.12	1544.04	2246.41	1753.75	1576.54	0.702792	0.168781	0.0300607	0.183736
RVBD_0759c	286	287	226	328	331	359	221.015	225.064	206.579	258.496	251.023	239.155	0.225997	0.157486	0.211254	0.183674
RVBD_3215	400	405	329	333	473	527	91.9878	94.5133	89.4928	78.0978	106.748	104.475	-0.236161	0.175623	0.223308	0.183637
RVBD_6006	722	680	544	887	663	909	2412.94	2306.14	2150.46	3023.13	2174.47	2618.8	0.325252	-0.0848207	0.284266	0.183427
RVBD_1072	11575	11636	10274	12540	13662	15769	3558.74	3630.33	3736.25	3931.85	4122.1	4179.35	0.143842	0.183279	0.161686	0.183279
RVBD_1780	418	493	430	557	586	604	190.721	228.263	232.066	259.179	262.391	237.568	0.442491	0.201018	0.0338044	0.183254
RVBD_0790c	41	38	48	42	49	54	14.4729	13.6121	20.0418	15.1198	16.9745	16.4322	0.0630822	0.318487	-0.286483	0.18317
RVBD_3884c	1612	1673	1502	1399	2052	2236	223.024	234.883	245.799	197.392	278.608	266.679	-0.176139	0.246298	0.117628	0.183164
RVBD_2257c	377	428	387	450	581	572	118.456	136.467	143.83	144.196	179.152	154.932	0.283677	0.392633	0.107274	0.183086
RVBD_1376	204	226	158	234	236	250	35.1382	39.5026	32.1906	41.1045	39.8925	37.121	0.226256	0.0141692	0.205596	0.183075
RVBD_3321c	50	54	57	61	63	74	52.9498	58.0304	71.3988	65.8792	65.4733	67.5547	0.315198	0.174098	-0.0798442	0.183014
RVBD_2608	364	369	305	396	421	498	53.7408	55.2837	53.2629	59.6242	60.9978	63.3814	0.149879	0.141905	0.250929	0.18274
RVBD_2420c	138	197	125	142	171	198	93.2083	135.023	99.8636	97.811	113.345	115.284	0.0695394	-0.252494	0.207165	0.182684
RVBD_2972c	69	85	68	67	93	107	24.8686	31.0877	28.989	24.6264	32.8938	33.2442	-0.0141185	0.081473	0.197597	0.182312
RVBD_1188	64	82	51	86	74	74	16.6359	21.6295	15.6804	22.7975	18.8767	16.5816	0.454582	-0.196393	0.0806205	0.182311
RVBD_1634	191	253	212	279	250	336	34.7113	46.6579	45.5717	51.7089	44.5868	52.6388	0.575009	-0.0655041	0.207989	0.182276
RVBD_2780	2216	1908	1838	3424	2071	2861	510.982	446.46	501.307	805.182	468.647	568.701	0.656042	0.0699715	0.181975	0.181975
RVBD_0101	565	561	461	566	653	759	19.2857	19.432	18.6127	19.7028	21.874	22.3336	0.030868	0.170787	0.262926	0.18169
RVBD_2586c	801	812	830	799	989	1084	155.099	159.551	190.097	157.778	187.932	180.94	0.02471	0.236196	-0.071226	0.181495
RVBD_0852	472	600	515	677	728	776	145.117	187.195	187.285	212.27	219.652	205.668	0.548686	0.230681	0.135077	0.181357
RVBD_1340	797	820	647	886	932	943	262.944	274.528	252.483	298.101	301.753	268.193	0.181044	0.136411	0.0870845	0.181044
RVBD_1084	129	125	137	171	149	152	16.4176	16.1435	20.6235	22.1942	18.6095	16.676	0.434942	0.205089	-0.306512	0.180799
RVBD_0671	271	281	223	261	313	372	82.726	87.0456	80.5192	81.2526	93.7662	97.8916	-0.0259263	0.107298	0.281851	0.180728
RVBD_0006	3373	3529	3274	3275	4136	4981	344.853	366.131	395.929	341.47	414.98	438.999	-0.0142206	0.180682	0.148974	0.180682
RVBD_1605	168	162	150	197	194	190	53.7717	52.6171	56.7881	64.3035	60.9362	52.4237	0.258051	0.211768	-0.115371	0.180453
RVBD_2911	181	172	159	205	209	199	53.171	51.2734	55.2478	61.415	60.2521	50.394	0.207951	0.2328	-0.132666	0.180371
RVBD_3578	90	76	77	100	109	104	18.6475	15.9794	18.8708	21.1302	22.1633	18.5756	0.18032	0.471962	-0.0227544	0.18032
RVBD_0834c	719	902	722	983	986	965	69.8469	88.9186	82.9617	97.3859	93.9993	80.8119	0.479516	0.0801654	-0.0378774	0.180205
RVBD_0884c	982	992	872	1223	1160	1323	223.434	229.043	234.68	283.784	259.015	259.494	0.344946	0.177418	0.145005	0.180082
RVBD_0262c	179	204	172	226	182	270	84.3647	97.5676	95.8866	108.628	84.1799	109.699	0.36468	-0.212926	0.194143	0.179989
RVBD_2658c	194	146	118	254	171	183	137.529	105.03	98.9459	183.633	118.965	111.834	0.417089	0.179733	0.176649	0.179733
RVBD_1344	40	87	86	122	87	116	32.0668	70.7754	81.5485	99.7423	68.4453	80.1647	1.63713	-0.0482948	-0.0246913	0.179719
RVBD_1740	129	132	120	140	183	176	155.851	161.831	171.484	172.494	216.971	183.3	0.146373	0.423011	0.0961335	0.179719
RVBD_2432c	13	18	21	10	29	24	8.13958	11.4366	15.5525	6.38532	17.8191	12.9539	-0.350195	0.639761	-0.263762	0.179719
RVBD_1696	237	246	219	219	326	328	34.574	36.417	37.7892	32.5814	46.6712	41.2482	-0.0856394	0.357919	0.126357	0.179719
RVBD_1469	433	384	340	460	464	491	56.447	50.7986	52.4269	61.1555	59.3609	55.1778	0.115584	0.224724	0.0737807	0.179206
RVBD_1935c	55	41	32	56	48	46	14.7894	11.1877	10.178	15.3568	12.6666	10.6629	0.054312	0.179116	0.0671544	0.179116
RVBD_3313c	233	257	211	277	318	300	54.6077	61.1222	58.4928	66.2067	73.1399	60.6106	0.277873	0.258964	0.051312	0.178718
RVBD_3278c	437	425	376	445	504	584	216.678	213.84	220.517	225.018	245.241	249.618	0.0544888	0.197666	0.178828	0.178648
RVBD_3877	1078	1264	1116	1108	1525	1684	180.604	214.894	221.154	189.31	250.731	243.21	0.0679175	0.222518	0.137148	0.178577
RVBD_1702c	323	260	237	279	374	368	60.8934	49.7403	52.8492	53.6409	69.194	59.8061	-0.182952	0.476232	0.178411	0.178411
RVBD_0798c	314	306	258	343	358	427	101.257	100.135	98.41	112.802	113.295	118.701	0.155761	0.178133	0.270457	0.178133
RVBD_2067c	1541	1550	1344	1745	1918	1844	323.983	330.688	334.226	374.144	395.728	334.202	0.207677	0.25904	-0.000102013	0.178123
RVBD_0434	114	166	121	143	165	191	44.8567	66.2824	56.3158	57.3829	63.7142	64.7867	0.355298	-0.0570121	0.202158	0.178075
RVBD_0933	1788	2000	1620	1800	2209	2567	553.69	628.488	593.385	568.455	671.312	685.259	0.0379669	0.0950986	0.207682	0.178016
RVBD_3201c	37	40	39	45	45	56	2.88004	3.15955	3.59074	3.57219	3.43747	3.75764	0.310717	0.12163	0.0655452	0.177089
RVBD_3204	33	40	35	45	45	64	27.7519	34.1355	34.8152	38.5936	37.1382	46.3969	0.475776	0.12163	0.414309	0.177089
RVBD_1425	513	514	500	553	608	684	95.6618	97.264	110.284	105.165	111.264	109.953	0.136637	0.194008	-0.0043393	0.176909
RVBD_1611	1783	1702	1454	1978	1989	1974	560.232	542.68	540.384	633.821	613.311	534.679	0.178052	0.176517	-0.0153128	0.176517
RVBD_3046c	1236	1335	1086	1277	1482	1684	848.179	929.647	881.497	893.684	998.037	996.187	0.0753966	0.102411	0.176461	0.176461
RVBD_0743c	74	58	77	82	87	69	34.127	27.1432	42.0029	38.566	39.3745	27.4312	0.176415	0.536668	-0.61467	0.176415
RVBD_3302c	633	733	647	743	873	975	92.6585	108.881	112.023	110.916	125.408	123.031	0.259473	0.203874	0.135229	0.17627
RVBD_1770	1245	1278	1201	1347	1493	1718	248.938	259.311	284.045	274.671	292.962	296.125	0.141921	0.176031	0.0600864	0.176031
RVBD_0100	24	39	29	38	46	40	26.0593	42.9719	37.2453	42.0785	49.0161	37.4405	0.691282	0.189865	0.00753957	0.176022
RVBD_1086	214	264	203	266	281	275	69.7971	87.3765	78.3144	88.4768	89.9413	77.3189	0.342132	0.0417374	-0.0184556	0.176022
RVBD_1135c	399	349	309	342	497	479	55.2919	49.0774	50.6488	48.3324	67.5887	57.2208	-0.194076	0.461724	0.176011	0.176011
RVBD_0152c	133	161	120	119	184	186	21.6893	26.6432	23.1471	19.7909	29.447	26.1478	-0.132148	0.14435	0.175861	0.175861
RVBD_3753c	666	716	645	766	926	952	342.087	373.201	391.872	401.25	466.77	421.531	0.230139	0.322758	0.105255	0.175683
RVBD_0485	1082	852	735	1046	886	1139	211.418	168.936	169.873	208.435	169.894	191.853	-0.0205009	0.00815843	0.175544	0.175544
RVBD_2756c	458	444	441	386	553	600	72.6185	71.4385	82.707	62.4156	86.0471	82.0092	-0.21843	0.268425	-0.0122237	0.175449
RVBD_0176	901	884	814	921	1057	1180	239.277	238.23	255.695	249.437	275.474	270.14	0.0599908	0.209562	0.0792786	0.175022
RVBD_1549	292	307	276	306	362	408	142.315	151.835	159.11	152.094	173.143	171.418	0.0958801	0.189456	0.107493	0.175012
RVBD_0355c	1876	1822	1560	2025	2127	2526	48.7491	48.0451	47.9491	53.664	54.2413	56.5844	0.138579	0.175002	0.238901	0.175002
RVBD_0867c	363	284	186	319	343	286	76.3177	60.5905	46.2545	68.3965	70.7689	51.834	-0.158096	0.224023	0.164305	0.17483
RVBD_1613	506	525	450	533	728	697	160.162	168.631	168.478	172.053	226.136	190.183	0.103315	0.423326	0.174826	0.174826
RVBD_2065	64	67	55	72	78	55	26.2671	27.9046	26.7004	30.1363	31.4164	19.4592	0.198242	0.171018	-0.456408	0.17464
RVBD_2775	493	459	470	513	567	655	274.603	259.441	309.655	291.407	309.935	314.506	0.085688	0.25656	0.0224266	0.174619
RVBD_2441c	2354	1886	1987	1889	2703	3147	2320.95	1886.99	2317.29	1899.4	2615.38	2674.77	-0.289175	0.470937	0.206978	0.174586
RVBD_1128c	73	70	47	60	83	93	13.8536	13.4805	10.5502	11.6122	15.4578	15.2143	-0.254617	0.197462	0.528162	0.174557
RVBD_3044	889	904	856	943	1113	1201	211.826	218.581	241.253	229.146	260.256	246.689	0.113391	0.251764	0.0321459	0.174523
RVBD_2936	741	761	743	871	888	907	191.452	199.523	227.066	229.5	225.156	202.012	0.261516	0.174368	-0.168667	0.174368
RVBD_3693	160	150	146	177	252	197	31.1215	29.6073	33.5904	35.1106	48.1028	33.0321	0.173994	0.700166	-0.0241803	0.173994
RVBD_3093c	162	159	153	175	213	212	41.481	41.3142	46.3391	45.6979	53.5233	46.795	0.139678	0.373532	0.0141251	0.173905
RVBD_0170	3182	3226	2846	2826	3763	4575	786.592	809.248	832.159	712.436	912.879	974.923	-0.142856	0.173842	0.228429	0.173842
RVBD_2500c	2269	2668	2191	2479	3022	3391	492.738	587.943	562.79	549.013	644.03	634.804	0.156018	0.13145	0.173714	0.173714
RVBD_3153	462	455	461	504	531	734	186.933	186.819	220.631	207.969	210.847	256.017	0.153848	0.17455	0.214606	0.173677
RVBD_3308	120	139	103	119	140	162	19.2401	22.6156	19.5337	19.4579	22.0284	22.3908	0.0162439	-0.0379529	0.196942	0.173399
RVBD_1412	249	247	246	266	288	351	105.737	106.437	123.562	115.195	120.019	128.489	0.123597	0.173263	0.0564052	0.173263
RVBD_2947c	490	430	459	410	563	872	84.5705	75.3111	93.7038	72.1657	95.3587	129.738	-0.228841	0.340503	0.469426	0.173211
RVBD_2404c	823	854	786	958	1058	1045	107.945	113.665	121.94	128.142	136.181	118.154	0.24745	0.260737	-0.0455058	0.172954
RVBD_1322A	1750	1834	1624	2057	2165	2282	981.128	1043.41	1076.95	1176.11	1191.17	1102.89	0.261504	0.191079	0.0343396	0.172712
RVBD_1228	108	126	97	128	104	150	49.8069	58.9664	52.9127	60.2005	47.0683	59.6331	0.273429	-0.325135	0.172498	0.172498
RVBD_2255A	98	98	94	107	123	130	115.155	116.856	130.649	128.222	141.837	131.683	0.155074	0.27951	0.0113714	0.172339
RVBD_1785c	296	355	285	349	387	477	64.4428	78.4294	73.3922	77.4876	82.6843	89.5222	0.265947	0.0762197	0.28662	0.171988
RVBD_3701c	425	455	452	462	530	666	113.217	122.999	142.424	125.513	138.557	152.942	0.148747	0.171831	0.102792	0.171831
RVBD_2383c	728	892	713	889	1339	1102	44.132	54.8725	51.1251	54.9602	79.6586	57.5882	0.316562	0.537746	0.171743	0.171743
RVBD_3248c	3745	3419	2962	3406	4021	4761	647.663	600.018	605.905	600.712	682.434	709.782	-0.108571	0.185685	0.228285	0.171599
RVBD_1656	142	104	98	128	152	129	39.5473	29.392	32.2832	36.3549	41.5433	30.9705	-0.12143	0.499193	-0.0598901	0.171365
RVBD_1410c	3400	3546	3219	3973	4182	4588	561.941	594.728	629.296	669.66	678.305	653.679	0.253011	0.189706	0.0548453	0.1712
RVBD_0257	709	639	549	669	745	848	486.536	444.977	445.619	468.187	501.712	501.643	-0.0554626	0.17313	0.170851	0.170851
RVBD_2565	415	500	356	529	483	524	60.9557	74.5253	61.8498	79.2403	69.6214	66.3479	0.378473	-0.0981997	0.101282	0.170762
RVBD_1004c	94	124	95	124	150	88	19.1981	25.6992	22.9496	25.8271	30.0643	15.4932	0.427924	0.226328	-0.566832	0.170416
RVBD_1984c	442	571	475	620	659	686	173.918	227.995	221.074	248.793	254.47	232.689	0.516539	0.158493	0.0738735	0.170416
RVBD_2922A	57	55	40	36	64	81	52.0147	50.9309	43.1751	33.5026	57.314	63.7185	-0.634648	0.170345	0.561514	0.170345
RVBD_2789c	501	562	458	578	621	811	104.562	119.026	113.064	123.024	127.192	145.911	0.234576	0.0957283	0.367947	0.169862
RVBD_2463	1065	1158	1004	1344	1347	1390	231.277	255.187	257.892	297.65	287.064	260.211	0.363996	0.16982	0.0129181	0.16982
RVBD_0142	72	71	68	60	104	94	19.9873	20.0008	22.3281	16.9862	28.3324	22.4946	-0.234718	0.502398	0.0107185	0.169523
RVBD_0295c	185	212	151	204	238	188	59.2129	68.8569	57.1667	66.5884	74.7568	51.8719	0.169361	0.118602	-0.140223	0.169361
RVBD_0169	4058	4269	3948	3726	4964	5913	765.032	816.698	880.373	716.366	918.394	960.96	-0.0948244	0.16931	0.126361	0.16931
RVBD_2066	128	129	115	148	150	134	21.571	22.0607	22.9235	25.4359	24.8074	19.4669	0.23777	0.169297	-0.235808	0.169297
RVBD_1151c	293	295	266	301	343	402	105.601	107.893	113.398	110.635	121.318	124.899	0.0671796	0.169199	0.139362	0.169199
RVBD_2486	69	60	72	74	81	90	23.0301	20.3219	28.425	25.1885	26.5314	25.8951	0.129246	0.384665	-0.134479	0.169163
RVBD_1710	490	497	394	510	570	639	181.17	186.473	172.31	192.303	206.821	203.667	0.0860323	0.149421	0.241213	0.168868
RVBD_3915	975	995	949	1113	1182	1155	205.489	212.802	236.577	239.224	244.473	209.844	0.219296	0.200167	-0.172995	0.168849
RVBD_0850	61	75	62	65	84	110	47.1396	58.8146	56.6722	51.2264	63.7037	73.2788	0.119947	0.115204	0.370756	0.168737
RVBD_2053c	1101	1410	1159	1511	1659	1670	536.604	697.354	668.147	751.026	793.491	701.637	0.485006	0.186324	0.07056	0.168698
RVBD_0011c	460	439	414	507	524	602	419.768	406.521	446.862	471.828	469.258	473.563	0.168669	0.207051	0.0837252	0.168669
RVBD_3582c	1334	1273	1169	1470	1541	1727	493.227	477.625	511.243	554.284	559.143	550.444	0.168374	0.22734	0.106586	0.168374
RVBD_0146	385	350	288	378	430	463	106.189	97.9612	93.9579	106.325	116.39	110.085	0.00184456	0.248687	0.228536	0.168339
RVBD_2881c	1045	1037	919	1262	1205	1269	291.983	294.027	303.723	359.604	330.413	305.655	0.300526	0.168322	0.00914777	0.168322
RVBD_1932	1773	1665	1470	1987	1991	1922	916.178	873.078	898.484	1047.11	1009.65	856.158	0.192716	0.209676	-0.0696153	0.168293
RVBD_1278	434	521	395	527	525	609	42.4976	51.7703	45.7503	52.6271	50.4503	51.407	0.308425	-0.0372608	0.168182	0.168182
RVBD_2665	69	73	54	78	79	64	62.9652	67.5992	58.2864	72.5889	70.7469	50.3455	0.205195	0.0656613	-0.211295	0.168114
RVBD_1781c	235	261	216	262	300	333	27.8041	31.3364	30.2285	31.6131	34.8331	33.9637	0.185223	0.152618	0.168083	0.168083
RVBD_2874	131	124	102	119	176	164	16.1451	15.5081	14.8694	14.9569	21.2869	17.4238	-0.110288	0.45694	0.228719	0.168037
RVBD_2271	635	708	589	617	822	908	544.694	616.283	597.608	539.745	691.959	671.42	-0.0131693	0.167094	0.168017	0.168017
RVBD_3729	532	539	455	516	616	706	58.7313	60.383	59.4144	58.0941	66.7372	67.1881	-0.0157384	0.14435	0.177394	0.16768
RVBD_3294c	83	59	47	84	65	78	26.369	19.0211	17.6618	27.2157	20.2655	21.3619	0.0455948	0.0914299	0.274406	0.167441
RVBD_3358	35	31	25	19	36	45	34.9099	31.3769	29.4946	19.3267	35.2381	38.6921	-0.853039	0.167434	0.391589	0.167434
RVBD_0630c	140	146	134	131	181	193	10.9671	11.6061	12.4163	10.4655	13.9147	13.0332	-0.0675432	0.261726	0.0699603	0.167314
RVBD_1253	1370	1449	1217	1538	1856	1875	208.363	223.633	218.934	238.551	277.018	245.828	0.195196	0.308844	0.167154	0.167154
RVBD_2159c	2376	2133	1899	2013	2570	3142	590.754	538.169	558.479	510.42	627.079	673.435	-0.210871	0.22059	0.270036	0.167145
RVBD_3062	327	315	287	360	394	409	55.2158	53.9751	57.3217	61.9929	65.2891	59.5344	0.167023	0.274549	0.0546426	0.167023
RVBD_1444c	232	261	236	220	303	438	145.26	165.831	174.78	140.477	186.179	236.408	-0.0483045	0.166973	0.435736	0.166973
RVBD_2096c	297	255	217	302	296	292	76.5053	66.6565	66.1175	79.3352	74.8266	64.8406	0.0524024	0.166805	-0.0281342	0.166805
RVBD_0064	1961	1954	1652	2435	2243	2357	171.645	173.558	171.035	217.358	192.669	177.845	0.340649	0.150704	0.0563305	0.166698
RVBD_1812c	503	436	364	543	506	568	107.598	94.6431	92.0997	118.456	106.222	104.74	0.138711	0.166514	0.185545	0.166514
RVBD_0335c	63	81	63	82	96	93	31.4189	40.9924	37.1632	41.7051	46.9841	39.9819	0.408589	0.196818	0.105471	0.166347
RVBD_3255c	470	474	438	500	614	626	98.572	100.879	108.656	106.942	126.373	113.177	0.117584	0.325057	0.0588243	0.165957
RVBD_2231c	215	200	151	227	232	217	50.5271	47.6962	41.9745	54.4047	53.5061	43.9618	0.106672	0.16583	0.066739	0.16583
RVBD_3118	951	874	914	1046	1033	1253	807.678	753.246	918.176	905.97	860.969	917.357	0.165682	0.19284	-0.00128719	0.165682
RVBD_0019c	421	475	361	480	488	473	231.492	265.043	234.792	269.166	263.332	224.205	0.217531	-0.00934121	-0.0665662	0.165498
RVBD_2715	859	966	778	1012	1087	1104	215.45	245.866	230.81	258.856	267.554	238.7	0.264796	0.121962	0.0484906	0.165442
RVBD_0568	507	565	461	639	623	588	91.9445	103.976	98.8874	118.18	110.875	91.9231	0.362147	0.0926865	-0.105358	0.165082
RVBD_1719	52	28	39	43	73	60	17.1557	9.37414	15.2192	14.4677	23.6351	17.0642	-0.245858	1.33417	0.165081	0.165081
RVBD_0974c	56	80	52	51	77	80	9.0634	13.139	9.95471	8.41778	12.2299	11.1615	-0.106613	-0.103436	0.165081	0.165081
RVBD_2398c	384	372	312	415	468	461	120.656	118.612	115.956	132.981	144.308	124.867	0.140322	0.282911	0.106813	0.164973
RVBD_1498c	581	561	484	672	654	735	241.929	237.051	238.385	285.368	267.251	263.833	0.23824	0.172995	0.14633	0.1649
RVBD_1620c	283	232	205	268	277	282	42.0717	34.9993	36.0478	40.6314	40.4122	36.1395	-0.0502523	0.207466	0.00366372	0.164878
RVBD_3765c	939	970	890	1082	1315	1215	342.749	359.294	384.258	402.775	471.049	382.311	0.23282	0.390711	-0.00732846	0.164808
RVBD_3262	270	291	301	264	393	384	51.5818	56.4148	68.0176	51.4353	73.6809	63.2403	-0.00410471	0.385215	-0.105065	0.164769
RVBD_3664c	56	33	40	52	58	46	16.6792	9.97397	14.0919	15.7948	16.9529	11.8107	-0.0785984	0.765292	-0.254774	0.164587
RVBD_2298	569	585	517	540	678	786	150.642	157.166	161.9	145.798	176.154	179.385	-0.0471525	0.164554	0.147958	0.164554
RVBD_1496	150	175	134	191	181	192	38.4083	45.4716	40.5846	49.876	45.4823	42.3804	0.376927	0.000339933	0.0624658	0.164373
RVBD_2315c	779	790	661	859	900	942	132.058	135.901	132.542	148.507	149.727	137.66	0.169352	0.139778	0.0546693	0.164083
RVBD_3181c	75	82	101	66	95	118	42.6053	47.2698	67.8649	38.2358	52.9609	57.7848	-0.156108	0.164009	-0.231976	0.164009
RVBD_3286c	179	190	162	269	200	249	58.6045	63.1246	62.7357	89.8161	64.2595	70.276	0.615963	0.0257057	0.163744	0.163744
RVBD_0159c	205	213	167	215	234	271	37.4939	39.5324	36.1281	40.1023	42.0002	42.7273	0.0970295	0.0873603	0.242037	0.163742
RVBD_3717	206	253	252	282	243	339	73.0182	91.0022	105.654	101.938	84.5278	103.584	0.481368	-0.106476	-0.028546	0.163722
RVBD_1841c	780	791	755	766	1012	1043	193.374	198.997	221.397	193.667	246.214	222.904	0.00218704	0.307165	0.00978308	0.163671
RVBD_3490	1677	1643	1519	1768	1914	2251	287.127	285.461	307.625	308.708	321.597	332.236	0.104552	0.171964	0.111037	0.163566
RVBD_2164c	210	196	162	160	227	283	46.7883	44.3141	42.6929	36.3549	49.6333	54.3544	-0.364001	0.163544	0.348401	0.163544
RVBD_3866	1356	1299	1123	1391	1516	1868	409.563	398.142	401.201	428.462	449.355	486.371	0.065082	0.174573	0.277729	0.163528
RVBD_0799c	503	622	463	604	625	659	128.413	161.138	139.811	157.254	156.585	145.029	0.292307	-0.0413532	0.0528587	0.16346
RVBD_3820c	930	875	736	975	1042	1148	170.094	162.398	159.223	181.859	187.027	181	0.0964883	0.203706	0.184937	0.163283
RVBD_1423	605	530	482	626	679	709	159.19	141.516	150.014	167.981	175.332	160.819	0.0775443	0.309124	0.100345	0.163205
RVBD_1486c	718	840	707	988	954	983	213.111	253.004	248.212	299.063	277.881	251.515	0.488844	0.135305	0.0190737	0.162895
RVBD_3414c	523	520	410	574	546	688	210.621	212.506	195.301	235.741	215.785	238.846	0.162557	0.0220945	0.290377	0.162557
RVBD_2223c	427	420	399	503	487	517	70.3023	70.1711	77.7027	84.4566	78.6864	73.3773	0.264639	0.165238	-0.082632	0.162543
RVBD_0899	626	674	487	687	818	806	164.212	179.415	151.106	183.786	210.578	182.262	0.162464	0.231057	0.270451	0.162464
RVBD_1831	991	986	922	1172	1141	1197	988.449	997.988	1087.76	1192.15	1116.85	1029.21	0.270332	0.162344	-0.079823	0.162344
RVBD_1273c	108	97	83	108	118	110	15.8904	14.4827	14.4448	16.2054	17.0381	13.9519	0.0283168	0.234435	-0.0500872	0.162139
RVBD_3047c	81	106	71	76	98	109	73.1376	97.1245	75.8291	69.9831	86.8382	84.8421	-0.0636057	-0.161505	0.16203	0.16203
RVBD_3451	516	546	498	558	670	719	168.296	180.711	192.121	185.602	214.451	202.154	0.141211	0.246965	0.0734385	0.161772
RVBD_1290c	137	154	129	173	165	198	22.5128	25.6801	25.0738	28.992	26.6086	28.0481	0.364913	0.0512408	0.161722	0.161722
RVBD_0127	452	487	467	542	605	637	85.0262	92.9631	103.909	103.977	111.686	103.296	0.290287	0.264719	-0.00853671	0.161535
RVBD_3223c	3829	4100	3122	4042	4870	4968	1513.58	1644.64	1459.74	1629.45	1889.2	1692.9	0.106418	0.200003	0.213787	0.161532
RVBD_3749c	207	195	184	227	226	273	183.053	174.989	192.463	204.719	196.131	208.113	0.161378	0.164554	0.112788	0.161378
RVBD_3688c	933	993	914	963	1242	1307	516.332	557.653	598.295	543.498	674.525	623.523	0.0739755	0.274505	0.0595855	0.161075
RVBD_2912c	52	62	39	57	59	77	22.7576	27.5348	20.1888	25.4403	25.3399	29.0498	0.160767	-0.119848	0.524977	0.160767
RVBD_3809c	995	1047	886	982	1249	1359	213.374	227.842	224.737	214.761	262.852	251.228	0.00934327	0.206217	0.160759	0.160759
RVBD_3254	280	308	347	340	356	408	51.8748	57.905	76.0413	64.2394	64.7258	65.161	0.308425	0.160652	-0.222774	0.160652
RVBD_2680	146	173	107	160	169	154	59.3539	71.3691	51.452	66.3347	67.4237	53.9693	0.16042	-0.0820436	0.068912	0.16042
RVBD_2162c	1153	983	865	1137	1034	1326	185.559	160.536	164.661	186.611	163.306	183.961	0.00815651	0.024678	0.159901	0.159901
RVBD_1147	53	54	52	52	72	71	20.9505	21.6611	24.3133	20.9627	27.9307	24.194	0.000836035	0.366743	-0.00710013	0.159541
RVBD_2869c	1148	1078	938	1215	1155	1568	243.145	231.692	234.99	262.437	240.069	286.286	0.11015	0.0512408	0.284858	0.159372
RVBD_2704	242	255	203	265	299	304	145.164	155.221	144.033	162.111	176.013	157.198	0.159302	0.181353	0.126184	0.159302
RVBD_3666B	29	35	17	23	33	53	38.2705	46.8707	26.5361	30.9541	42.7375	60.2936	-0.306102	-0.133184	1.18405	0.159271
RVBD_2872	29	36	46	40	60	27	16.808	21.1732	31.5353	23.6429	34.127	13.49	0.492264	0.688671	-1.22508	0.159167
RVBD_1073	3153	3420	2954	3656	4046	4495	952.324	1048.22	1055.34	1126.14	1199.27	1170.36	0.241858	0.194205	0.149244	0.159006
RVBD_1442	996	941	898	994	1206	1290	111.389	106.793	118.791	113.369	132.361	124.366	0.0254169	0.309668	0.0661762	0.158987
RVBD_3510c	228	233	216	233	269	355	70.0987	72.694	78.5508	73.0558	81.1627	94.0877	0.0596129	0.158981	0.26038	0.158981
RVBD_2581c	218	211	235	271	248	244	83.11	81.6294	105.971	105.363	92.785	80.1892	0.342281	0.184802	-0.402187	0.15887
RVBD_0202c	2184	2479	2066	2675	3015	3043	193.734	223.15	216.773	241.992	262.464	232.693	0.320883	0.234105	0.102247	0.158774
RVBD_0354c	420	454	390	416	524	616	195.799	214.775	215.054	197.778	239.73	247.555	0.014511	0.15858	0.203049	0.15858
RVBD_3547	973	983	881	997	1179	1291	549.096	562.933	588.076	573.792	652.948	628.046	0.0634705	0.214006	0.0948675	0.157907
RVBD_3310	933	789	694	898	876	1075	266.772	228.93	234.714	261.853	245.805	264.97	-0.0268449	0.102611	0.174922	0.157855
RVBD_2104c	102	109	124	121	148	114	102.934	111.623	148.014	124.529	146.572	99.1733	0.274755	0.392974	-0.577714	0.157843
RVBD_3851	34	36	26	23	42	44	30.6997	32.9857	27.7684	21.1791	37.2164	34.2482	-0.535584	0.174098	0.302584	0.157803
RVBD_2725c	832	942	737	907	1030	1128	143.887	165.316	150.76	159.966	174.809	168.165	0.152836	0.0805505	0.157623	0.157623
RVBD_3791	879	887	866	870	1082	1164	295.684	302.782	344.571	298.457	357.187	337.537	0.013469	0.2384	-0.0297554	0.156767
RVBD_2503c	249	251	199	239	300	322	97.5291	99.7646	92.1956	95.4678	115.315	108.723	-0.0308184	0.20898	0.237885	0.156749
RVBD_1872c	16622	17146	15574	19524	19761	20747	3435.69	3596.35	3807.62	4115.51	4008.38	3696.71	0.260471	0.156489	-0.0426443	0.156489
RVBD_3382c	194	202	191	224	251	244	50.4274	53.2824	58.7247	59.3796	64.0277	54.6745	0.235759	0.265037	-0.103099	0.156308
RVBD_2482c	1324	1437	1326	1570	1813	1885	143.761	158.335	170.301	173.85	193.188	176.438	0.274178	0.287024	0.0510762	0.156186
RVBD_0672	923	1014	887	973	1265	1330	145.808	162.549	165.739	156.753	196.11	181.118	0.104426	0.270785	0.128013	0.15605
RVBD_3503c	307	389	295	416	369	451	411.469	529.074	467.674	568.613	485.35	521.081	0.466662	-0.124444	0.156005	0.156005
RVBD_1609	1020	1124	904	941	1231	1382	169.234	189.244	177.41	159.222	200.436	197.663	-0.0879858	0.0828939	0.155955	0.155955
RVBD_1046c	951	870	743	937	1017	1141	411.997	382.473	380.737	413.978	432.379	426.117	0.00692048	0.176938	0.162457	0.155893
RVBD_0886	967	1250	976	1261	1478	1400	144.007	188.901	171.921	191.512	216.003	179.727	0.411297	0.193423	0.0640662	0.15569
RVBD_3854c	3732	3601	2665	5783	3524	4722	653.318	639.696	551.826	1032.43	605.408	712.588	0.660186	-0.0794785	0.368855	0.155682
RVBD_3447c	45	62	48	62	56	106	3.12048	4.36283	3.93707	4.38455	3.81089	6.33643	0.49066	-0.195136	0.68655	0.155309
RVBD_2349c	164	193	178	189	224	253	27.6379	33.0055	35.4816	32.4823	37.0458	36.7546	0.233007	0.166603	0.0508526	0.155218
RVBD_3092c	361	386	375	354	512	506	100.867	109.445	123.935	100.871	140.391	121.877	6.72946e-05	0.359248	-0.0241607	0.155218
RVBD_3416	476	422	377	564	506	566	396.414	356.633	371.369	479.011	413.544	406.338	0.27305	0.2136	0.12983	0.155189
RVBD_1816	259	250	181	277	305	281	94.539	92.6017	78.1469	103.113	109.255	88.4193	0.125251	0.238586	0.178173	0.155122
RVBD_2751	144	136	167	168	155	186	41.5896	39.8592	57.0507	49.483	43.9323	46.309	0.250709	0.140367	-0.300953	0.155068
RVBD_0244c	729	602	482	745	693	668	102.177	85.6233	79.9092	106.49	95.3214	80.7112	0.0596384	0.154797	0.0144074	0.154797
RVBD_0377	67	81	49	71	76	94	17.8483	21.8966	15.4398	19.2888	19.8686	21.5864	0.111975	-0.140217	0.483471	0.154696
RVBD_0555	363	361	310	398	481	473	56.1039	56.6188	56.6722	62.7326	72.9559	63.0198	0.161116	0.365743	0.153164	0.154523
RVBD_1179c	820	845	830	739	1004	1107	74.8282	78.2484	89.5883	68.7733	89.9113	87.082	-0.121733	0.200441	-0.0409355	0.154313
RVBD_1752	30	28	21	31	26	42	17.1557	16.2485	14.2046	18.079	14.5912	20.7046	0.0756225	-0.15521	0.543592	0.154006
RVBD_2418c	330	356	340	394	417	436	114.141	124.953	139.1	138.979	141.544	130	0.284046	0.179875	-0.0976141	0.153483
RVBD_3825c	12173	12040	10864	12509	13949	15764	490.918	492.726	518.231	514.468	552.057	548.034	0.0675985	0.164031	0.0806707	0.15348
RVBD_2632c	2176	2381	1959	2594	2626	2728	1985.68	2204.85	2114.5	2414.05	2351.66	2145.98	0.281817	0.0930045	0.0213187	0.153366
RVBD_2614A	3	0	0	5	2	4	3.386	3.5	3.5	5.75519	2.21526	3.89184	0.765282	-0.659878	0.153098	0.153098
RVBD_1602	483	394	338	603	453	476	200.15	165.681	165.671	254.83	184.22	170.038	0.348452	0.153021	0.0375308	0.153021
RVBD_3494c	473	470	405	520	561	565	71.8111	72.4096	72.729	80.5115	83.5839	73.945	0.164988	0.207045	0.0239214	0.153015
RVBD_1337	775	788	641	852	878	970	275.844	284.614	269.862	309.261	306.68	297.621	0.164974	0.10773	0.141253	0.152882
RVBD_0863	1070	1056	965	1168	1230	1318	976.416	977.874	1041.6	1086.97	1101.5	1036.8	0.154746	0.171754	-0.00665801	0.152595
RVBD_2090	332	308	255	360	275	403	72.2805	68.0458	65.6667	79.93	58.755	75.6341	0.14513	-0.211794	0.203875	0.152531
RVBD_3172c	391	386	417	368	492	505	208.32	208.693	262.791	199.952	257.245	231.939	-0.0591461	0.301763	-0.180172	0.152364
RVBD_3705c	302	297	299	344	342	300	120.489	120.244	141.102	139.966	133.905	103.179	0.216177	0.155239	-0.451591	0.152306
RVBD_0277Ac	83	87	61	101	77	107	122.752	130.568	106.709	152.334	111.756	136.416	0.311489	-0.224452	0.354322	0.152262
RVBD_2447c	314	334	270	348	345	428	55.1936	59.5763	56.1365	62.3825	59.5124	64.8534	0.17664	-0.00154658	0.208244	0.152203
RVBD_3837c	949	1103	896	997	1200	1416	349.373	412.065	390.169	374.32	433.545	449.382	0.0995022	0.0733068	0.203843	0.15208
RVBD_0193c	187	136	174	180	228	241	26.0399	19.2179	28.6596	25.562	31.1575	28.9298	-0.0267246	0.697132	0.0135383	0.151829
RVBD_1553	37	38	33	42	39	62	12.7976	13.3376	13.5009	14.815	13.238	18.4862	0.211181	-0.0108201	0.453395	0.151554
RVBD_2437	52	60	42	62	48	67	31.8606	37.3052	30.4384	38.7407	28.8617	35.388	0.282073	-0.370223	0.217364	0.151484
RVBD_1106c	256	348	353	345	421	455	59.1896	81.6492	96.5388	81.3483	95.5249	90.6872	0.458769	0.226438	-0.0902092	0.151461
RVBD_2894c	128	148	124	174	166	181	36.7213	43.0861	42.0777	50.9074	46.7353	44.7627	0.47126	0.117291	0.089242	0.151459
RVBD_3343c	1260	1204	974	1288	1413	1574	42.8213	41.5225	39.1535	44.6406	47.1261	46.1131	0.0600256	0.182631	0.236034	0.151282
RVBD_2161c	2607	2276	2060	2392	2757	3364	773.788	685.521	723.22	724.047	803.059	860.73	-0.0958564	0.228304	0.251126	0.151071
RVBD_0365c	150	159	133	173	178	177	34.1294	36.7115	35.7941	40.1428	39.7454	34.7169	0.234126	0.114556	-0.0440844	0.151067
RVBD_1332	1002	1158	890	1428	1191	1222	392.467	460.268	412.332	570.41	457.8	412.606	0.53943	-0.00775668	0.000959514	0.150912
RVBD_0966c	506	526	503	581	728	664	215.94	227.791	253.906	252.862	304.89	244.276	0.227718	0.420581	-0.0557827	0.15064
RVBD_1909c	444	466	355	477	502	578	257.336	274.076	243.37	281.942	285.529	288.785	0.131746	0.0590626	0.246843	0.149985
RVBD_3329	392	392	374	423	461	512	76.595	77.7263	86.4387	84.2906	88.3985	86.2411	0.138121	0.185618	-0.00330199	0.149972
RVBD_1640c	1410	1458	1227	1524	1895	1868	103.11	108.195	106.132	113.655	135.994	117.757	0.140485	0.329912	0.149952	0.149952
RVBD_2876	2097	1921	1668	1817	2375	2539	1713.12	1592.52	1611.79	1513.8	1904.07	1788.06	-0.178452	0.257775	0.149734	0.149734
RVBD_2190c	3186	4106	4020	4477	5351	5362	708.007	925.93	1056.67	1014.62	1166.96	1027.18	0.519103	0.33378	-0.0408318	0.149719
RVBD_2685	156	170	171	210	195	182	31.1922	34.4936	40.4427	42.8218	38.2636	31.3706	0.45716	0.149645	-0.366465	0.149645
RVBD_2781c	495	437	385	653	505	586	123.074	110.258	113.225	165.576	123.22	125.599	0.427971	0.160355	0.149635	0.149635
RVBD_1438	570	561	519	620	652	731	186.618	186.384	200.987	207.011	209.486	206.312	0.149623	0.168576	0.0377293	0.149623
RVBD_0746	57	29	46	64	55	70	6.23646	3.2198	5.9531	7.14113	5.90548	6.60223	0.195427	0.875084	0.149314	0.149314
RVBD_3372	206	207	170	224	271	254	45.0775	45.9654	44.0011	49.9879	58.1958	47.9133	0.149171	0.340367	0.122886	0.149171
RVBD_1017c	4671	4359	3647	4482	5228	5690	1225.3	1160.34	1131.59	1199.02	1345.85	1286.69	-0.031272	0.213967	0.185311	0.149113
RVBD_1164	584	560	515	635	725	734	202.813	197.35	211.549	224.895	247.087	219.739	0.149105	0.324259	0.0548001	0.149105
RVBD_0566c	651	504	472	607	601	759	340.499	267.506	292.011	323.779	308.489	342.221	-0.0726443	0.205646	0.228905	0.148985
RVBD_0694	455	397	406	460	514	692	98.3105	87.0456	103.762	101.361	108.989	128.892	0.0440841	0.324335	0.312885	0.14876
RVBD_2659c	301	291	291	401	340	324	68.6685	67.3677	78.5247	93.2953	76.1201	63.7185	0.442156	0.176221	-0.301433	0.148629
RVBD_3499c	876	837	813	952	1030	985	187.387	181.689	205.706	207.681	216.223	181.635	0.148347	0.25105	-0.179539	0.148347
RVBD_0408	391	452	414	469	518	615	48.5375	56.9386	60.7888	59.3742	63.1045	65.8121	0.290736	0.148334	0.114548	0.148334
RVBD_3025c	1368	1422	1177	1529	1572	1539	297.83	314.159	303.097	339.48	335.865	288.836	0.188837	0.0963849	-0.0695286	0.148103
RVBD_0918	53	39	32	43	43	92	28.5929	21.3508	20.4199	23.6578	22.7656	42.7858	-0.273339	0.0925677	1.06715	0.148027
RVBD_2080	1007	984	863	1094	1164	1219	459.463	455.6	465.751	509.053	521.199	479.462	0.147866	0.194066	0.0418581	0.147866
RVBD_2852c	917	992	823	1012	1099	1260	159.229	174.796	169.034	179.208	187.275	188.605	0.170532	0.0994845	0.158052	0.147843
RVBD_0091	167	176	165	194	177	254	55.9571	59.8438	65.3951	66.2926	58.2025	73.3673	0.244525	-0.0401209	0.165955	0.147645
RVBD_0961	343	448	310	398	491	471	253.639	336.176	271.147	300.143	356.313	300.242	0.242877	0.0839294	0.147051	0.147051
RVBD_1645c	269	315	260	383	347	376	65.5524	77.8959	74.9431	95.183	82.9842	78.9867	0.538055	0.091289	0.0758135	0.14704
RVBD_0786c	175	164	184	190	117	242	70.4754	67.021	87.6475	78.0328	46.2397	84.0126	0.146961	-0.535482	-0.0611062	0.146961
RVBD_2850c	466	502	456	553	737	625	63.449	69.3601	73.4388	76.787	98.4771	73.3581	0.275266	0.505682	-0.00158516	0.146756
RVBD_3687c	270	365	291	371	392	442	188.295	258.306	240.043	263.859	268.281	265.721	0.486777	0.0546623	0.14662	0.14662
RVBD_3684	440	463	365	440	578	565	108.768	116.144	106.725	110.924	140.219	120.4	0.0283168	0.271762	0.173947	0.146581
RVBD_0777	1545	1550	1447	1707	1734	2051	280.186	285.244	310.391	315.701	308.6	320.637	0.172173	0.113541	0.046855	0.146359
RVBD_0484c	329	348	270	369	371	350	111.989	120.206	108.709	128.094	123.932	102.701	0.19385	0.044037	-0.082012	0.146189
RVBD_1418	376	343	334	431	424	437	140.842	130.378	147.983	164.644	155.861	141.109	0.225272	0.257561	-0.0686224	0.146189
RVBD_0714	1254	1309	1061	1415	1415	1414	874.524	926.363	875.208	1006.36	968.411	850.067	0.202581	0.0640421	-0.0420501	0.145994
RVBD_1612	2260	2625	2121	2499	3043	3220	471.678	555.948	523.6	531.897	623.259	579.326	0.173345	0.164882	0.145909	0.145909
RVBD_3079c	365	344	259	416	355	448	113.439	108.492	95.212	131.852	108.275	120.027	0.217004	-0.00288438	0.334139	0.145772
RVBD_3720	1707	1917	1791	1855	2193	2519	347.801	396.357	431.633	385.447	438.495	442.44	0.148273	0.145761	0.0356783	0.145761
RVBD_0538	284	256	237	290	316	399	44.3736	40.5896	43.8003	46.2093	48.4533	53.7414	0.0584787	0.255486	0.295094	0.145654
RVBD_1928c	145	201	132	159	176	215	48.5855	68.3444	52.3161	54.3326	57.8737	62.1022	0.161291	-0.239915	0.247391	0.145654
RVBD_1818c	142	160	143	194	183	185	24.4099	27.9104	29.0761	34.0098	30.8716	27.4145	0.478482	0.145477	-0.0848974	0.145477
RVBD_2902c	546	659	606	612	805	858	176.736	216.464	232.021	202.027	255.716	239.414	0.192947	0.240415	0.0452523	0.145381
RVBD_2201	1063	1096	961	1206	1367	1366	139.637	146.098	149.318	161.561	176.223	154.684	0.210405	0.270471	0.0509416	0.145146
RVBD_0530Ac	944	981	847	969	1172	1277	1499.54	1581.33	1591.44	1569.76	1827.02	1748.66	0.0660266	0.208353	0.135917	0.145115
RVBD_1741	26	35	29	46	37	44	26.8704	36.706	35.4504	48.4823	37.526	39.1997	0.851439	0.0318755	0.145043	0.145043
RVBD_0673	213	202	209	194	240	326	58.3733	56.1764	67.749	54.2201	64.5469	77.0162	-0.10648	0.200384	0.184961	0.145039
RVBD_1753c	827	852	740	900	974	1133	67.3045	70.3632	71.2348	74.6973	77.7905	79.4873	0.150354	0.144773	0.158143	0.144773
RVBD_2495c	954	886	730	1263	947	1153	207.697	195.742	187.987	280.421	202.331	216.392	0.43311	0.0477629	0.203017	0.144695
RVBD_1481	566	594	634	557	681	773	144.496	153.884	191.448	145.017	170.615	170.117	0.00519205	0.148897	-0.170422	0.144687
RVBD_2643	66	50	35	55	48	71	11.3455	8.722	7.11653	9.64196	8.09747	10.5212	-0.234718	-0.107189	0.564057	0.144668
RVBD_3293	168	180	173	198	232	220	29.1127	31.6529	35.4603	34.9916	39.454	32.8644	0.265356	0.317833	-0.109676	0.144668
RVBD_0380c	163	154	146	181	168	209	75.9887	72.8534	80.5075	86.0526	76.8599	83.9919	0.179435	0.077236	0.061127	0.144465
RVBD_3196	163	157	167	131	202	209	46.6064	45.5538	56.4802	38.1991	56.6811	51.515	-0.286988	0.315296	-0.132753	0.144465
RVBD_1051c	9	7	5	12	8	8	3.06352	2.41793	2.01312	4.16566	2.67238	2.34746	0.443354	0.14435	0.221664	0.14435
RVBD_1120c	11	14	22	15	16	21	5.71857	7.38568	13.5282	7.95263	8.1629	9.41118	0.475776	0.14435	-0.523522	0.14435
RVBD_2478c	8	7	6	8	8	9	4.23598	3.76123	3.75783	4.31995	4.15703	4.10805	0.0283168	0.14435	0.128555	0.14435
RVBD_2825c	264	308	226	337	301	337	104.841	124.121	106.159	136.483	117.306	115.368	0.380527	-0.0814617	0.120018	0.144057
RVBD_0720	1217	1277	1161	1169	1459	1772	848.72	903.717	957.697	831.405	998.524	1065.29	-0.0297375	0.143927	0.153603	0.143927
RVBD_2932	1583	1581	1442	1509	1806	2102	88.231	89.4211	95.0665	85.7737	98.7842	100.996	-0.0407517	0.143666	0.087284	0.143666
RVBD_2903c	597	576	547	635	672	805	173.593	169.96	188.134	188.302	191.759	201.782	0.117342	0.174098	0.10104	0.143588
RVBD_0528	192	212	169	221	225	242	31.0745	34.8182	32.3528	36.477	35.7368	33.7636	0.231257	0.0375659	0.0615763	0.143518
RVBD_0984	971	1037	943	1110	1327	1348	457.643	495.968	525.704	533.525	613.773	547.68	0.221333	0.307458	0.0590833	0.143086
RVBD_3678c	784	818	741	895	934	1082	442.437	468.443	494.625	515.09	517.263	526.372	0.219351	0.143027	0.0897475	0.143027
RVBD_0228	124	127	112	128	145	177	26.07	27.0951	27.8522	27.4444	29.9169	32.0791	0.0741205	0.14293	0.203843	0.14293
RVBD_1363c	618	501	409	517	572	693	202.333	166.45	158.388	172.621	183.782	195.587	-0.229126	0.14291	0.304347	0.14291
RVBD_1507A	2023	2025	1594	2117	2396	2591	1032.92	1049.21	962.676	1102.34	1200.57	1140.43	0.0938417	0.194411	0.24445	0.142847
RVBD_0999	132	137	115	161	153	141	44.7541	47.1353	46.1188	55.6684	50.9072	41.2104	0.31484	0.111061	-0.162346	0.142514
RVBD_0293c	393	481	439	560	549	555	84.0673	104.411	111.076	122.165	115.249	102.343	0.539214	0.142474	-0.118141	0.142474
RVBD_3032	130	147	130	150	188	191	26.8704	30.833	31.7831	31.6189	38.1345	34.0325	0.234768	0.306622	0.0986535	0.142438
RVBD_3339c	744	902	746	955	1115	1088	155.657	191.5	184.61	203.762	228.928	196.225	0.388515	0.25755	0.0880235	0.1424
RVBD_0083	97	139	109	187	145	154	12.9805	18.8757	17.2532	25.5204	19.0423	17.7653	0.975298	0.0126732	0.0421947	0.142341
RVBD_2474c	225	245	186	244	253	245	88.533	97.8264	86.568	97.9122	97.695	83.1033	0.145273	-0.00193921	-0.0589284	0.14207
RVBD_1203c	25	11	24	33	20	32	10.9973	4.91026	12.4876	14.8041	8.63384	12.1346	0.428855	0.814202	-0.04137	0.141978
RVBD_0552	276	276	272	303	340	347	44.2522	44.9057	51.5841	49.5441	53.4975	47.9606	0.162966	0.252572	-0.105079	0.141814
RVBD_2948c	3343	3415	3147	3044	3896	4574	406.173	421.049	452.265	377.175	464.54	479.071	-0.106858	0.141813	0.0830717	0.141813
RVBD_3229c	3553	3823	3806	3029	4361	5344	712.083	777.512	902.248	619.097	857.73	923.276	-0.201879	0.141659	0.0332369	0.141659
RVBD_2050	789	656	658	742	907	996	604.28	509.838	596.086	579.548	681.707	657.582	-0.0602893	0.419112	0.141651	0.141651
RVBD_1707	859	804	710	922	944	1072	151.302	143.706	147.921	165.617	163.174	162.77	0.130425	0.183297	0.138006	0.141584
RVBD_1912c	620	563	473	571	733	731	158.754	146.289	143.258	149.106	184.191	161.355	-0.0904607	0.332383	0.171624	0.141418
RVBD_2854	379	424	326	417	495	480	93.689	106.361	95.3211	105.126	120.084	102.287	0.166166	0.175069	0.101755	0.141251
RVBD_0149	364	342	285	427	349	444	96.6669	92.1659	89.5248	115.645	90.956	101.646	0.258614	-0.0190641	0.18319	0.141245
RVBD_2942	1375	1428	1244	1567	1750	1791	128.063	134.963	137.045	148.838	159.951	143.795	0.21689	0.245064	0.0693713	0.141173
RVBD_1672c	89	97	76	111	83	115	17.1944	19.0167	17.3673	21.8697	15.7363	19.1524	0.346999	-0.273168	0.141155	0.141155
RVBD_2933	2667	2765	2424	2556	3153	3694	104.51	109.95	112.354	102.145	121.251	124.784	-0.0330132	0.141151	0.151387	0.141151
RVBD_1439c	170	186	131	193	191	208	102.693	114.017	93.6018	118.897	113.228	108.314	0.211383	-0.0100248	0.210609	0.140896
RVBD_1471	1903	2001	1476	2337	2138	2298	1316.43	1404.66	1207.72	1648.69	1451.42	1370.37	0.324699	0.0472458	0.182279	0.140844
RVBD_0273c	217	235	211	255	281	305	89.9225	98.8198	103.422	107.764	114.273	108.953	0.261119	0.209615	0.0751587	0.14083
RVBD_0800	336	346	299	341	414	449	66.4093	69.3958	69.9009	68.7334	80.3007	76.5007	0.0496273	0.210564	0.130162	0.140625
RVBD_0588	247	258	243	283	285	355	71.5788	75.8708	83.2944	83.6369	81.0516	88.684	0.224608	0.095296	0.0904552	0.140595
RVBD_2205c	297	336	321	308	420	436	70.9645	81.4688	90.7218	75.0515	98.4835	89.805	0.0807842	0.273633	-0.0146527	0.140548
RVBD_1576c	163	136	106	214	155	150	29.4977	24.9751	22.6897	39.4947	27.5272	23.4003	0.421056	0.140367	0.0444907	0.140367
RVBD_1359	317	292	272	284	356	441	108.334	101.264	109.95	98.9801	119.395	129.919	-0.130275	0.237614	0.240764	0.140252
RVBD_0196	25	37	50	28	52	48	10.9973	16.5163	26.0158	12.5611	22.448	18.2018	0.191816	0.442692	-0.515301	0.140191
RVBD_0317c	304	301	259	325	343	404	101.466	101.948	102.251	110.625	112.349	116.24	0.124685	0.14015	0.184996	0.14015
RVBD_1492	192	246	187	239	215	285	26.7362	34.7617	30.8008	33.9407	29.381	34.2116	0.344221	-0.242616	0.151516	0.140048
RVBD_3465	328	443	336	445	428	508	138.598	189.957	167.936	191.764	177.483	185.045	0.468426	-0.0979907	0.13996	0.13996
RVBD_1466	242	331	253	337	336	325	178.952	248.38	221.291	254.141	243.831	207.173	0.506058	-0.0266648	-0.0951052	0.13994
RVBD_0578c	644	646	508	739	723	677	42.2658	43.0233	39.4357	49.4621	46.5662	38.302	0.22683	0.114167	-0.0420802	0.139793
RVBD_2560	223	246	247	215	281	319	58.6768	65.6847	76.8742	57.6931	72.56	72.3572	-0.0243903	0.143617	-0.0873621	0.13958
RVBD_2962c	541	567	476	628	632	646	103.125	109.677	107.324	122.082	118.226	106.152	0.243453	0.108281	-0.0158349	0.139579
RVBD_0472c	323	373	281	380	373	419	117.9	138.162	121.322	141.455	133.613	131.842	0.262782	-0.0482948	0.119973	0.139222
RVBD_1022	251	282	258	309	335	357	88.2395	100.602	107.283	110.783	115.575	108.19	0.328236	0.200171	0.0121455	0.139076
RVBD_0093c	156	168	137	169	198	207	47.2843	51.6737	49.1174	52.24	58.8962	54.087	0.143794	0.188744	0.139047	0.139047
RVBD_3632	367	377	371	413	492	428	273.746	285.358	327.323	314.163	360.144	275.204	0.198678	0.335799	-0.250216	0.138741
RVBD_2732c	226	262	228	287	302	305	94.5657	111.248	112.845	122.47	124.011	110.016	0.373045	0.156687	-0.0366321	0.138648
RVBD_3798	1267	1210	1117	1181	1518	1618	244.228	236.686	254.68	232.163	287.158	268.861	-0.0730908	0.27887	0.0781749	0.138629
RVBD_3327	119	95	96	123	122	145	17.8768	14.4822	17.0583	18.844	17.9859	18.7776	0.0760135	0.312587	0.138539	0.138539
RVBD_2453c	452	446	369	559	507	456	191.94	192.19	185.343	242.083	211.283	166.925	0.334842	0.136647	-0.150995	0.138521
RVBD_3336c	434	398	349	502	463	526	110.469	102.802	105.074	130.31	115.654	115.416	0.238309	0.169949	0.135428	0.138401
RVBD_0500A	1161	1095	936	1223	1246	1367	1260.62	1206.52	1202.13	1354.26	1327.7	1279.53	0.103373	0.138078	0.0900253	0.138078
RVBD_3238c	356	370	348	401	421	494	124.642	131.457	144.117	143.18	144.652	149.097	0.200042	0.138	0.0490162	0.138
RVBD_1534	122	122	141	98	149	158	46.3053	46.9892	63.3012	37.9333	55.4991	51.696	-0.287711	0.240136	-0.292178	0.137725
RVBD_0958	487	553	558	508	629	742	90.8135	104.644	123.077	96.6071	115.107	119.276	0.0892235	0.137486	-0.0452535	0.137486
RVBD_0998	401	451	359	458	425	566	102.986	117.538	109.056	119.956	107.115	125.308	0.220062	-0.133959	0.200411	0.137439
RVBD_1392	1359	1299	1277	1451	1523	1838	288.547	279.882	320.709	314.188	317.342	336.413	0.122819	0.18122	0.0689707	0.137228
RVBD_3030	315	309	284	305	353	456	98.2555	97.8076	104.782	97.022	108.056	122.614	-0.0182258	0.143767	0.226735	0.137174
RVBD_3197A	301	233	212	320	281	228	277.628	218.082	231.288	301.003	254.35	181.284	0.116625	0.221945	-0.351438	0.137122
RVBD_0447c	147	104	112	153	140	169	29.4614	21.1513	26.5507	31.2717	27.5355	29.1979	0.0860323	0.380548	0.137117	0.137117
RVBD_3869	1587	1774	1610	1862	2104	2296	283.016	321.037	339.611	338.64	368.221	352.968	0.258868	0.197834	0.0556544	0.136798
RVBD_1860	713	571	453	511	674	739	187.608	152.463	140.988	137.122	174.041	167.624	-0.452262	0.190963	0.249656	0.136765
RVBD_0095c	40	34	15	24	39	44	25.0449	21.6025	11.1089	15.3248	23.9636	23.7488	-0.708649	0.149645	1.09613	0.13665
RVBD_1329c	143	187	161	208	206	242	18.4456	24.4775	24.5644	27.3618	26.0768	26.9093	0.568885	0.0913112	0.131539	0.13665
RVBD_0909	983	1268	880	1123	1166	1247	1405.34	1839.56	1488.1	1637.31	1635.9	1536.82	0.220411	-0.169282	0.0464785	0.136609
RVBD_0421c	18	32	31	35	31	43	7.35245	13.2641	14.9776	14.5798	12.4266	15.1411	0.987675	-0.0940985	0.0156609	0.136447
RVBD_0286	3651	4128	3793	3645	4690	5618	609.295	699.074	748.722	620.351	768.101	808.216	0.0259439	0.13585	0.11031	0.13585
RVBD_2928	1929	2253	1842	2138	2500	2777	631.553	748.525	713.328	713.854	803.243	783.76	0.176725	0.101786	0.135847	0.135847
RVBD_0080	450	358	290	450	309	463	252.29	203.675	192.313	257.291	170.01	223.768	0.0283168	-0.260648	0.218552	0.135734
RVBD_2553c	602	662	578	620	752	894	123.538	137.857	140.298	129.753	151.443	158.15	0.0708215	0.135607	0.172798	0.135607
RVBD_2994	640	686	605	612	840	887	123.09	133.886	137.633	120.038	158.545	147.061	-0.0362235	0.243886	0.0955914	0.135407
RVBD_0821c	1951	2154	1860	2336	2452	2785	782.028	876.15	881.861	954.91	964.529	962.321	0.288143	0.138646	0.125967	0.135341
RVBD_3258c	169	199	181	221	226	228	88.3938	105.622	111.979	117.883	116.004	102.802	0.41534	0.135259	-0.123363	0.135259
RVBD_1495	42	38	47	66	47	51	33.9878	31.205	44.9876	54.468	37.3251	35.5773	0.680393	0.258366	-0.338571	0.135129
RVBD_1038c	239	300	219	233	310	330	207.082	263.774	224.445	205.885	263.594	246.483	-0.00836389	-0.000989128	0.135128	0.135128
RVBD_2548A	2406	2996	2317	2951	3309	3389	1651.07	2086.31	1880.69	2065.2	2228.41	2004.8	0.322884	0.0950628	0.0921941	0.135021
RVBD_3505	83	65	47	78	64	84	19.0364	15.1282	12.7505	18.2443	14.4051	16.608	-0.0613204	-0.0706627	0.381321	0.134631
RVBD_1112	194	215	137	153	217	254	46.4834	52.276	38.8274	37.3862	51.0253	52.4638	-0.314208	-0.0349365	0.434245	0.134496
RVBD_3198c	733	717	697	712	890	933	89.6943	89.0323	100.882	88.8516	106.876	98.4175	-0.0136192	0.263537	-0.0356891	0.133898
RVBD_3448	22	27	11	36	22	28	4.03233	5.02186	2.38478	6.72915	3.95718	4.42406	0.73881	-0.343751	0.891516	0.133757
RVBD_2999	114	119	105	126	135	165	30.3688	32.169	33.0853	34.2309	35.2928	37.8911	0.172707	0.133703	0.195669	0.133703
RVBD_1962c	198	185	173	213	234	231	124.884	118.408	129.065	137.007	144.839	125.598	0.13367	0.290688	-0.0392867	0.13367
RVBD_0442c	160	175	153	206	184	226	28.1241	31.2151	31.8107	36.9276	31.74	34.245	0.392889	0.024056	0.106384	0.133649
RVBD_2823c	297	263	217	287	302	329	31.4522	28.2629	27.1816	30.9956	31.3856	30.0344	-0.0210954	0.151191	0.143985	0.133152
RVBD_1631	514	434	423	538	590	590	108.064	92.5926	105.192	115.352	121.731	106.93	0.0941546	0.394725	0.0236498	0.133024
RVBD_0787A	656	836	633	805	825	1146	703.385	909.626	802.814	880.256	868.105	1059.26	0.32361	-0.0674037	0.399922	0.132858
RVBD_2270	7	11	17	12	11	18	3.41165	5.44035	9.80025	5.96447	5.26124	7.56256	0.805924	-0.0482948	-0.373945	0.132695
RVBD_2178c	1188	1469	1161	1527	1534	1636	220.097	276.177	254.421	288.51	278.903	261.283	0.390482	0.0141692	0.0383972	0.132547
RVBD_0014c	1250	1267	1149	1382	1467	1628	171.01	175.896	185.932	192.816	196.957	191.997	0.173146	0.163158	0.0463144	0.132505
RVBD_0500B	632	917	623	792	870	924	1594.47	2347.67	1859.13	2037.74	2154.02	2009.56	0.353893	-0.124201	0.112253	0.132343
RVBD_2084	366	410	378	359	483	529	82.8363	94.1654	101.194	82.8626	107.279	103.211	0.000456967	0.188104	0.028474	0.132325
RVBD_3289c	46	45	31	84	51	46	31.316	31.0877	24.9627	58.3193	34.0728	26.9958	0.897072	0.132277	0.112958	0.132277
RVBD_2860c	204	224	209	248	225	289	38.2071	42.5725	46.3001	47.3685	41.3548	46.6596	0.310088	-0.0418686	0.011159	0.132252
RVBD_0817c	98	100	89	103	116	129	31.0196	32.1201	33.3213	33.2484	36.0327	35.1989	0.100107	0.16583	0.0790863	0.132053
RVBD_2892c	55	80	53	72	70	76	11.535	17.026	13.1478	15.3997	14.4073	13.7404	0.416882	-0.24094	0.0635995	0.131979
RVBD_2516c	228	251	203	258	281	242	72.9758	81.524	76.8533	84.2148	88.2633	66.7712	0.206654	0.114588	-0.20288	0.131967
RVBD_1529	287	364	290	337	452	436	42.0828	54.1617	50.2971	50.3938	65.0416	55.1111	0.260015	0.264089	0.131868	0.131868
RVBD_1990c	1276	1271	1150	1609	1440	1535	960.119	970.482	1023.51	1234.68	1063.33	995.663	0.362853	0.13181	-0.0398027	0.13181
RVBD_1508A	94	83	78	108	103	100	66.6379	59.7089	65.4049	78.0803	71.6573	61.1116	0.228615	0.263166	-0.0979536	0.131714
RVBD_2739c	395	427	330	346	454	502	87.1017	95.5487	86.0727	77.809	98.246	95.4251	-0.162764	0.0401614	0.148814	0.131669
RVBD_3347c	1961	2013	1766	1906	2294	2596	53.2653	55.4853	56.7387	52.7976	61.1491	60.7857	-0.0127246	0.140223	0.0993975	0.131625
RVBD_0036c	1205	1184	1076	1083	1345	1797	400.633	399.465	423.149	367.208	438.845	515.035	-0.125683	0.135642	0.283505	0.131431
RVBD_1969	89	83	63	92	94	98	18.0054	17.0396	15.0756	18.9813	18.6625	17.0911	0.0761453	0.131255	0.181022	0.131255
RVBD_0556	394	463	372	393	534	559	196.493	234.315	219.44	199.879	261.349	240.321	0.0246505	0.157533	0.131138	0.131138
RVBD_3205c	779	793	712	871	898	965	228.06	235.587	246.555	260.048	257.998	243.539	0.189366	0.1311	-0.0177558	0.1311
RVBD_2363	314	260	237	301	324	316	55.535	46.6636	49.5801	54.291	56.2357	48.1786	-0.0326843	0.269187	-0.04137	0.130952
RVBD_3220c	2551	2818	2573	3034	3489	3632	435.899	488.634	520.04	528.707	585.067	534.996	0.278475	0.259847	0.0409052	0.130774
RVBD_0289	1509	1506	1289	1478	1701	2167	437.297	442.874	441.837	436.803	483.75	541.347	-0.00162977	0.127367	0.293039	0.130747
RVBD_3885c	716	841	729	712	952	1088	114.159	136.069	137.482	115.771	148.958	149.539	0.0202344	0.130561	0.12128	0.130561
RVBD_0730	598	596	624	616	768	768	211.093	213.494	260.543	221.757	266.05	233.703	0.0711016	0.317499	-0.156847	0.130475
RVBD_3531c	259	262	204	278	355	319	59.0869	60.6541	55.0482	64.6785	79.4784	62.7352	0.13045	0.389957	0.18858	0.13045
RVBD_1336	280	346	275	361	362	413	74.1297	92.9561	86.117	97.4688	94.0529	94.257	0.394889	0.0169228	0.130303	0.130303
RVBD_0537c	613	600	498	658	679	732	110.005	109.262	105.707	120.421	119.578	113.238	0.130517	0.130154	0.0992904	0.130154
RVBD_2664	165	152	152	133	184	220	166.511	155.658	181.437	136.879	182.225	191.387	-0.282723	0.22734	0.0770247	0.130098
RVBD_3119	964	931	883	857	1075	1288	558.72	547.564	605.341	506.55	611.442	643.521	-0.141421	0.159189	0.0882397	0.130089
RVBD_2064	117	114	90	109	129	166	27.5717	27.2615	25.0866	26.1956	29.833	33.7222	-0.0738636	0.130042	0.426779	0.130042
RVBD_3007c	275	304	286	336	344	356	115.069	129.082	141.551	143.38	141.258	128.412	0.317346	0.130042	-0.140545	0.130042
RVBD_1639c	2951	2931	2734	3127	3587	3775	516.597	520.675	566.113	558.258	616.231	569.678	0.111892	0.24309	0.00905587	0.129765
RVBD_2954c	4246	4099	3610	4349	4865	5389	1505.02	1474.38	1513.54	1572.09	1692.29	1646.65	0.0628961	0.198873	0.121611	0.129747
RVBD_0809	1568	1670	1499	1818	1997	2131	368.496	398.263	416.687	435.717	460.568	431.717	0.241743	0.209691	0.0511227	0.129668
RVBD_3691	349	379	376	360	433	488	89.631	98.7733	114.22	94.2886	109.131	108.039	0.0730866	0.143874	-0.080259	0.129365
RVBD_2842c	597	699	692	743	806	900	278.314	330.679	381.583	353.244	368.745	361.687	0.343948	0.157193	-0.0772546	0.129314
RVBD_0118c	350	314	325	327	390	447	51.4966	46.8822	56.5608	49.0662	56.3125	56.6954	-0.0697475	0.264415	0.00342758	0.128977
RVBD_1274	1856	1943	1603	1866	2119	2405	855.942	909.299	874.423	877.611	959.017	956.117	0.036069	0.0768028	0.128855	0.128855
RVBD_1512	485	505	410	520	604	605	128.801	136.093	128.79	140.833	157.414	138.504	0.128844	0.20997	0.104904	0.128844
RVBD_2308	82	72	72	76	98	104	29.4303	26.2229	30.5658	27.8176	34.5173	32.1769	-0.0813077	0.39649	0.0741072	0.128722
RVBD_0445c	429	478	431	520	667	612	195.74	221.318	232.606	241.963	298.66	240.715	0.305851	0.432381	0.0494363	0.128665
RVBD_2026c	250	252	179	268	268	352	72.6937	74.3576	61.5647	79.4723	76.4753	88.2327	0.128622	0.0405144	0.519208	0.128622
RVBD_0560c	114	129	102	132	111	153	40.4081	46.4003	42.7647	47.7158	38.6114	46.7503	0.239821	-0.265106	0.128555	0.128555
RVBD_0982	1936	2128	1985	2090	2405	2849	328.846	366.798	398.814	362.041	400.896	417.167	0.138741	0.128244	0.0649091	0.128244
RVBD_0580c	3914	4647	3567	3453	4935	5349	2047.18	2466.47	2206.79	1841.86	2533.1	2411.78	-0.152477	0.0384556	0.12815	0.12815
RVBD_3533c	104	108	104	86	122	164	15.3018	16.1251	18.0995	12.9043	17.6157	20.801	-0.245858	0.127555	0.200705	0.127555
RVBD_0890c	716	747	647	812	955	937	69.5555	73.6388	74.3438	80.4449	91.044	78.4671	0.209837	0.306098	0.0778758	0.127536
RVBD_3184	17	23	27	25	24	31	13.3783	18.3674	25.1327	20.064	18.535	21.0302	0.58471	0.0131057	-0.257099	0.127458
RVBD_2968c	906	885	809	864	1126	1148	368.32	365.096	389.016	358.207	449.225	402.317	-0.040163	0.299163	0.0485035	0.127374
RVBD_0482	193	219	243	238	310	267	44.744	51.5216	66.6355	56.2702	70.5291	53.3603	0.330677	0.453043	-0.320524	0.127195
RVBD_2837c	1509	1488	1364	1211	1876	1913	384.095	384.344	410.663	314.353	468.61	419.753	-0.289077	0.28599	0.0315857	0.127144
RVBD_1619	201	233	195	247	270	254	35.5495	41.8178	40.7938	44.5511	46.863	38.7258	0.325632	0.164335	-0.0750532	0.127112
RVBD_1607	319	323	291	351	389	359	75.7988	77.8829	81.7875	85.0557	90.7091	73.5353	0.166231	0.219941	-0.153443	0.127101
RVBD_0070c	105	104	96	113	144	131	21.1426	21.2506	22.8646	23.2045	28.4552	22.739	0.13425	0.42119	-0.00794703	0.126903
RVBD_1638	3007	3392	2804	3261	3787	4201	265.094	303.452	292.393	293.185	327.635	319.263	0.145306	0.110624	0.126839	0.126839
RVBD_2112c	1473	1457	1331	1567	1645	2079	227.661	228.514	243.325	246.99	249.506	276.994	0.117565	0.126792	0.186972	0.126792
RVBD_2297	183	162	154	195	185	261	103.957	93.3866	103.477	112.969	103.134	127.812	0.119947	0.143237	0.304712	0.126619
RVBD_1850	294	336	306	365	389	422	43.6313	50.6009	53.7149	55.2419	56.654	53.9875	0.340397	0.163014	0.00730382	0.126599
RVBD_3391	146	167	124	157	161	205	19.2376	22.3297	19.326	21.0971	20.8187	23.2853	0.133113	-0.101082	0.268876	0.1265
RVBD_0096	61	58	46	63	76	65	11.2769	10.8807	10.0587	11.8775	13.7881	10.3587	0.0748594	0.341652	0.0423983	0.126463
RVBD_2963	263	287	218	354	288	333	55.4294	61.381	54.3454	76.0873	59.5671	60.5004	0.457003	-0.0432768	0.154787	0.126293
RVBD_3634c	970	1023	890	1111	1196	1128	264.144	282.691	286.669	308.537	319.616	264.793	0.224119	0.177116	-0.114518	0.126217
RVBD_2895c	644	670	561	592	793	840	194.512	205.354	200.422	182.35	235.052	218.711	-0.0931467	0.194865	0.125981	0.125981
RVBD_2303c	1564	1332	1136	1459	1503	1634	435.577	376.444	374.221	414.389	410.787	392.293	-0.0719439	0.125956	0.0680376	0.125956
RVBD_3779	699	689	632	723	820	885	89.8939	89.9166	96.1374	94.8234	103.49	98.1129	0.07702	0.202825	0.0293454	0.125855
RVBD_2266	358	372	263	443	398	441	71.5822	75.4801	62.2013	90.3337	78.097	76.0134	0.335664	0.049171	0.289308	0.125667
RVBD_0726c	399	336	282	369	379	385	93.0045	79.4764	77.7504	87.7166	86.6962	77.3609	-0.0844512	0.125442	-0.00724425	0.125442
RVBD_3750c	3736	3517	3073	3523	4116	4599	2446.33	2336.94	2380.08	2352.58	2644.92	2595.98	-0.0563732	0.178603	0.125265	0.125265
RVBD_2412	736	739	592	843	818	737	725.667	739.387	690.404	847.64	791.485	626.407	0.224144	0.0982316	-0.14034	0.125253
RVBD_2978c	117	112	111	127	111	148	21.8176	21.1937	24.4831	24.1518	20.313	23.791	0.146637	-0.0612339	-0.04137	0.124923
RVBD_3247c	81	73	87	91	90	94	32.3166	29.555	41.0565	37.0259	35.2381	32.3294	0.196261	0.253734	-0.344762	0.124861
RVBD_2033c	287	286	190	333	237	363	87.6102	88.5944	68.6038	103.667	70.9987	95.5232	0.242788	-0.319423	0.477563	0.124753
RVBD_2575	595	625	551	648	730	802	173.6	185.046	190.154	192.811	209.018	201.714	0.151421	0.175745	0.0851424	0.124428
RVBD_3756c	127	107	130	118	141	199	45.3912	38.8078	54.9583	43.0105	49.4557	61.3127	-0.0777249	0.34979	0.157849	0.123724
RVBD_2788	204	268	220	278	240	349	76.4141	101.87	97.4739	106.197	88.2235	112.693	0.474833	-0.207493	0.209316	0.123657
RVBD_3147	1293	1226	1147	1157	1570	1634	467.982	450.286	491.039	427.059	557.648	509.815	-0.132017	0.308511	0.0541351	0.12352
RVBD_0044c	182	172	148	187	177	237	58.9121	56.4975	56.6653	61.7304	56.2258	66.1319	0.0674166	-0.00695405	0.222882	0.123516
RVBD_2089c	110	111	80	105	123	139	25.0948	25.697	21.5875	24.4289	27.5376	27.336	-0.0387974	0.0998038	0.340605	0.123415
RVBD_2403c	747	744	721	754	866	954	254.272	256.992	290.292	261.742	289.285	279.935	0.0417731	0.17077	-0.0524175	0.123368
RVBD_0753c	282	259	275	266	313	385	47.3377	44.119	54.6025	45.537	51.5623	55.712	-0.0559521	0.224916	0.0290193	0.123325
RVBD_2068c	676	684	605	748	765	877	188.267	193.309	199.299	212.449	209.083	210.551	0.174332	0.113169	0.0792342	0.123262
RVBD_1328	1831	1885	1635	1807	2123	2437	181.783	189.908	192.002	182.956	206.845	208.569	0.00928149	0.123245	0.119408	0.123245
RVBD_3481c	250	272	208	267	270	337	93.2376	102.941	91.7564	101.552	98.8199	108.345	0.123228	-0.0589421	0.239758	0.123228
RVBD_3588c	222	222	240	192	250	341	91.5522	92.9044	117.071	80.7497	101.178	121.227	-0.181137	0.123074	0.0503298	0.123074
RVBD_2333c	599	784	679	713	918	1005	95.5045	126.847	128.053	115.934	143.638	138.131	0.279663	0.179346	0.109304	0.122951
RVBD_2042c	532	488	445	584	584	558	171.557	159.693	169.738	192.059	184.816	155.118	0.162859	0.210792	-0.129948	0.122779
RVBD_2307c	64	81	44	64	71	88	19.4675	25.0024	15.8309	19.8534	21.1942	23.075	0.0283168	-0.238398	0.543592	0.122605
RVBD_1786	115	132	99	125	160	118	145.067	168.971	147.716	160.807	198.07	128.316	0.148611	0.229239	-0.203121	0.122503
RVBD_1394c	468	446	362	483	510	535	86.8926	84.031	79.5001	91.4552	92.9259	85.6289	0.0738314	0.145159	0.107142	0.122144
RVBD_1558	1161	1188	1115	1264	1446	1522	668.382	694.028	759.259	742.103	816.941	755.331	0.150945	0.235238	-0.00748288	0.122115
RVBD_1366A	602	648	521	569	797	778	593.549	648.339	607.602	572.132	771.165	661.255	-0.0530181	0.250291	0.122079	0.122079
RVBD_3673c	326	350	318	379	409	418	122.648	133.623	141.512	145.414	151.007	135.566	0.245643	0.176451	-0.0619314	0.122007
RVBD_0148	2222	2215	1809	2452	2372	2805	664.112	671.798	639.525	747.381	695.731	722.703	0.170417	0.0505025	0.176401	0.121976
RVBD_2344c	266	367	292	355	396	436	52.8174	73.9484	68.5804	71.8866	77.1649	74.6297	0.44471	0.0614255	0.121952	0.121952
RVBD_1799	103	132	103	130	154	136	138.05	179.531	163.29	177.692	202.558	157.133	0.364184	0.174098	-0.0554452	0.121942
RVBD_3466	70	78	61	68	80	97	26.926	30.4464	27.754	26.6752	30.1991	32.1644	-0.0135034	-0.011769	0.212768	0.121807
RVBD_1966	46	45	40	50	51	47	9.26248	9.19495	9.5269	10.2675	10.0779	8.15825	0.148611	0.132277	-0.223747	0.121721
RVBD_3377c	1804	1984	1605	1963	2207	2396	308.256	344.021	324.394	342.074	370.09	352.933	0.150178	0.10538	0.121647	0.121647
RVBD_3235	231	235	196	199	257	322	92.5928	95.5874	92.9273	81.3472	101.095	111.263	-0.186808	0.0808128	0.2598	0.121531
RVBD_1018c	661	673	602	761	757	797	114.314	118.108	123.145	134.217	128.476	118.819	0.231563	0.121392	-0.0515913	0.121392
RVBD_2180c	391	390	273	417	468	383	113.309	114.688	93.5776	123.239	133.095	95.6788	0.121196	0.21474	0.0320359	0.121196
RVBD_1511	621	683	547	759	717	761	156.213	174.346	162.755	194.711	177	165.021	0.317823	0.0217927	0.0199481	0.121048
RVBD_0410c	1806	1819	1561	2151	2045	2053	206.28	210.833	210.894	250.555	229.225	202.143	0.280526	0.12066	-0.0611444	0.12066
RVBD_0634c	355	394	322	406	434	449	127.947	144.101	137.271	149.229	153.505	139.501	0.221977	0.0912046	0.0232472	0.120494
RVBD_1238	746	788	647	724	953	965	162.413	174.091	166.613	160.748	203.613	181.109	-0.0148692	0.225986	0.120356	0.120356
RVBD_2198c	950	855	726	836	1024	1094	271.632	248.08	245.537	243.775	287.334	269.653	-0.156108	0.211925	0.135164	0.120298
RVBD_1797	1717	1872	1649	1868	2168	2395	361.872	400.367	411.081	401.5	448.408	435.131	0.149921	0.163489	0.0820267	0.120127
RVBD_2184c	320	308	315	341	318	406	72.2346	70.5527	84.1062	78.5008	70.4453	79.0044	0.120017	-0.00219843	-0.0902796	0.120017
RVBD_0925c	505	620	450	540	633	671	176.09	219.383	185.6	192.027	216.609	201.695	0.124993	-0.0183576	0.11998	0.11998
RVBD_1783	8615	9071	8001	8714	10269	11602	530.878	567.234	583.185	547.623	621.008	616.314	0.0448011	0.130667	0.0797138	0.119721
RVBD_2622	68	44	42	57	55	44	21.2881	13.9781	15.5525	18.1982	16.8974	11.8744	-0.226256	0.273633	-0.389293	0.119658
RVBD_3096	495	467	433	502	548	671	111.738	106.974	115.613	115.564	121.396	130.571	0.0485756	0.182459	0.175538	0.119605
RVBD_0334	515	480	433	457	567	668	152.858	144.574	152.017	138.332	165.156	170.918	-0.144061	0.192019	0.169074	0.119598
RVBD_0773c	385	306	307	328	402	472	64.3758	51.9219	60.7186	55.9319	65.9655	68.0351	-0.202846	0.345369	0.164141	0.119573
RVBD_1692	187	181	168	211	207	235	45.3124	44.5063	48.1512	52.1414	49.2238	49.0878	0.202522	0.145346	0.027792	0.11945
RVBD_1083	102	73	61	81	82	90	98.3081	71.3969	69.541	79.6156	77.559	74.7758	-0.304259	0.119433	0.104708	0.119433
RVBD_1226c	159	191	113	207	176	164	27.9484	34.0691	23.4941	37.1068	30.36	24.8504	0.408921	-0.166292	0.0809655	0.119406
RVBD_1625c	490	645	498	671	652	693	94.6656	126.451	113.801	132.203	123.616	115.414	0.481848	-0.032722	0.0203021	0.119342
RVBD_1429	317	298	262	307	343	435	64.2833	61.3229	62.8437	63.4894	68.2594	76.0427	-0.0179274	0.154601	0.275041	0.119258
RVBD_0685	7791	7217	8326	6460	8623	14550	1683.38	1582.39	2127.88	1423.46	1828.42	2710.07	-0.241958	0.208496	0.348916	0.119239
RVBD_0160c	88	65	45	86	73	77	15.007	11.2484	9.07707	14.9566	12.217	11.3196	-0.00485009	0.119162	0.318526	0.119162
RVBD_0081	142	108	68	149	117	138	105.918	81.7471	59.9946	113.342	85.6439	88.734	0.0977382	0.0671824	0.564654	0.118318
RVBD_0963c	41	36	29	31	56	46	13.172	11.7365	11.0202	10.1567	17.6557	12.7396	-0.375039	0.589135	0.209173	0.118318
RVBD_1695	295	343	253	244	331	402	82.1581	96.9371	83.3433	69.3015	90.4661	96.5126	-0.245517	-0.0996722	0.211651	0.11831
RVBD_2821c	148	105	94	94	129	140	53.5664	38.5645	40.2421	34.6963	45.8194	43.6806	-0.626548	0.248687	0.118287	0.118287
RVBD_3797	125	123	110	133	144	132	18.0511	18.0246	18.7892	19.587	20.4073	16.4322	0.117815	0.179116	-0.193373	0.117815
RVBD_0491	827	803	646	867	872	1031	311.136	306.568	287.474	332.65	321.951	334.374	0.0964614	0.0706333	0.218031	0.117796
RVBD_3424c	121	123	106	134	138	126	85.7786	88.4843	88.8836	96.8775	96.0068	77.0006	0.175543	0.117715	-0.207048	0.117715
RVBD_2448c	1984	2080	1680	2134	2197	2244	194.053	206.448	194.362	212.862	210.882	189.205	0.133465	0.0306565	-0.0387961	0.11769
RVBD_1902c	1435	1548	1219	1534	1690	1620	290.998	318.55	292.391	317.24	336.322	283.194	0.124565	0.0783229	-0.0461118	0.117676
RVBD_1517	181	139	143	147	187	230	60.886	47.4484	56.898	50.429	61.7319	66.6955	-0.271857	0.379659	0.229211	0.117639
RVBD_1867	174	139	143	205	187	172	30.1525	24.4431	29.3111	36.2286	31.8013	25.694	0.264853	0.379659	-0.190014	0.117639
RVBD_2430c	520	436	377	536	493	544	228.743	194.625	196.159	240.455	212.824	206.288	0.0720381	0.128965	0.0726346	0.117639
RVBD_1743	1255	1206	981	1370	1353	1494	189.863	185.145	175.544	211.369	200.874	194.839	0.154805	0.117637	0.150448	0.117637
RVBD_1809	452	480	508	434	627	613	82.6694	89.0871	109.899	80.9506	112.539	96.6488	-0.030311	0.337136	-0.185349	0.117534
RVBD_2146c	1541	1331	1171	1443	1807	1743	1362.73	1194.41	1224.86	1301.36	1568.18	1328.72	-0.0664788	0.392791	0.117424	0.117424
RVBD_2682c	1282	1362	1242	1470	1439	1763	172.094	185.534	197.207	201.243	189.569	204.014	0.225737	0.031045	0.0489598	0.117254
RVBD_0490	2035	2008	1804	2261	2252	2539	424.719	425.274	445.344	481.24	461.249	456.804	0.180249	0.117153	0.0366535	0.117153
RVBD_3240c	8693	9424	7891	8972	10642	11743	784.92	863.492	842.771	826.169	942.992	914.038	0.0738922	0.127063	0.117113	0.117113
RVBD_3141	1132	1144	875	1144	1251	1431	299.696	307.346	274.009	308.876	325.028	326.59	0.0435299	0.0806999	0.253261	0.117066
RVBD_2132	309	325	267	333	349	420	344.229	367.4	351.821	378.318	381.543	403.336	0.136232	0.0544925	0.197142	0.117003
RVBD_2326c	1382	1329	1291	1448	1527	1919	169.837	165.736	187.66	181.475	184.159	203.296	0.0956208	0.152064	0.115458	0.1168
RVBD_1551	92	123	114	96	149	157	12.6875	17.2132	18.5958	13.5016	20.1653	18.6646	0.0897173	0.228359	0.0053232	0.116788
RVBD_2520c	83	99	90	106	111	157	93.6793	113.388	120.152	122.01	122.947	152.755	0.381198	0.116764	0.34636	0.116764
RVBD_2239c	2823	2584	2252	2474	2943	4101	1522.98	1414.63	1437.05	1361.15	1558.12	1907.22	-0.162067	0.139387	0.408361	0.116697
RVBD_0690c	300	344	333	287	424	439	73.5245	85.5534	96.5333	71.7327	101.978	92.7481	-0.035595	0.253361	-0.0577088	0.116494
RVBD_0830	270	255	229	287	331	268	76.6895	73.4987	76.936	83.1339	92.2634	65.6201	0.116408	0.328039	-0.229522	0.116408
RVBD_2571c	161	140	116	151	153	203	38.7931	34.2314	33.0605	37.1048	36.1784	42.1653	-0.0641954	0.07981	0.350947	0.116286
RVBD_3146	971	930	873	1032	1108	1135	450.222	437.58	478.788	487.99	504.169	453.662	0.116217	0.20436	-0.0777688	0.116217
RVBD_1221	3036	3436	3152	3848	3797	4384	1009.39	1159.26	1239.56	1304.72	1238.88	1256.49	0.370254	0.0958351	0.0195727	0.116199
RVBD_2554c	155	153	132	165	164	216	77.7526	77.8829	78.3211	84.4095	80.7339	93.4042	0.118515	0.0518693	0.254086	0.116099
RVBD_3472	312	349	294	371	384	400	158.361	179.757	176.507	192.039	191.273	175.018	0.27819	0.0895844	-0.0122237	0.115906
RVBD_2808	390	400	331	416	464	416	388.996	404.863	390.509	423.154	454.18	357.687	0.121426	0.16583	-0.126655	0.115827
RVBD_2319c	48	55	31	51	67	57	14.0525	16.3396	10.7348	15.2267	19.2493	14.3852	0.11578	0.236435	0.422286	0.11578
RVBD_2199c	2216	2254	2012	2282	2708	2875	1357.75	1401.43	1458.15	1425.91	1628.28	1518.51	0.0706577	0.216445	0.0585241	0.115756
RVBD_3581c	700	754	618	852	807	895	375.281	410.202	391.895	465.825	424.582	413.63	0.311815	0.0497093	0.0778733	0.115578
RVBD_3404c	353	388	279	375	400	375	128.85	143.718	120.458	139.594	143.285	117.997	0.115539	-0.00435149	-0.0297821	0.115539
RVBD_2051c	2279	2376	2069	2183	2775	3030	223.417	236.366	239.913	218.247	266.971	256.061	-0.033772	0.175658	0.0939766	0.115464
RVBD_2583c	4026	4370	3546	4455	4631	5050	436.593	480.896	454.845	492.691	492.841	472.089	0.174395	0.0353956	0.0536833	0.115308
RVBD_0923c	148	160	153	161	215	204	35.7612	39.2318	43.7285	39.6735	50.9822	42.4923	0.14978	0.37797	-0.04137	0.115179
RVBD_1788	57	40	27	62	40	51	48.8938	34.8182	27.3946	54.2369	33.672	37.7119	0.149623	-0.0482948	0.46113	0.115179
RVBD_0981	724	842	773	854	943	1154	271.195	320.054	342.488	326.231	346.645	372.631	0.266563	0.115143	0.121695	0.115143
RVBD_0282	5042	5965	4963	5792	7364	7375	684.329	821.561	796.761	801.705	980.856	862.886	0.228382	0.255673	0.115023	0.115023
RVBD_0693	150	123	107	113	153	159	32.8235	27.3128	27.6948	25.2171	32.8559	29.993	-0.380323	0.266578	0.115008	0.115008
RVBD_2212	199	168	178	185	235	250	45.0394	38.5848	47.6521	42.7008	52.196	48.7764	-0.0769264	0.435905	0.0336433	0.114994
RVBD_1796	1606	1855	1569	1971	2048	2224	235.086	275.545	271.66	294.234	294.199	280.638	0.323773	0.0945017	0.0469039	0.114987
RVBD_0646c	356	359	293	378	402	411	101.117	103.475	98.4378	109.493	112.054	100.634	0.114826	0.114917	0.0318302	0.114826
RVBD_3821	616	579	567	654	775	766	222.015	211.762	241.717	240.383	274.115	237.991	0.114677	0.372338	-0.0224119	0.114677
RVBD_2723	1057	1061	993	1143	1251	1348	227.809	232.049	253.144	251.227	264.596	250.447	0.141167	0.189362	-0.0154527	0.114565
RVBD_1515c	477	479	412	516	556	552	136.844	139.448	139.806	150.967	156.535	136.514	0.141699	0.166764	-0.0343836	0.11451
RVBD_0533c	227	260	249	292	291	291	57.9516	67.3567	75.1902	76.0233	72.9058	64.0416	0.391593	0.114213	-0.231534	0.114213
RVBD_1822	947	933	821	940	1166	1189	386.821	386.731	396.666	391.572	467.399	418.669	0.0176131	0.273324	0.0778871	0.114146
RVBD_0616A	37	58	47	59	65	49	41.7606	66.4295	62.7459	67.9112	71.996	47.6751	0.701506	0.116092	-0.396287	0.114129
RVBD_3871	3372	3452	3198	3581	4026	4398	488.59	507.57	548.097	529.159	572.48	549.341	0.115075	0.17362	0.00327014	0.114097
RVBD_1826	3563	3363	3114	3475	3950	4473	2263.92	2168.4	2340.38	2251.77	2463.04	2450.04	-0.00776273	0.183809	0.0660663	0.113984
RVBD_2552c	38	42	39	52	47	53	12.0725	13.5404	14.6555	16.8478	14.6535	14.5151	0.480829	0.113977	-0.0138893	0.113977
RVBD_2046	144	187	149	187	199	185	56.4024	74.3266	69.0309	74.6966	76.4922	62.4649	0.405286	0.0414353	-0.144195	0.113801
RVBD_2605c	784	887	743	979	969	938	238.477	273.792	267.326	303.694	289.256	245.959	0.348772	0.0792677	-0.120182	0.113751
RVBD_1922	486	599	423	544	536	628	112.066	140.162	115.371	127.926	121.291	124.832	0.190967	-0.208618	0.113699	0.113699
RVBD_1324	1582	1774	1460	1914	1904	2055	444.924	506.291	485.684	548.966	525.503	498.219	0.303158	0.0537326	0.0367625	0.113681
RVBD_3097c	51	68	55	69	72	56	9.98792	13.5139	12.7406	13.7809	13.8378	9.45415	0.464416	0.0341673	-0.430412	0.11324
RVBD_0475	1244	1320	1047	1345	1371	1389	533.543	574.501	531.151	588.296	577.053	513.548	0.140936	0.0063958	-0.0486224	0.1131
RVBD_0932c	8186	8389	7439	9510	9380	9947	1892.68	1968.26	2034.43	2242.38	2128.32	1982.56	0.244603	0.112794	-0.0372548	0.112794
RVBD_2675c	418	387	333	423	424	494	142.85	134.21	134.608	147.425	142.2	145.533	0.0454715	0.0834359	0.112581	0.112581
RVBD_3210c	502	560	486	515	626	736	185.607	210.11	212.544	194.188	227.141	234.584	0.0652018	0.112441	0.142342	0.112441
RVBD_3543c	140	163	130	163	172	136	30.9511	36.5681	33.9948	36.7502	37.3169	25.9189	0.247762	0.0292418	-0.391313	0.112436
RVBD_0284	4238	5433	4777	5219	6608	6913	273.125	355.311	364.148	343.015	417.927	384.058	0.328707	0.23417	0.0767995	0.112244
RVBD_3348	33	17	14	17	19	37	17.2603	9.02302	8.66134	9.06793	9.75255	16.6827	-0.928615	0.11217	0.945691	0.11217
RVBD_0764c	297	305	305	314	378	388	56.3634	58.7365	68.464	60.7707	70.3982	63.4749	0.108618	0.261282	-0.10916	0.111929
RVBD_1047	1398	988	982	1118	1279	1737	288.266	206.733	239.508	235.1	258.813	308.756	-0.294127	0.324138	0.366395	0.111838
RVBD_3757c	84	106	69	89	97	91	31.3278	40.1167	30.4384	33.8505	35.502	29.2565	0.111733	-0.176302	-0.0571373	0.111733
RVBD_0529	168	153	170	178	215	201	44.341	40.9784	53.0721	47.9115	55.6882	45.7321	0.111733	0.44251	-0.214747	0.111733
RVBD_1138c	150	135	135	172	147	188	37.9551	34.6642	40.405	44.3846	36.5028	41.0078	0.225763	0.0745619	0.0213657	0.111604
RVBD_1666c	154	168	127	138	221	193	30.6494	33.9296	29.897	28.0095	43.1642	33.1123	-0.129945	0.34729	0.147365	0.111505
RVBD_1071c	813	839	774	847	985	1067	201.555	211.073	226.969	214.146	239.645	228.033	0.0874234	0.183158	0.00674717	0.111499
RVBD_3696c	545	494	483	542	636	683	90.2497	83.0126	94.6059	91.532	103.356	97.4989	0.0203534	0.316221	0.0434549	0.111463
RVBD_1260	1148	1002	921	1290	1141	1365	264.005	233.833	250.525	302.541	257.505	270.603	0.196565	0.139121	0.11122	0.11122
RVBD_2102	301	339	303	313	417	431	108.031	123.466	128.631	114.564	146.875	133.348	0.0847159	0.250467	0.0519625	0.111084
RVBD_2673	1126	1218	955	1126	1273	1415	222.55	244.289	223.262	226.961	246.915	241.088	0.0283168	0.0154234	0.110822	0.110822
RVBD_0433	697	686	600	738	897	829	158.588	158.391	161.477	171.245	200.29	162.601	0.110779	0.338605	0.0100021	0.110779
RVBD_0119	255	220	210	263	249	315	41.5847	36.4069	40.5074	43.7394	39.8494	44.2826	0.0728823	0.130347	0.128555	0.110749
RVBD_2208	102	79	73	73	95	145	34.9977	27.5064	29.6267	25.5438	31.9884	42.8881	-0.454284	0.21778	0.533677	0.110647
RVBD_2596	30	46	27	50	17	40	19.0619	29.66	20.2923	32.3996	10.6004	21.9096	0.765282	-1.48439	0.110633	0.110633
RVBD_0026	546	532	467	578	651	683	104.31	103.136	105.529	112.612	122.051	112.482	0.110485	0.242936	0.0920555	0.110485
RVBD_0517	700	742	569	741	796	801	137.403	147.798	132.109	148.334	153.335	135.538	0.110435	0.0530544	0.0369661	0.110435
RVBD_3469c	20	19	19	27	22	25	5.09072	4.90761	5.72038	7.00869	5.49542	5.48553	0.461276	0.163209	-0.0604789	0.110361
RVBD_2174	404	410	365	426	487	521	67.0301	69.0303	71.6314	72.0813	79.2952	74.5171	0.104815	0.200003	0.0569794	0.110341
RVBD_3323c	137	177	113	145	159	156	52.9355	69.4012	51.6448	57.1371	60.291	51.9613	0.110194	-0.203017	0.00881573	0.110194
RVBD_0948c	279	281	237	353	289	351	225.776	230.753	226.852	291.321	229.509	244.856	0.36772	-0.00779548	0.110176	0.110176
RVBD_2939	1872	1863	1762	1738	2221	2367	379.616	383.371	422.636	359.429	441.994	413.777	-0.0788356	0.205287	-0.0305617	0.110113
RVBD_0512	529	599	591	650	623	761	137.506	158.001	181.708	172.307	158.921	170.522	0.325489	0.00838132	-0.0916692	0.110022
RVBD_0516c	753	785	589	1174	828	831	406.235	429.753	375.854	645.913	438.371	386.467	0.669027	0.0286433	0.0401733	0.109839
RVBD_0541c	99	100	107	106	114	127	18.8713	19.3435	24.1253	20.6061	21.3256	20.8689	0.126881	0.140739	-0.20919	0.10951
RVBD_0758	308	291	254	339	324	376	54.3618	52.1199	53.0272	61.0192	56.1199	57.2085	0.166672	0.10668	0.109497	0.109497
RVBD_0178	4094	4222	3500	4033	4743	5181	1433.38	1500.03	1449.45	1440.01	1629.65	1563.71	0.00665907	0.119578	0.109468	0.109468
RVBD_1280c	851	978	858	931	1153	1242	123.307	143.802	147.051	137.572	163.952	155.135	0.157939	0.189191	0.0772081	0.10944
RVBD_2210c	398	422	325	421	471	483	92.52	99.548	89.3631	99.8065	107.449	96.7898	0.109369	0.110189	0.115176	0.109369
RVBD_1760	512	463	430	538	665	564	87.3134	80.1235	86.7364	93.5659	111.292	82.9125	0.0997791	0.474047	-0.065049	0.109345
RVBD_1729c	205	214	175	196	267	259	56.1809	59.5136	56.7276	54.7791	71.8084	61.1877	-0.0364535	0.270934	0.10919	0.10919
RVBD_1190	26	39	25	30	45	37	7.61176	11.5863	8.65712	8.95688	12.9287	9.33776	0.234768	0.158156	0.10919	0.10919
RVBD_0602c	6	17	10	9	13	16	2.02627	5.82588	3.99455	3.09965	4.30842	4.65795	0.613279	-0.435318	0.221664	0.109128
RVBD_0345	139	126	127	147	131	174	87.0309	80.0565	94.0555	93.8642	80.4932	93.9155	0.109048	0.00784824	-0.00214872	0.109048
RVBD_2711	1114	1103	1013	1175	1230	1417	413.668	415.633	444.937	444.968	448.231	453.593	0.105228	0.108931	0.0277981	0.108931
RVBD_1131	18	26	29	22	36	33	3.91882	5.74412	7.46797	4.88461	7.69157	6.19336	0.317823	0.42119	-0.269994	0.108636
RVBD_3157	1703	1587	1652	1649	1871	2143	263.684	249.353	302.553	260.384	284.297	286.036	-0.0181703	0.189213	-0.0809894	0.108589
RVBD_0104	442	468	386	353	517	571	75.0775	80.668	77.5527	61.1486	86.1802	83.6091	-0.296061	0.0953609	0.108482	0.108482
RVBD_2483c	2998	3049	2681	2833	3428	3869	442.624	456.802	468.19	426.554	496.676	492.415	-0.053353	0.120736	0.072782	0.108306
RVBD_2670c	115	119	124	156	120	151	26.6609	27.9957	34.0033	36.883	27.3016	30.1775	0.468229	-0.036222	-0.172199	0.108268
RVBD_0040c	476	386	302	414	388	491	131.288	108.037	98.5253	116.451	105.022	116.743	-0.173014	-0.040839	0.244767	0.108194
RVBD_2710	18234	19368	17312	20043	21586	25048	4827.43	5203.39	5421.3	5411.54	5608.36	5716.59	0.164784	0.108126	0.0765155	0.108126
RVBD_1545	67	89	60	75	81	66	75.6206	101.935	80.1011	86.3279	89.7181	64.2154	0.191046	-0.184178	-0.318904	0.108003
RVBD_1717	3	5	4	5	3	6	2.19945	3.7199	3.46877	3.73841	2.15846	3.79205	0.765282	-0.78526	0.128555	0.108003
RVBD_2806	5	11	8	10	26	7	6.70146	14.961	12.6827	13.6686	34.1981	8.08773	1.02832	1.19271	-0.649053	0.108003
RVBD_1373	136	94	87	116	113	124	35.6755	25.0223	26.9943	31.0323	29.0897	28.0403	-0.201165	0.217295	0.0548453	0.107852
RVBD_2228c	323	384	371	405	470	487	75.9082	91.5767	103.129	97.0656	108.396	98.6608	0.354705	0.24326	-0.0639049	0.107497
RVBD_2616	71	85	69	73	99	102	36.4688	44.3046	41.9212	38.2393	49.9031	45.164	0.0683942	0.171671	0.107493	0.107493
RVBD_3725	627	761	561	701	831	791	173.494	213.683	183.612	197.815	225.656	188.679	0.189266	0.0786572	0.0392694	0.107489
RVBD_3813c	141	153	148	164	161	218	44.1416	48.6057	54.804	52.3596	49.4634	58.8321	0.246317	0.0252342	0.102323	0.107328
RVBD_2857c	255	280	238	296	309	383	84.4539	94.1033	93.2348	99.9759	100.431	109.347	0.243417	0.0938852	0.229975	0.107261
RVBD_0092	551	570	483	615	627	674	62.0263	65.1128	64.3122	70.603	69.2661	65.4054	0.186851	0.0892087	0.0243179	0.107058
RVBD_1954c	1267	1214	993	1518	1302	1539	624.606	607.318	579.03	763.178	629.898	654.031	0.289072	0.0526662	0.17572	0.106906
RVBD_1606	88	98	104	105	116	122	65.0734	73.5385	90.9654	79.1835	84.1799	77.7697	0.283131	0.194976	-0.22611	0.1067
RVBD_2328	237	214	235	275	260	239	53.0797	48.6364	62.2544	62.8112	57.1456	46.1432	0.242861	0.232606	-0.432058	0.106482
RVBD_2815c	18	17	18	19	19	30	14.1653	13.5759	16.7551	15.2486	14.6736	20.3518	0.106319	0.11217	0.280558	0.106319
RVBD_3889c	198	182	182	209	221	195	61.3147	57.1924	66.6642	66.0039	67.1616	52.0551	0.106319	0.231813	-0.356872	0.106319
RVBD_2304c	31	14	28	48	34	12	37.9877	17.4091	40.5846	59.9855	40.8874	12.6763	0.659083	1.23181	-1.6788	0.106124
RVBD_2856	161	157	146	139	191	201	37.0251	36.6385	39.7141	32.5994	43.1055	39.847	-0.183659	0.234513	0.0048196	0.105969
RVBD_2325c	261	266	280	252	296	353	79.1103	81.8167	100.386	77.8964	88.0468	92.2353	-0.0223093	0.105876	-0.122166	0.105876
RVBD_1263	109	93	101	115	130	97	20.1941	17.4843	22.1331	21.728	23.6358	15.4917	0.105622	0.434914	-0.514706	0.105622
RVBD_0835	262	266	211	253	304	327	104.53	107.694	99.5738	102.94	119.026	112.465	-0.0221127	0.14435	0.17564	0.105558
RVBD_1651c	273	276	234	292	340	326	23.1399	23.7397	23.4605	25.2409	28.2818	23.8202	0.125384	0.252572	0.0219559	0.105535
RVBD_0814c	1001	937	842	1066	989	1243	850.143	807.542	845.847	923.292	824.296	910.036	0.119082	0.0296266	0.105527	0.105527
RVBD_1983	479	482	437	516	535	626	73.5026	75.0554	79.3178	80.7497	80.5657	82.8078	0.135662	0.102211	0.0621218	0.105502
RVBD_1663	121	120	101	120	164	151	20.6346	20.7663	20.373	20.8697	27.4463	22.1982	0.0163441	0.402367	0.123786	0.105376
RVBD_2896c	210	213	194	228	245	250	46.1885	47.5403	50.4706	51.1415	52.8823	47.4006	0.146961	0.153633	-0.0905361	0.105345
RVBD_1379	105	121	81	126	113	131	46.4266	54.2913	42.3628	56.8162	49.0326	49.9319	0.291351	-0.146979	0.237165	0.105012
RVBD_1159A	1082	1143	1042	1104	1316	1447	976.973	1047.3	1112.87	1016.6	1166.11	1126.3	0.0573564	0.155039	0.0173021	0.104921
RVBD_3576	753	779	651	812	988	922	271.392	284.91	277.527	298.457	349.453	286.459	0.137147	0.294593	0.0457017	0.104897
RVBD_3361c	194	189	172	170	233	242	90.4405	89.4109	94.8444	80.8229	106.597	97.2537	-0.162205	0.253649	0.036191	0.104784
RVBD_1694	340	294	267	333	360	364	108.419	95.1353	100.707	108.292	112.657	100.059	-0.0016958	0.243886	-0.00930882	0.104758
RVBD_3796	600	563	475	603	626	668	136.881	130.337	128.176	140.292	140.151	131.37	0.0355123	0.104733	0.0355131	0.104733
RVBD_2464c	164	170	150	184	189	174	52.2963	55.0102	56.577	59.8369	59.145	47.8306	0.194327	0.104557	-0.242283	0.104557
RVBD_1888c	429	411	405	449	470	583	196.786	191.314	219.743	210.043	211.575	230.534	0.0940546	0.145228	0.0691664	0.104541
RVBD_0497	803	938	835	1000	1189	1187	221.48	262.536	272.413	281.283	321.833	282.227	0.344845	0.293794	0.0510643	0.104342
RVBD_0634A	616	642	538	600	697	855	629.043	665.277	649.836	624.849	698.493	752.654	-0.00965108	0.0702905	0.211911	0.104169
RVBD_3144c	862	951	885	923	1057	1220	180.344	201.903	219.008	196.934	217.02	220.031	0.12696	0.104163	0.00672426	0.104163
RVBD_2974c	53	40	44	59	57	51	9.65237	7.3924	9.47835	10.9581	10.1874	8.00678	0.183039	0.462667	-0.243414	0.104075
RVBD_2785c	2591	2930	2366	3200	3065	3096	2469.47	2833.82	2667.31	3110.36	2866.79	2543.71	0.33288	0.0166916	-0.0684521	0.104053
RVBD_2357c	2187	2252	1919	1967	2674	2830	404.306	422.471	419.622	370.843	485.123	451.001	-0.124639	0.199498	0.10404	0.10404
RVBD_0290	410	387	359	395	449	539	74.3536	71.2191	77.0077	73.0532	79.9086	84.2629	-0.0254545	0.166087	0.129894	0.103949
RVBD_3244c	592	566	570	618	681	738	86.9537	84.3627	99.0292	92.5718	98.1618	93.4442	0.0903264	0.218558	-0.0837486	0.103858
RVBD_1608c	1248	1264	1144	1255	1417	1599	690.656	709.843	748.851	708.297	769.567	762.826	0.0363862	0.116548	0.0266754	0.103855
RVBD_1079	1053	1033	919	1021	1153	1399	232.198	231.152	239.699	229.604	249.51	265.936	-0.0162058	0.110257	0.149852	0.103745
RVBD_0916c	4	9	10	9	10	16	3.43114	7.8341	10.1461	7.8731	8.41799	11.8312	1.19824	0.103708	0.221664	0.103708
RVBD_0435c	296	306	272	324	365	387	34.8292	36.5376	37.8567	38.8795	42.1477	39.2547	0.158713	0.20607	0.0523194	0.103483
RVBD_0269c	196	230	191	238	257	267	42.2427	50.3027	48.6913	52.3115	54.3574	49.6063	0.308425	0.11184	0.0268596	0.103464
RVBD_0897c	246	248	226	265	297	275	39.3685	40.2748	42.7804	43.2498	46.6445	37.9382	0.135651	0.211828	-0.173299	0.102816
RVBD_3708c	831	886	815	827	1014	1120	206.017	222.897	238.992	209.09	246.701	239.359	0.0213556	0.146384	0.00221924	0.102802
RVBD_3328c	122	137	110	137	151	156	33.4345	38.0998	35.6574	38.2895	40.6108	36.8544	0.195612	0.0920778	0.047635	0.102748
RVBD_3478	8495	8565	8639	7600	9508	11185	1849.47	1892.25	2224.68	1687.41	2031.43	2099.17	-0.132298	0.102394	-0.0837785	0.102394
RVBD_0713	1015	935	914	983	1244	1264	277.278	259.196	295.337	273.859	333.503	297.664	-0.0178996	0.363653	0.0113229	0.102351
RVBD_0535	38	35	50	40	54	41	12.3003	11.4966	19.1437	13.2044	17.1536	11.4405	0.102317	0.57731	-0.742712	0.102317
RVBD_1893	721	810	751	795	899	1036	847.211	965.848	1043.8	952.681	1036.68	1049.41	0.169272	0.102104	0.00773166	0.102104
RVBD_1070c	505	520	496	434	637	657	167.9	175.441	195.058	147.154	207.84	188.302	-0.190272	0.244487	-0.0508543	0.102063
RVBD_3074	148	133	86	144	95	168	29.8711	27.2401	20.531	29.6399	18.8167	29.23	-0.0112116	-0.533722	0.509645	0.101716
RVBD_0653c	252	252	230	269	250	328	93.1733	94.5495	100.587	101.43	90.7111	104.543	0.122499	-0.0597905	0.0556544	0.101347
RVBD_2556c	1138	1100	1042	1197	1380	1178	750.893	736.539	813.253	805.479	893.602	670.055	0.101239	0.27887	-0.279423	0.101239
RVBD_0071	43	36	43	62	47	33	15.6292	13.2781	18.4866	22.9817	16.7646	10.3398	0.556248	0.336369	-0.838278	0.101182
RVBD_2237A	790	939	789	786	1020	1245	857.786	1034.63	1013.33	870.36	1086.88	1165.34	0.0209934	0.0710772	0.201641	0.101088
RVBD_2171	483	476	465	533	525	601	181.715	181.727	206.928	204.501	193.835	194.916	0.170429	0.093061	-0.0862733	0.101085
RVBD_2327	119	156	161	171	173	148	62.2418	82.7994	99.6054	91.2127	88.7995	66.7308	0.551352	0.100931	-0.577871	0.100931
RVBD_0255c	127	100	119	146	123	158	22.0078	17.585	24.3917	25.8019	20.9174	23.6026	0.229457	0.250363	-0.0474445	0.10093
RVBD_1215c	558	596	537	636	701	689	85.1681	92.3117	96.948	98.9975	105	90.655	0.217078	0.185807	-0.0968256	0.100879
RVBD_2692	527	459	388	495	509	546	204.549	180.787	178.131	195.937	193.88	182.688	-0.0620577	0.100877	0.0364368	0.100877
RVBD_0156	394	435	335	414	433	505	304.475	341.125	306.212	326.273	328.377	336.416	0.0997519	-0.0549432	0.135715	0.100822
RVBD_0500	760	816	766	796	948	1030	220.242	239.963	262.566	235.247	269.603	257.309	0.0950858	0.168023	-0.0291795	0.100685
RVBD_0911	91	92	87	122	102	115	30.2553	31.0395	34.2137	41.366	33.2804	32.96	0.451259	0.100569	-0.053861	0.100569
RVBD_0822c	454	549	450	530	624	662	56.8518	69.7635	66.6535	67.6844	76.6836	71.4622	0.251617	0.136445	0.100499	0.100499
RVBD_2610c	503	525	475	578	582	593	113.843	120.578	127.161	133.411	129.268	115.698	0.228828	0.100407	-0.136303	0.100407
RVBD_3434c	174	214	155	181	210	228	62.7121	78.2679	66.0778	66.5281	74.2764	70.8381	0.0852192	-0.0755163	0.100358	0.100358
RVBD_1564c	1586	1459	1198	1501	1723	1841	188.428	175.9	168.353	181.864	200.889	188.549	-0.051152	0.191648	0.163454	0.100191
RVBD_0337c	1387	1207	1020	1283	1380	1523	276.686	244.335	240.676	261.013	270.159	261.903	-0.0841298	0.144948	0.121939	0.100172
RVBD_0004	222	213	196	232	278	276	101.292	98.6208	105.779	107.953	124.479	108.558	0.0918819	0.335937	0.0374071	0.0999427
RVBD_0836c	37	36	37	26	47	46	14.5588	14.3745	17.2205	10.4333	18.1489	15.6031	-0.480697	0.336369	-0.142299	0.0999427
RVBD_3902c	207	222	207	278	246	229	100.317	109.176	118.658	137.396	116.996	95.6689	0.453771	0.0998038	-0.310691	0.0998038
RVBD_2488c	271	283	245	278	346	357	20.4271	21.6467	21.8436	21.3701	25.5942	23.1972	0.0651088	0.241675	0.0867348	0.0998035
RVBD_1126c	144	152	100	136	197	179	61.1491	65.4996	50.2284	58.8967	82.0962	65.5255	-0.0541454	0.325829	0.383552	0.0997249
RVBD_1664	470	463	358	527	513	563	39.6031	39.5895	35.6809	45.2862	42.4207	40.8949	0.193459	0.0996518	0.196768	0.0996518
RVBD_1704c	1078	1015	994	1137	1177	1211	166.013	158.62	181.064	178.57	177.881	160.767	0.105192	0.16534	-0.171526	0.0996149
RVBD_1792A	365	248	251	242	335	369	782.73	539.683	636.671	529.247	705.007	682.142	-0.564573	0.385526	0.0995259	0.0995259
RVBD_1787	131	128	132	131	143	173	30.7022	30.4422	36.5927	31.3108	32.89	34.9521	0.0283168	0.111576	-0.0661734	0.0993061
RVBD_2983	61	56	49	58	91	72	24.3372	22.6723	23.1238	23.599	35.6296	24.763	-0.0444396	0.652145	0.0988076	0.0988076
RVBD_1355c	120	125	82	126	144	121	14.3763	15.1965	11.6199	15.3943	16.93	12.4963	0.0987061	0.155846	0.104904	0.0987061
RVBD_2636	237	229	195	244	225	293	89.9537	88.201	87.5442	94.4462	83.8074	95.8667	0.0703109	-0.0737174	0.131019	0.0986977
RVBD_3742c	80	106	81	119	86	119	51.987	69.9002	62.2604	78.8635	54.8445	66.6625	0.601206	-0.349951	0.0985602	0.0985602
RVBD_0084	115	95	91	113	111	138	31.1184	26.0862	29.1262	31.1833	29.4762	32.1906	0.00300568	0.176265	0.144322	0.0984595
RVBD_2868c	1897	1760	1738	2060	1854	2356	419.387	394.846	454.485	464.45	402.241	449.006	0.147241	0.026771	-0.0174961	0.0984539
RVBD_0263c	187	130	184	224	204	217	53.291	37.5944	62.0229	65.1006	57.0522	53.3092	0.288777	0.601763	-0.218418	0.0983887
RVBD_1342c	564	575	444	592	630	664	399.828	413.646	372.305	427.996	438.292	405.781	0.0982188	0.083495	0.124216	0.0982188
RVBD_1313c	1328	1248	1174	1162	1588	1649	255.987	244.119	267.676	228.428	300.399	274.012	-0.164328	0.299298	0.0337515	0.0981703
RVBD_3156	1861	2002	1766	1809	2319	2522	251.789	274.866	282.62	249.605	307.907	294.147	-0.0125689	0.163766	0.0576754	0.0978078
RVBD_0007	929	959	881	900	1061	1303	261.273	273.694	293.074	258.134	292.836	315.903	-0.0174368	0.0975271	0.108216	0.0975271
RVBD_0849	70	60	54	67	88	75	14.2964	12.4351	13.045	13.955	17.6377	13.2045	-0.0348771	0.504246	0.0175237	0.0972769
RVBD_3486	272	223	211	256	272	318	155.545	129.408	142.722	149.297	152.646	156.763	-0.0591461	0.238268	0.135376	0.0969798
RVBD_0397A	367	394	342	465	431	496	379.286	413.204	418.07	490.093	437.127	441.888	0.369767	0.0811974	0.0799363	0.0968259
RVBD_0561c	94	106	90	97	116	157	19.7144	22.5595	22.3265	20.7468	23.875	28.3847	0.0736408	0.0817657	0.34636	0.0967441
RVBD_2719c	145	134	138	137	158	192	74.9271	70.2657	84.3475	72.1964	80.123	85.5267	-0.0535602	0.189397	0.0200305	0.0967294
RVBD_3870	6117	5678	4993	6213	6435	6895	701.481	660.755	677.269	726.613	724.195	681.619	0.0507825	0.132262	0.00923611	0.0966494
RVBD_2163c	682	670	578	715	739	916	86.0309	85.7655	86.2422	91.9815	91.4838	99.6082	0.0964883	0.0931184	0.207871	0.0964883
RVBD_0383c	1521	1747	1368	1696	1791	1881	457.787	533.574	487.015	520.576	529.004	488.037	0.185433	-0.0124091	0.00302409	0.0961431
RVBD_1703c	1292	1601	1289	1598	1811	1859	443.304	557.44	523.135	559.165	609.799	549.855	0.334978	0.129518	0.071867	0.0960903
RVBD_0038	669	701	634	681	818	882	282.689	300.586	316.88	293.464	339.208	321.278	0.0539654	0.174392	0.0198883	0.0960457
RVBD_3317	836	710	656	722	845	978	494.558	426.223	459.026	435.585	490.566	498.746	-0.183187	0.202837	0.119731	0.0958717
RVBD_0464c	1375	1463	1246	1399	1784	1827	617.516	666.742	661.89	640.749	786.267	707.317	0.0532811	0.237891	0.095765	0.095765
RVBD_2525c	2138	1979	1937	2160	2328	2663	760.974	714.785	815.481	784.043	813.157	817.077	0.0430862	0.186025	0.00282094	0.095687
RVBD_2681	110	159	154	166	196	200	21.4935	31.5268	35.5924	33.0786	37.5837	33.6879	0.621996	0.253532	-0.0793379	0.0956547
RVBD_0204c	484	438	455	521	527	576	100.525	92.3147	111.78	110.355	107.416	103.129	0.134593	0.218577	-0.116205	0.0956537
RVBD_1501	1745	1901	1491	1788	2064	2186	546.291	603.918	552.113	570.848	634.114	589.941	0.0634365	0.0703896	0.0956056	0.0956056
RVBD_0123	103	95	72	101	117	115	71.8309	67.2303	59.3921	71.8323	80.0736	69.1356	2.77269e-05	0.252214	0.219158	0.09552
RVBD_1874	426	401	344	433	443	502	159.571	152.425	152.414	165.408	162.846	162.098	0.0518304	0.0954096	0.0888713	0.0954096
RVBD_3607c	126	98	92	114	128	98	80.6575	63.6602	69.6601	74.4223	80.4107	54.0792	-0.116073	0.336995	-0.36526	0.0954032
RVBD_1345	288	370	299	393	385	402	47.3261	61.699	58.1168	65.8605	62.0867	56.9461	0.476777	0.00903833	-0.0293575	0.0953291
RVBD_0908	457	468	400	522	515	539	49.1238	51.0493	50.8579	57.223	54.3266	49.9453	0.220172	0.0897691	-0.0261223	0.0951886
RVBD_0247c	3567	3678	3033	3586	3952	4445	1228.8	1285.76	1235.87	1259.84	1336.06	1320.02	0.035981	0.0553666	0.0950304	0.0950304
RVBD_3023c	1382	1028	980	1214	1238	1787	284.966	215.103	239.02	255.287	250.516	317.643	-0.158672	0.219876	0.410278	0.0949899
RVBD_2539c	148	148	96	155	106	187	71.7245	72.7839	55.0299	76.6058	50.4128	78.1227	0.0949878	-0.529828	0.505524	0.0949878
RVBD_2374c	839	923	739	972	895	1083	209.21	233.555	217.965	247.179	219.015	232.798	0.240602	-0.0927378	0.0949794	0.0949794
RVBD_2484c	1952	2041	1882	2203	2212	2566	340.325	361.098	388.111	391.699	378.467	385.656	0.202833	0.0677804	-0.00915299	0.0949264
RVBD_3835	505	547	462	522	624	677	96.2627	105.809	104.167	101.476	116.729	111.246	0.0760832	0.14171	0.0948555	0.0948555
RVBD_2512c	1354	954	1007	1205	1296	1719	279.193	199.619	245.605	253.394	262.253	305.556	-0.139878	0.39371	0.315098	0.0946182
RVBD_1406	111	81	86	98	132	126	30.4199	22.5262	27.8776	27.3896	35.5008	29.767	-0.151389	0.656249	0.0946076	0.0946076
RVBD_0301	212	218	206	231	271	274	128.064	133.633	147.191	142.307	160.653	142.683	0.152145	0.26567	-0.044876	0.0945292
RVBD_2036	172	193	166	205	157	261	68.9436	78.5037	78.7037	83.7999	61.7582	90.1852	0.281532	-0.346131	0.196459	0.0941872
RVBD_2508c	319	277	283	304	385	395	61.3529	54.0619	64.3802	59.6269	72.6665	65.4894	-0.0411683	0.426678	0.0246431	0.0941303
RVBD_3849	1679	1737	1736	1505	1917	2375	1082.87	1136.83	1324.34	989.893	1213.33	1320.45	-0.129522	0.0939577	-0.00424696	0.0939577
RVBD_1705c	42	53	29	56	40	52	9.33343	11.9519	7.62275	12.6912	8.72331	9.9615	0.443354	-0.454287	0.386051	0.0939564
RVBD_1513	273	316	300	331	389	397	95.9736	112.731	124.748	118.67	134.205	120.312	0.306247	0.251551	-0.052231	0.0938959
RVBD_1985c	183	184	154	193	199	199	51.6365	52.6855	51.3982	55.5376	55.1046	48.4048	0.105074	0.0647678	-0.0865695	0.0937826
RVBD_3772	183	178	174	209	199	216	44.3432	43.7687	49.8709	51.6471	47.3215	45.119	0.219976	0.112596	-0.144464	0.0937826
RVBD_1039c	45	29	22	40	32	36	9.84704	6.4396	5.69427	8.92642	6.87183	6.79087	-0.141608	0.0937242	0.254086	0.0937242
RVBD_0788	372	397	381	426	438	485	141.821	153.587	171.808	165.627	163.87	159.393	0.223868	0.093497	-0.108214	0.093497
RVBD_0139	190	211	192	189	252	265	47.7945	53.861	57.1279	48.4854	62.2092	57.4646	0.0207036	0.207886	0.00847852	0.0934308
RVBD_0144	2066	2017	1795	2167	2246	2323	630.671	624.807	648.126	674.615	672.84	611.296	0.0971757	0.106852	-0.0844022	0.0933755
RVBD_3213c	1458	1380	1279	1474	1585	1839	468.409	449.898	486.027	482.936	499.72	509.306	0.0440626	0.15152	0.0674977	0.0933499
RVBD_3185	61	50	49	46	63	79	17.7373	14.7535	16.8529	13.6408	17.9774	19.8022	-0.378859	0.285129	0.232663	0.0931863
RVBD_0323c	37	27	28	21	36	48	14.1688	10.4921	12.6827	8.20115	13.5289	15.8454	-0.788819	0.366743	0.3212	0.0931863
RVBD_3224B	38	48	35	46	45	44	44.6519	57.2354	48.6459	55.1237	51.8917	44.5696	0.303951	-0.141404	-0.126259	0.0931863
RVBD_0050	2217	2278	2153	2249	2689	2860	280.489	292.463	322.192	290.177	333.864	311.921	0.0489917	0.191007	-0.0467407	0.0929289
RVBD_0299	169	196	178	208	201	249	143.531	168.92	178.813	180.155	167.526	182.3	0.327877	-0.011953	0.027861	0.092894
RVBD_2576c	804	883	783	937	989	1018	444.942	495.879	512.544	528.824	537.122	485.652	0.24917	0.115262	-0.0777542	0.0927998
RVBD_2121c	277	320	245	303	293	386	83.3708	97.7354	87.2212	93.0039	86.5429	100.15	0.157749	-0.175466	0.199412	0.0926112
RVBD_1520	260	351	270	293	467	395	64.2722	88.049	78.947	73.8655	113.291	84.1737	0.200706	0.363657	0.0924857	0.0924857
RVBD_2683	682	543	512	641	622	749	352.416	284.733	312.941	337.795	315.421	333.643	-0.0611306	0.147668	0.0924144	0.0924144
RVBD_3554	243	237	231	254	280	275	30.3851	30.0726	34.1656	32.3901	34.3591	29.6427	0.092189	0.192245	-0.204869	0.092189
RVBD_3759c	303	392	302	374	388	433	82.2498	107.981	96.9663	103.535	103.36	101.323	0.332037	-0.0630918	0.0634109	0.0921243
RVBD_3151	3057	3525	3061	2656	4057	4423	324.938	380.218	384.849	287.911	423.194	405.277	-0.174545	0.154495	0.0746147	0.0920834
RVBD_0415	278	274	262	257	302	352	69.931	69.9428	77.9557	65.9298	74.5523	76.3303	-0.0849998	0.0920778	-0.0303989	0.0920778
RVBD_2285	685	798	623	738	861	911	131.745	155.745	141.728	144.752	162.509	151.04	0.135834	0.0613296	0.0918114	0.0918114
RVBD_0871	468	652	500	618	702	653	295.179	417.307	373.02	397.514	434.517	355.045	0.429415	0.0583042	-0.0712526	0.0917539
RVBD_0089	70	65	61	111	76	85	30.3258	28.5756	31.2583	49.0412	32.3115	31.7441	0.69345	0.177265	0.0222461	0.0915023
RVBD_1693	93	118	109	165	130	107	135.21	174.091	187.446	244.644	185.481	134.104	0.85548	0.0914299	-0.483125	0.0914299
RVBD_3805c	654	669	628	650	809	839	89.33	92.7285	101.461	90.5434	108.442	98.7896	0.0194659	0.225839	-0.0385013	0.0913461
RVBD_1087A	62	50	31	53	83	59	49.7035	40.6755	29.3954	43.3307	65.2984	40.7734	-0.197959	0.682888	0.472039	0.0912284
RVBD_2965c	191	197	169	223	197	247	101.134	105.852	105.846	120.418	102.367	112.743	0.251788	-0.0482948	0.0910803	0.0910803
RVBD_2077A	135	130	142	141	162	144	115.801	113.159	144.075	123.345	136.371	106.481	0.0910525	0.269187	-0.43623	0.0910525
RVBD_3138	497	583	476	588	649	661	117.443	139.8	133.046	141.701	150.503	134.649	0.270887	0.106428	0.0172812	0.0909297
RVBD_0469	4506	4648	3796	4210	4891	5567	1346.75	1409.71	1341.98	1283.23	1434.58	1434.33	-0.0697103	0.0252246	0.0960126	0.0908868
RVBD_2691	336	393	310	378	438	453	126.411	150.039	137.952	145.031	161.714	146.917	0.198242	0.108107	0.0908353	0.0908353
RVBD_0739	163	142	103	138	165	178	51.9774	45.9497	38.8496	44.8776	51.6345	48.9301	-0.211887	0.16828	0.332825	0.0906678
RVBD_3858c	1744	2125	1770	2186	2244	2653	305.926	378.265	367.253	391.061	386.298	401.178	0.35421	0.030315	0.127468	0.0906192
RVBD_2416c	334	336	318	356	393	377	71.092	72.574	80.0614	77.2766	82.0911	69.1743	0.120346	0.177773	-0.21087	0.0905802
RVBD_0942	1022	1012	843	1067	1276	1226	942.643	947.206	919.699	1003.66	1154.98	974.802	0.0904818	0.286124	0.0839469	0.0904818
RVBD_2457c	12101	12820	11493	13582	14368	15588	2430.93	2613.41	2730.91	2782.53	2832.55	2699.42	0.194886	0.116168	-0.0167271	0.0904638
RVBD_2082	2306	2119	1971	2198	2548	2848	273.969	255.47	276.981	266.314	297.078	291.683	-0.0408844	0.217687	0.0746138	0.0903907
RVBD_3522	125	135	121	143	138	171	30.2037	33.1018	34.5826	35.238	32.7235	35.6186	0.222404	-0.016586	0.0425817	0.0902199
RVBD_2791c	1346	1510	1368	1458	1662	2003	250.996	285.737	301.738	277.27	304.146	321.982	0.143629	0.090077	0.0936867	0.090077
RVBD_2839c	2497	2566	2056	2466	2709	3083	237.724	247.901	231.526	239.426	253.1	253.022	0.0102937	0.0299444	0.128087	0.0899731
RVBD_2393	1918	1829	1369	1937	1597	2403	583.416	564.561	492.556	600.875	476.721	630.106	0.042538	-0.243986	0.355307	0.089933
RVBD_0214	141	180	126	151	189	184	22.481	29.1231	23.7623	24.5526	29.5725	25.2897	0.12717	0.0220945	0.0898745	0.0898745
RVBD_3049c	2632	2972	2804	2608	3372	3723	430.037	492.761	541.901	434.562	540.676	524.376	0.0151012	0.133876	-0.0474283	0.089713
RVBD_0812	185	202	182	225	189	253	54.7208	60.6317	63.6758	67.8716	54.8621	64.5106	0.310717	-0.144264	0.0187914	0.0894635
RVBD_2252	214	183	189	250	232	201	59.2149	51.385	61.8588	70.5475	62.9992	47.945	0.252634	0.293986	-0.367598	0.0893718
RVBD_1041c	266	224	202	213	259	303	79.2261	67.7021	71.1639	64.6979	75.7035	77.7963	-0.292256	0.161159	0.128555	0.089213
RVBD_2099c	9	10	11	4	11	14	7.72008	8.70456	11.1608	3.49916	9.25979	10.3523	-1.14161	0.0892087	-0.108484	0.0892087
RVBD_2343c	922	1064	918	942	1221	1332	123.575	144.713	145.534	128.758	160.599	153.898	0.0592771	0.15027	0.0806205	0.0887774
RVBD_0559c	583	719	642	1008	787	900	442.557	553.856	576.445	780.343	586.28	588.942	0.818245	0.082077	0.0309442	0.0886147
RVBD_2409c	631	492	451	491	651	658	193.308	152.951	163.425	153.4	195.718	173.771	-0.3336	0.355704	0.0885526	0.0885526
RVBD_3810	2186	1785	1684	1974	2158	2634	657.937	545.18	599.513	605.906	637.404	683.407	-0.118855	0.225476	0.188956	0.0884189
RVBD_2292c	30	28	30	46	30	37	34.3114	32.497	40.5846	53.6537	33.672	36.4795	0.644988	0.0512408	-0.153845	0.0883968
RVBD_3714c	60	66	43	70	60	74	17.329	19.3435	14.6897	20.6179	17.006	18.424	0.250709	-0.185798	0.326781	0.0883968
RVBD_2726c	952	1071	1008	1133	1220	1294	281.591	321.468	352.666	341.771	354.136	329.948	0.279431	0.139628	-0.0960656	0.0883535
RVBD_1965	36	34	36	49	39	43	11.3531	10.8807	13.4287	15.7591	12.0699	11.6898	0.473102	0.149645	-0.200068	0.088335
RVBD_1109c	3628	3664	3150	3532	4108	4585	1461.06	1497.35	1500.49	1450.59	1623.53	1591.73	-0.0103723	0.116722	0.0851624	0.0881837
RVBD_0885	3800	4489	3588	4423	4635	4939	955.891	1145.89	1067.58	1134.66	1144.2	1071.01	0.247343	-0.0021196	0.00463155	0.0879205
RVBD_2477c	8226	8801	7214	8497	9314	10520	1262.28	1370.46	1309.38	1329.71	1402.6	1391.59	0.0750793	0.0334386	0.0878558	0.0878558
RVBD_2211c	943	974	943	1030	1115	1174	212.866	223.112	251.785	237.114	247.002	228.451	0.155631	0.146755	-0.140305	0.0878148
RVBD_2773c	1497	1572	1242	1560	1777	1831	521.994	556.242	512.257	554.744	608.08	550.379	0.0877886	0.128548	0.103559	0.0877886
RVBD_0635	7261	7108	6010	6694	7810	8978	3917.22	3891.32	3835.12	3682.92	4134.87	4175.33	-0.0889829	0.087584	0.122622	0.087584
RVBD_0486	573	567	474	597	528	733	102.185	102.609	99.9849	108.576	92.4054	112.685	0.0875126	-0.151106	0.172519	0.0875126
RVBD_2258c	1385	1357	1246	1229	1562	1707	335.603	333.675	357.121	303.705	371.438	356.565	-0.144084	0.154679	-0.00224854	0.0874112
RVBD_0589	1005	1217	1057	835	1337	1822	212.858	261.567	264.802	180.358	277.898	332.661	-0.239031	0.0873755	0.32914	0.0873755
RVBD_2653c	41	35	22	37	46	41	32.5641	28.2092	20.6681	29.9696	35.8544	28.0717	-0.119782	0.345984	0.441713	0.0873345
RVBD_0509	4246	4031	3676	4487	4596	5200	776.58	748.146	795.25	836.925	824.927	819.859	0.107964	0.140946	0.0439673	0.0871322
RVBD_0361	943	940	771	973	1079	1162	293.077	296.46	283.43	308.395	329.095	311.319	0.0734988	0.150667	0.1354	0.0871145
RVBD_3209	181	179	151	206	174	223	83.0264	83.3217	81.9288	96.3671	78.3278	88.1804	0.214971	-0.0891671	0.106088	0.0868881
RVBD_1030	141	141	131	149	156	156	17.0349	17.2865	18.7204	18.3582	18.4959	16.2471	0.107934	0.097556	-0.204428	0.0867813
RVBD_2502c	311	378	275	412	352	356	50.3342	62.0816	52.6451	68.0025	55.9082	49.6687	0.434047	-0.151106	-0.0839619	0.08676
RVBD_2192c	94	109	82	101	94	143	21.7337	25.574	22.4254	23.815	21.3286	28.5017	0.131939	-0.26189	0.345912	0.0867346
RVBD_1949c	46	56	56	63	58	70	12.3693	15.2807	17.8114	17.2764	15.3054	16.2262	0.482035	0.00233123	-0.134479	0.0866096
RVBD_3480c	1224	1292	1190	1349	1425	1615	210.829	225.829	242.448	236.966	240.876	239.801	0.168604	0.093061	-0.0158349	0.0866096
RVBD_3374	20	12	4	14	11	15	20.6695	12.5849	4.88971	14.7555	11.1564	13.3636	-0.486256	-0.173826	1.45048	0.0866096
RVBD_0189c	995	1104	784	1036	1164	1165	148.177	166.837	138.1	157.341	170.114	149.559	0.0865723	0.028056	0.114997	0.0865723
RVBD_0420c	205	247	184	214	237	268	128.355	156.936	136.269	136.646	145.625	144.651	0.0903037	-0.107919	0.0861197	0.0861197
RVBD_1327c	955	945	857	998	1051	1171	116.693	117.177	123.864	124.365	126.03	123.347	0.0918559	0.105082	-0.00603356	0.0858896
RVBD_2822c	483	411	368	453	510	526	331.449	286.206	298.703	317.024	343.454	311.16	-0.0641954	0.263064	0.0589495	0.0858804
RVBD_1303	2058	2138	1741	2041	2227	2556	1089.71	1148.79	1090.4	1102.13	1157.21	1166.69	0.01635	0.0105449	0.0975641	0.0858015
RVBD_1644	307	334	285	312	365	415	100.897	111.392	110.791	104.572	117.723	117.575	0.0516241	0.0797535	0.0857419	0.0857419
RVBD_1701	369	342	347	350	399	515	101.45	95.4153	112.843	98.1334	107.653	122.057	-0.0479491	0.174098	0.113229	0.0856257
RVBD_1880c	2388	2433	2025	2610	2277	2948	466.604	482.419	468.017	520.091	436.623	496.56	0.156564	-0.143897	0.0854071	0.0854071
RVBD_0645c	841	734	703	865	926	972	251.358	222.618	248.528	263.656	271.605	250.434	0.0689111	0.286937	0.0110241	0.0852506
RVBD_1034c	5	4	6	4	1	7	3.29918	2.67833	4.68284	2.69166	3.5	3.98165	-0.293611	0.386024	-0.234015	0.0852484
RVBD_3845	32	36	33	38	42	39	22.8743	26.1137	27.9019	27.7016	29.463	24.0321	0.276244	0.174098	-0.215399	0.0851667
RVBD_2130c	1405	1548	1257	1578	1607	1746	290.407	324.69	307.318	332.631	325.969	311.103	0.195844	0.00566962	0.0176614	0.0850015
RVBD_3667	587	589	533	623	646	699	77.2271	78.6347	82.9432	83.588	83.4052	79.2754	0.114188	0.0849717	-0.0652506	0.0849717
RVBD_0596c	50	71	41	52	72	61	49.8713	71.8632	48.3712	52.8942	70.4762	52.4493	0.0849003	-0.028117	0.116778	0.0849003
RVBD_3256c	325	299	302	338	344	401	80.3402	75.0047	88.3036	85.21	83.4521	85.4523	0.0849003	0.153968	-0.0473538	0.0849003
RVBD_3158	2358	2648	2471	2418	2904	3444	380.199	433.264	471.262	397.601	459.508	478.696	0.0645673	0.0848435	0.0225826	0.0848435
RVBD_2286c	762	823	699	744	955	1017	282.958	310.123	307.02	281.75	348.017	325.55	-0.00617161	0.166313	0.0845478	0.0845478
RVBD_1194c	1462	1626	1133	1520	1734	1580	297.176	335.394	272.407	315.09	345.896	276.856	0.0844448	0.0444818	0.0233692	0.0844448
RVBD_3593	1041	832	788	928	1007	1237	197.12	159.872	176.494	179.206	187.128	201.92	-0.137457	0.227113	0.19417	0.0844123
RVBD_0402c	1645	1639	1349	1710	1900	1985	147.139	148.767	142.723	155.984	166.78	153.056	0.0842255	0.164889	0.100841	0.0842255
RVBD_2666	88	76	66	39	150	96	28.1661	24.6846	24.9868	12.7301	47.1156	26.4878	-1.14571	0.932596	0.0841609	0.0841609
RVBD_2589	405	479	456	526	525	544	77.2008	92.6552	102.814	102.253	98.2099	89.3913	0.405458	0.0839969	-0.201835	0.0839969
RVBD_2022c	1590	1584	1239	1432	1740	1955	675.188	682.575	622.33	620.147	725.114	715.656	-0.122679	0.0872201	0.201585	0.0839759
RVBD_1914c	648	767	591	639	755	892	408.71	490.911	440.91	411.022	467.322	484.992	0.00813889	-0.0710448	0.137478	0.0839347
RVBD_0760c	537	521	445	467	571	735	329.022	323.934	322.502	291.805	343.334	388.211	-0.173183	0.0839125	0.267531	0.0839125
RVBD_1665	377	410	321	356	410	478	91.3518	100.815	92.0032	87.9731	97.4965	99.8466	-0.0543705	-0.0482948	0.11803	0.0836668
RVBD_2372c	190	188	165	200	206	223	61.9693	62.2227	63.6545	66.5239	65.9356	62.6986	0.102317	0.0836168	-0.0218298	0.0836168
RVBD_1295	543	554	498	488	640	691	129.024	133.582	139.966	118.254	149.239	141.54	-0.125754	0.159891	0.0161324	0.0834812
RVBD_3724A	242	267	236	288	285	333	256.277	286.928	295.616	311.036	296.189	303.996	0.279379	0.0458273	0.0403278	0.0833639
RVBD_1485	163	199	175	202	218	279	40.5273	50.2089	51.466	51.2195	53.1919	59.799	0.3378	0.0832649	0.216503	0.0832649
RVBD_0939	880	872	715	914	904	1114	117.031	117.68	112.473	123.962	117.982	127.713	0.0830074	0.0036998	0.183327	0.0830074
RVBD_0805	2639	2471	1853	2700	2706	2752	709.623	674.262	589.367	740.417	714.078	637.92	0.0612848	0.082772	0.11421	0.082772
RVBD_2446c	106	171	117	120	160	170	73.3269	120.039	95.7338	84.657	108.619	101.376	0.207287	-0.144219	0.0826187	0.0826187
RVBD_2769c	50	56	62	59	61	75	15.5396	17.6614	22.7921	18.7002	18.605	20.0937	0.267104	0.0750876	-0.181785	0.0824523
RVBD_3169	456	463	440	434	507	577	104.307	107.472	119.048	101.242	113.811	113.777	-0.043022	0.0826787	-0.0653397	0.0822406
RVBD_2727c	100	152	101	124	118	151	27.2313	42.0029	32.5321	34.4361	31.5341	35.4466	0.338657	-0.413579	0.123786	0.08206
RVBD_1531	448	439	368	430	505	547	203.327	202.185	197.555	199.026	224.925	214.01	-0.0308453	0.153768	0.115428	0.0820013
RVBD_3199c	480	500	498	506	589	623	131.127	138.608	160.917	140.969	157.904	146.712	0.10442	0.188045	-0.133321	0.0819855
RVBD_3396c	1138	1164	1068	1242	1274	1233	185.582	192.626	206.009	206.557	203.888	173.335	0.154481	0.0819794	-0.249146	0.0819794
RVBD_0910	1741	2020	1650	2202	2105	2311	1029.94	1212.63	1154.56	1328.47	1222.06	1178.53	0.367215	0.0111701	0.0296437	0.0819704
RVBD_3014c	601	604	555	560	661	792	74.4985	75.9762	81.3744	70.7922	80.4088	84.6307	-0.0736214	0.0818069	0.0566051	0.0818069
RVBD_2134c	637	642	533	545	717	782	278.781	285.119	275.913	243.245	307.944	295.025	-0.19672	0.111105	0.0966255	0.0817093
RVBD_1899c	2591	2458	2057	2588	2478	3202	646.083	621.971	606.704	658.126	606.389	688.29	0.0266454	-0.0366036	0.182024	0.0815169
RVBD_1271c	346	391	316	349	403	536	260.346	298.551	281.244	267.808	297.583	347.671	0.0407718	-0.00468361	0.305901	0.0814715
RVBD_3677c	303	351	309	377	384	369	98.079	115.294	118.308	124.451	121.981	102.965	0.343564	0.0813404	-0.200394	0.0813404
RVBD_2113	495	493	484	440	546	614	106.684	107.823	123.385	96.7103	115.483	114.076	-0.141608	0.0990185	-0.113176	0.0813325
RVBD_2368c	1544	1903	1572	1929	2203	2221	375.19	469.257	451.834	478.036	525.349	465.246	0.349497	0.162899	0.0422006	0.0813271
RVBD_0037c	638	621	568	632	718	783	123.816	122.297	130.385	125.083	136.745	130.993	0.0146849	0.161096	0.00671385	0.08129
RVBD_3640c	22	19	23	16	46	27	4.60276	4.03382	5.69174	3.41381	9.44458	4.86955	-0.431115	1.22734	-0.225082	0.08129
RVBD_3748	88	58	77	95	89	108	62.9043	42.072	65.1044	69.2541	62.4334	66.5505	0.138741	0.569458	0.0316934	0.08129
RVBD_1464	822	829	688	880	886	868	168.684	172.633	166.999	184.166	178.429	153.551	0.126682	0.0476398	-0.121121	0.0810261
RVBD_1231c	1003	978	923	1074	1081	1145	475.337	470.335	517.397	519.074	502.754	467.774	0.126989	0.0961653	-0.145462	0.0809027
RVBD_1540	383	442	368	478	467	534	106.321	124.512	120.834	135.323	127.223	127.788	0.347983	0.0310813	0.0807264	0.0807264
RVBD_2351c	312	294	232	303	325	366	52.1695	49.8858	45.8851	51.6688	53.3304	52.7561	-0.0139115	0.0963287	0.201311	0.0807089
RVBD_2444c	4310	4259	3849	4185	4662	5302	387.532	388.603	409.355	383.752	411.37	410.96	-0.0141435	0.0821394	0.00564547	0.0807034
RVBD_3610c	2679	2931	2524	3259	3205	3592	301.972	335.257	336.516	374.63	354.529	349.028	0.311052	0.0806365	0.0526679	0.0806365
RVBD_0702	3876	4048	3793	3230	4480	5039	1484.28	1573.04	1718.05	1261.41	1683.6	1663.43	-0.234718	0.0979946	-0.0466094	0.0806096
RVBD_2966c	57	63	53	65	63	90	25.8697	29.0152	28.4522	30.0853	28.06	35.2119	0.217795	-0.0482948	0.307525	0.0805225
RVBD_0305c	1324	1393	1203	1455	1523	1814	117.812	125.783	126.616	132.035	132.994	139.145	0.164433	0.0804258	0.13613	0.0804258
RVBD_3492c	336	364	282	371	362	377	179.016	196.799	177.715	201.582	189.274	173.151	0.171275	-0.0562436	-0.0375382	0.0803862
RVBD_0755c	2066	1860	1688	2017	2151	2767	274.332	250.627	265.119	273.135	280.296	316.727	-0.0063124	0.16141	0.2566	0.0803088
RVBD_1237	159	186	134	163	232	195	49.5956	58.8745	49.4394	51.8511	71.0172	52.4337	0.064162	0.270527	0.0848336	0.0802814
RVBD_1811	106	98	92	104	131	130	38.6916	36.2999	39.7211	38.7141	46.9258	40.9057	0.000836035	0.370418	0.0423983	0.0802814
RVBD_2819c	286	311	262	310	410	380	65.2465	71.9978	70.6992	72.1236	91.7919	74.7316	0.14457	0.350414	0.0800251	0.0800251
RVBD_3150	1674	1777	1603	1603	2021	2211	321.958	346.816	364.67	314.414	381.452	366.575	-0.0342083	0.137331	0.00751707	0.0799368
RVBD_0637	1625	1683	1390	1704	1921	1926	834.672	877.232	844.5	892.599	968.321	852.803	0.0968024	0.142528	0.0141153	0.0799156
RVBD_0308	2216	2365	1908	2339	2574	2294	795.337	861.35	809.994	856.122	906.607	709.748	0.106251	0.073877	-0.190603	0.0799059
RVBD_0063	143	122	122	163	154	141	25.5549	22.1241	25.7881	29.7064	27.0077	21.7213	0.217174	0.287754	-0.247594	0.079773
RVBD_1978	1276	1172	1028	1260	1376	1456	386.762	360.486	368.56	389.482	409.299	380.438	0.0101122	0.183213	0.0457626	0.0796586
RVBD_1940	51	39	40	41	56	58	12.3579	9.58977	11.4646	10.1317	13.3166	12.1153	-0.286557	0.473658	0.0796454	0.0796454
RVBD_1759c	31	36	17	24	39	38	2.90616	3.42474	1.88508	2.29453	3.588	3.07094	-0.340917	0.0671824	0.704057	0.0795653
RVBD_2759c	29	41	44	43	68	51	18.8453	27.0369	33.8205	28.4969	43.3654	28.5697	0.596601	0.681616	-0.243414	0.0795548
RVBD_2960c	229	214	165	225	258	221	236.666	224.431	201.7	237.142	261.668	196.89	0.00289417	0.221465	-0.0348272	0.0794784
RVBD_0733	771	702	567	701	767	917	363.381	335.747	316.091	336.938	354.758	372.569	-0.109	0.0794607	0.237165	0.0794607
RVBD_0005	8337	8225	7588	8019	9084	10230	1057.89	1059.1	1138.89	1037.71	1131.2	1119.02	-0.0277892	0.0950172	-0.025393	0.0794
RVBD_3863	596	696	554	645	758	803	130.087	154.157	143.027	143.572	162.362	151.089	0.142304	0.0748157	0.0791065	0.0791065
RVBD_1132	971	986	953	842	1077	1356	144.352	148.747	167.578	127.656	157.126	173.777	-0.177334	0.0790639	0.0524015	0.0790639
RVBD_1539	385	401	353	428	438	498	162.684	171.947	176.433	184.438	181.63	181.402	0.181069	0.0790338	0.04007	0.0790338
RVBD_2152c	478	490	426	515	506	643	82.8327	86.1663	87.3183	91.0134	86.0506	96.0538	0.135879	-0.00193921	0.137558	0.0789548
RVBD_3694c	2183	2215	2005	2282	2599	2754	565.724	582.495	614.593	603.102	660.978	615.24	0.0923034	0.182355	0.00151879	0.0789033
RVBD_0546c	341	367	286	358	367	394	226.748	247.641	224.946	242.771	239.489	225.847	0.0985046	-0.0482948	0.00577295	0.0788661
RVBD_2139	580	554	490	547	694	710	138.971	134.702	138.872	133.662	163.187	146.651	-0.0561953	0.276755	0.0786297	0.0786297
RVBD_1367c	143	158	132	160	168	220	32.4506	36.3841	35.431	37.0281	37.4133	43.0368	0.190374	0.0402418	0.280558	0.0785395
RVBD_2361c	212	167	176	186	226	255	61.2292	48.9448	60.1253	54.7848	64.0561	63.4881	-0.160445	0.38818	0.0785143	0.0785143
RVBD_1225c	85	98	90	104	107	121	26.322	30.7959	32.9658	32.8441	32.5171	32.3009	0.319366	0.0784623	-0.0293974	0.0784623
RVBD_1980c	11419	11052	9743	11775	12286	14134	4277.32	4200.99	4316.76	4498.1	4516.31	4563.92	0.0726075	0.104413	0.0803243	0.0784368
RVBD_1232c	511	438	414	507	482	602	100.534	87.4449	96.3418	101.724	93.0613	102.098	0.0169792	0.0898074	0.0837252	0.0784301
RVBD_1113	618	704	701	593	792	875	803.2	928.486	1077.64	785.985	1010.16	980.331	-0.031258	0.12163	-0.136539	0.078389
RVBD_0199	340	332	289	352	387	393	132.567	131.36	133.283	139.966	148.08	132.093	0.0783575	0.172855	-0.0129477	0.0783575
RVBD_0565c	752	765	653	738	867	946	132.455	136.735	136.046	132.566	149.864	143.639	0.00120493	0.132277	0.0783497	0.0783497
RVBD_3221A	277	288	225	251	298	346	232.948	245.776	223.812	215.267	245.937	250.833	-0.113882	0.000948677	0.16444	0.0782841
RVBD_1632c	325	305	339	242	376	398	188.365	179.384	232.402	143.04	213.862	198.852	-0.397116	0.253629	-0.224924	0.0781628
RVBD_0120c	668	645	596	710	711	818	80.14	78.5236	84.5749	86.8672	83.709	84.5972	0.116288	0.0922556	0.000380982	0.0780868
RVBD_2092c	742	812	734	776	908	1009	70.1739	77.9283	82.1088	74.8441	84.2727	82.2607	0.0929542	0.112918	0.00266668	0.078056
RVBD_1500	2279	2456	2131	2176	2730	3051	569.94	623.277	630.363	554.968	670.003	657.744	-0.0384056	0.104296	0.0613441	0.0776531
RVBD_0806c	766	780	717	819	857	952	123.277	127.384	136.488	134.419	135.351	132.074	0.124836	0.0875262	-0.0474191	0.0775535
RVBD_1508c	2496	2343	2115	2550	2795	3055	356.839	339.913	357.652	371.785	392.138	376.503	0.0591961	0.206196	0.0741072	0.0773885
RVBD_2330c	67	74	55	67	93	82	32.6544	36.5987	31.7067	33.3016	44.4814	34.4516	0.0283168	0.281411	0.119785	0.0772969
RVBD_0162c	66	66	68	78	72	75	14.7432	14.961	17.9671	17.7692	15.7837	14.4424	0.269325	0.077236	-0.315052	0.077236
RVBD_3071	125	110	82	101	120	142	28.9793	25.8784	22.4861	23.8794	27.3016	28.3789	-0.279256	0.077236	0.335788	0.077236
RVBD_1633	2123	2075	1939	2196	2245	2716	260.526	258.397	281.45	274.826	270.363	287.317	0.0770905	0.0653093	0.0297631	0.0770905
RVBD_1170	95	107	85	82	133	123	26.8058	30.6377	28.3692	23.5963	36.8287	29.9185	-0.183987	0.265521	0.076716	0.076716
RVBD_0919	235	222	215	243	291	248	120.706	115.713	130.624	127.29	146.685	109.811	0.0766123	0.342165	-0.250404	0.0766123
RVBD_0476	1087	1184	1089	1475	1291	1342	1059.56	1171.16	1255.59	1466.27	1234.96	1127.66	0.46868	0.0765251	-0.155027	0.0765251
RVBD_2124c	2846	2757	2510	2768	3058	3658	204.632	201.161	213.469	202.969	215.777	226.732	-0.0117749	0.101194	0.0869602	0.0765105
RVBD_0112	531	493	476	549	606	632	142.785	134.525	151.397	150.551	159.915	146.499	0.0764111	0.249435	-0.0474445	0.0764111
RVBD_0353	916	831	690	855	906	1138	618.687	569.566	551.247	588.933	600.528	662.594	-0.0711064	0.0763677	0.265425	0.0763677
RVBD_0457c	625	550	443	577	627	637	79.5425	71.0312	66.6876	74.8892	78.3098	69.8857	-0.0869681	0.140739	0.0675791	0.0763039
RVBD_3504	306	325	262	303	337	379	65.457	70.5482	66.2915	66.1	70.7447	69.8882	0.0141029	0.00401403	0.0762235	0.0762235
RVBD_1863c	1152	999	842	1133	1089	1175	384.502	338.36	332.415	385.656	356.7	338.075	0.00432392	0.0761525	0.0243611	0.0761525
RVBD_3318	841	871	735	780	986	1063	122.064	128.285	126.183	115.454	140.442	133.001	-0.0803149	0.13062	0.0759179	0.0759179
RVBD_1955	743	614	567	713	630	820	540.115	452.932	487.531	528.58	449.435	513.855	-0.0311434	-0.0111817	0.0758676	0.0758676
RVBD_2392	392	365	379	366	421	548	131.864	124.595	150.8	125.558	138.979	158.909	-0.0706932	0.157629	0.0755705	0.0758244
RVBD_3457c	2871	2732	2766	2281	3083	3720	707.674	683.358	806.444	573.389	745.766	790.446	-0.30357	0.126083	-0.0289061	0.0756393
RVBD_1839c	145	181	148	188	185	214	141.34	179.037	170.64	186.887	176.969	179.821	0.402997	-0.0167593	0.0756061	0.0756061
RVBD_1116A	112	103	88	108	106	140	104.426	97.4532	97.0501	102.693	96.9899	112.525	-0.0241506	-0.00687491	0.213444	0.0755511
RVBD_2905	656	703	626	737	797	850	178.637	194.264	201.635	204.673	212.989	199.534	0.196286	0.13276	-0.0151073	0.0753041
RVBD_3189	68	52	62	89	73	81	28.1785	21.8665	30.3894	37.6117	29.6866	28.935	0.416587	0.44109	-0.0707538	0.0752195
RVBD_0198c	2484	2665	2309	2653	2985	3305	320.895	349.362	352.823	349.52	378.429	368.054	0.123276	0.115301	0.0609746	0.0751962
RVBD_1097c	350	309	267	321	339	414	102.117	91.4867	92.1436	95.5127	97.0646	104.127	-0.0964649	0.0853836	0.176383	0.0750617
RVBD_1279	727	751	714	651	818	939	117.885	123.575	136.944	107.654	130.169	131.256	-0.130981	0.0749931	-0.0612064	0.0749931
RVBD_1573	0	7	2	6	6	2	3.5	4.44758	1.48119	3.83119	3.68671	1.07949	0.130439	-0.270687	-0.456408	0.0749796
RVBD_1648	256	246	206	252	280	305	81.6332	79.603	77.6991	81.9505	87.6222	83.841	0.00559669	0.138474	0.109757	0.0748324
RVBD_1522c	886	884	776	893	1071	1096	66.2597	67.0866	68.6435	68.1069	78.6022	70.6571	0.0396702	0.228545	0.0417117	0.074811
RVBD_2566	153	146	123	153	152	203	11.5023	11.1382	10.9376	11.7303	11.2142	13.1559	0.0283168	0.00980811	0.266414	0.0747274
RVBD_3604c	278	342	253	309	289	370	59.9157	74.7979	64.4969	67.917	61.1256	68.7428	0.180839	-0.291222	0.0919804	0.0745446
RVBD_2840c	7139	7671	6191	7046	8904	8944	6123.74	6677.27	6281.48	6163.76	7495.38	6613.64	0.00939924	0.166744	0.0743402	0.0743402
RVBD_1892	893	967	792	817	1034	1144	736.541	809.356	772.668	687.214	836.943	813.395	-0.100007	0.0483535	0.0741072	0.0741072
RVBD_2609c	401	462	387	478	433	559	97.7194	114.247	111.55	118.792	103.551	117.43	0.281725	-0.141821	0.0741072	0.0741072
RVBD_1866	312	347	311	333	380	430	34.3555	38.7738	40.5064	37.3947	41.0634	40.8169	0.122293	0.0827689	0.0110145	0.0740825
RVBD_3847	306	305	292	316	332	408	147.462	149.151	166.442	155.3	157.01	169.492	0.0747097	0.0740792	0.0261933	0.0740792
RVBD_1802	99	92	63	88	118	114	18.3019	17.259	13.776	16.5908	21.4078	18.1675	-0.141608	0.310786	0.399203	0.0740095
RVBD_1082	515	580	484	615	614	681	152.858	174.694	169.922	186.158	178.846	174.244	0.284331	0.0338909	0.0362402	0.0738478
RVBD_3359	94	88	92	97	104	92	20.3103	19.2947	23.5125	21.3739	22.0522	17.1359	0.0736408	0.192713	-0.456408	0.0736408
RVBD_2794c	188	178	165	194	217	200	70.7297	67.9566	73.426	74.4338	80.1186	64.864	0.0736408	0.237523	-0.178874	0.0736408
RVBD_0409	133	159	154	165	173	210	29.5558	35.8556	40.4794	37.3938	37.7283	40.2291	0.339357	0.0734504	-0.00894855	0.0734504
RVBD_3011c	251	239	205	266	260	249	43.4958	42.0281	42.0194	47.0089	44.2157	37.1966	0.112056	0.0732062	-0.175886	0.0732062
RVBD_2338c	1499	1481	1311	1321	1617	1834	403.079	404.121	416.978	362.256	426.705	425.126	-0.154053	0.0784532	0.0279184	0.0731035
RVBD_1908c	3545	3473	3189	3332	3800	4561	410.371	407.975	436.654	393.36	431.692	455.146	-0.0610805	0.0815222	0.0598385	0.0730716
RVBD_0604	347	342	368	340	372	426	93.8965	93.9104	117.785	93.8259	98.7853	99.3709	-0.00108415	0.0730115	-0.24526	0.0730115
RVBD_3616c	47721	44678	41255	45170	51148	60426	10415.9	9895.73	10650.9	10054.5	10955.8	11369.5	-0.0509426	0.146818	0.0941929	0.0729113
RVBD_0304c	801	858	740	898	1018	1028	31.1604	33.8708	34.0506	35.6263	38.864	34.4741	0.19323	0.198393	0.0178356	0.0729019
RVBD_1009	1048	1180	1086	1235	1300	1402	247.647	282.958	303.546	297.621	301.471	285.595	0.265189	0.0914299	-0.0879453	0.0728883
RVBD_0540	26	57	41	50	60	56	10.0916	22.4507	18.8232	19.7916	22.8543	18.7372	0.971733	0.0257057	-0.00660461	0.0723794
RVBD_2510c	609	648	579	633	765	802	97.8262	105.628	110.012	103.697	120.595	111.056	0.08408	0.191171	0.0136314	0.0722899
RVBD_2783c	1451	1441	1439	1273	1618	1783	165.292	166.577	193.895	147.889	180.881	175.092	-0.160498	0.118846	-0.147167	0.0719178
RVBD_1906c	1190	1447	1108	1288	1438	1598	650.169	802.261	716.046	717.661	771.024	752.637	0.142488	-0.0572961	0.071902	0.071902
RVBD_2523c	228	215	182	192	250	266	149.294	142.861	140.962	128.213	160.649	150.148	-0.219611	0.169297	0.0910803	0.071771
RVBD_0249c	1568	1530	1320	1609	1703	1799	490.879	486.057	488.792	513.699	523.206	485.5	0.0655555	0.106252	-0.00975027	0.0717016
RVBD_3655c	11	20	15	26	19	16	9.43565	17.4091	15.2192	22.7445	15.9942	11.8312	1.26932	-0.122295	-0.363298	0.0716531
RVBD_1683	841	971	863	1021	1055	1079	72.1398	84.5212	87.5612	89.3159	88.8098	79.7866	0.308122	0.071405	-0.134145	0.071405
RVBD_2109c	1121	1208	1055	1292	1249	1494	386.176	422.293	429.887	453.907	422.252	443.67	0.233137	-0.00014182	0.0455296	0.0712411
RVBD_0642c	1844	1899	1558	1809	2025	2247	523.761	547.349	523.434	524.004	564.451	550.18	0.000670524	0.0443872	0.0718974	0.0709955
RVBD_2456c	468	446	383	426	501	552	95.81	92.6547	92.744	88.9404	100.654	97.4168	-0.107338	0.119472	0.0709163	0.0709163
RVBD_1374c	3453	3570	2978	3628	4040	3944	1935.91	2031.06	1974.85	2074.34	2222.79	1906.14	0.0996409	0.130136	-0.0510917	0.0709059
RVBD_2945c	1058	1039	972	833	1163	1289	387.837	386.497	421.455	311.41	418.381	407.329	-0.316634	0.114361	-0.0491835	0.0707467
RVBD_1331	2220	2593	2265	2764	2816	2658	1866.95	2212.83	2253.04	2370.51	2324.03	1926.92	0.344515	0.0707303	-0.225577	0.0707303
RVBD_2820c	189	176	158	190	200	265	53.5055	50.5611	52.9073	54.8548	55.5643	64.6714	0.03593	0.13613	0.28966	0.0706916
RVBD_0687	397	463	338	385	533	487	123.384	146.022	124.254	122.027	162.565	130.475	-0.0159638	0.154828	0.070491	0.070491
RVBD_1361c	88	70	64	95	81	80	19.0139	15.3481	16.3565	20.9332	17.1752	14.9008	0.138741	0.162272	-0.134479	0.0704662
RVBD_3624c	354	358	335	374	440	376	139.934	143.605	156.634	150.77	170.687	128.126	0.107606	0.249249	-0.289836	0.0702428
RVBD_0062	186	139	143	121	186	206	41.8762	31.7568	38.0813	27.782	41.0957	39.9808	-0.591979	0.371923	0.0702217	0.0702217
RVBD_0088	2047	2068	1605	2354	2146	2493	780.395	800.045	723.758	915.224	802.889	819.31	0.22992	0.00511905	0.178902	0.0702059
RVBD_1069c	1114	1251	1098	1287	1390	1546	162.513	185.194	189.464	191.472	198.997	194.42	0.23658	0.103708	0.0372547	0.07014
RVBD_2108	980	831	740	901	937	1041	344.521	296.454	307.711	323.027	323.265	315.478	-0.0929379	0.124906	0.0359654	0.070077
RVBD_3913	1829	1757	1397	1853	1907	2036	466.932	455.176	421.85	482.436	477.771	448.071	0.0471246	0.0698958	0.086998	0.0698958
RVBD_0221	394	423	343	392	514	494	71.908	78.341	74.0453	72.9611	92.0606	77.7209	0.0209748	0.232816	0.0698949	0.0698949
RVBD_3629c	255	276	253	341	283	341	59.7638	65.6409	70.1359	81.5036	65.0899	68.8941	0.447591	-0.0121611	-0.0257732	0.0697849
RVBD_3064c	70	68	42	86	68	84	42.2852	41.6838	30.0097	52.9802	40.3115	43.7421	0.325299	-0.0482948	0.543592	0.069536
RVBD_1794	4422	4354	3699	3901	4763	5378	1260.18	1259.12	1246.86	1133.74	1332.06	1321.18	-0.152538	0.0812343	0.0835269	0.0694098
RVBD_3299c	1339	1536	1217	1402	1565	1752	118.288	137.695	127.166	126.308	135.676	133.421	0.0946472	-0.0213104	0.0692661	0.0692661
RVBD_3423c	281	309	234	327	265	342	58.9335	65.763	58.0488	69.9403	54.542	61.8317	0.247037	-0.269909	0.0910803	0.0692603
RVBD_0182c	228	273	255	285	307	304	52.7157	64.0524	69.7377	67.2008	69.6583	60.591	0.350245	0.121043	-0.202833	0.0692251
RVBD_0539	187	183	141	179	206	226	76.0218	75.4945	67.8013	74.212	82.1851	79.2017	-0.0347619	0.122506	0.22422	0.0691606
RVBD_2937	517	515	449	496	676	636	152.923	154.581	157.09	149.619	196.226	162.169	-0.0315074	0.344156	0.0459038	0.0691358
RVBD_2512A	179	212	173	195	220	249	247.651	297.64	283.11	275.135	298.703	296.973	0.151831	0.00514442	0.0689662	0.0689662
RVBD_0235c	702	651	617	722	755	842	124.672	117.322	129.61	130.766	131.586	128.906	0.0688446	0.165524	-0.00785779	0.0688446
RVBD_2300c	189	204	156	174	202	233	52.1291	57.0974	50.8938	48.9432	54.6763	55.3993	-0.0909822	-0.0625087	0.122376	0.0688268
RVBD_0478	122	126	106	134	134	152	46.5111	48.7455	47.7996	52.0985	50.1338	49.9539	0.163669	0.0405144	0.0635995	0.0687849
RVBD_1790	60	40	54	96	49	73	14.663	9.91972	15.6095	23.9259	11.7516	15.3789	0.706389	0.244487	-0.0214705	0.068768
RVBD_0623	71	81	77	77	92	100	71.6504	82.9493	91.9121	79.2456	91.1124	86.9941	0.145356	0.135417	-0.0793379	0.0686876
RVBD_3231c	89	99	82	102	91	118	44.9076	50.6912	48.9402	52.4873	45.061	51.3265	0.225009	-0.169857	0.0686835	0.0686835
RVBD_3250c	143	154	145	146	167	215	201.088	219.754	241.179	209.376	230.46	260.626	0.05827	0.0686229	0.111876	0.0686229
RVBD_1460	389	429	322	400	424	454	124.044	138.82	121.452	130.08	132.685	124.799	0.0685466	-0.0652082	0.0392241	0.0685466
RVBD_3663c	165	136	139	152	210	200	25.7805	21.5632	25.6888	24.22	32.2	26.9381	-0.0900779	0.578488	0.0685076	0.0685076
RVBD_3365c	1351	1464	1294	1387	1651	1807	132.14	145.308	149.705	138.35	158.473	152.359	0.0662569	0.12513	0.0253514	0.0683624
RVBD_0351	2818	2085	1734	2175	2235	3161	1024.25	769.025	745.484	806.214	797.212	990.424	-0.345339	0.0519326	0.40987	0.0681322
RVBD_1751	757	742	627	774	748	919	140.856	140.104	137.996	146.873	136.587	147.409	0.060357	-0.0366758	0.0951919	0.0680785
RVBD_3191c	1621	1393	1271	1497	1694	1828	403.035	351.462	373.79	379.582	413.336	391.801	-0.0864931	0.233944	0.0678945	0.0678945
RVBD_2981c	341	375	306	372	418	402	78.2099	87.2783	83.0139	87.0111	94.0834	79.481	0.153848	0.108318	-0.0627437	0.0678461
RVBD_2532c	233	193	194	227	299	279	149.152	125.372	146.892	148.192	187.834	153.96	-0.00932089	0.58325	0.0678009	0.0678009
RVBD_1930c	19	30	19	22	24	30	9.31311	14.9221	11.0158	10.9973	11.5447	12.6763	0.239821	-0.370223	0.202556	0.0676512
RVBD_0869c	265	304	299	317	323	375	62.9677	73.3015	84.0359	76.8166	75.3189	76.8127	0.286807	0.039168	-0.129662	0.0675007
RVBD_3346c	26	30	50	34	21	37	25.9331	30.3647	58.9892	34.5847	20.5556	31.8135	0.41534	-0.562868	-0.89081	0.0672442
RVBD_1393c	439	521	432	506	551	621	76.383	91.9893	88.9074	89.7856	94.0834	93.1437	0.233233	0.0324741	0.0671544	0.0671544
RVBD_2215	5487	5067	3985	4572	5489	6422	849.58	796.137	729.827	721.938	834.05	857.175	-0.234875	0.0671167	0.232035	0.0671167
RVBD_0154c	840	901	789	934	976	1124	178.352	194.129	198.151	202.241	203.365	205.728	0.18135	0.0670592	0.0541373	0.0670592
RVBD_1049	106	103	78	82	126	127	61.0237	60.1724	53.114	48.1427	71.1857	63.0269	-0.342052	0.242485	0.246875	0.0668656
RVBD_1150	346	289	282	298	356	414	95.9463	81.3238	92.4961	84.2738	96.8795	98.9652	-0.187143	0.252513	0.0975281	0.0667983
RVBD_1059	648	759	663	803	822	886	156.576	186.106	189.49	197.875	194.918	184.55	0.337723	0.0667437	-0.0381097	0.0667437
RVBD_3681c	153	204	151	221	190	217	110.287	149.221	128.745	162.461	134.405	134.841	0.558831	-0.150865	0.066739	0.066739
RVBD_0348	600	655	524	615	692	753	236.088	261.536	243.88	246.787	267.213	255.415	0.0639407	0.0309823	0.0666755	0.0666755
RVBD_2690c	724	749	668	684	811	932	94.3826	99.0838	103.003	90.9355	103.754	104.737	-0.0536766	0.0664414	0.0240743	0.0664414
RVBD_2904c	5242	5522	4373	5382	5791	5832	3944.31	4216.37	3892.03	4129.92	4276.19	3782.87	0.0663418	0.0203268	-0.0410402	0.0663418
RVBD_2734	499	448	377	497	485	473	150.188	136.83	134.214	152.551	143.254	122.723	0.0225228	0.0661912	-0.129132	0.0661912
RVBD_0861c	694	589	575	616	763	826	109.632	94.4196	107.441	99.2394	118.286	112.484	-0.143689	0.325121	0.0661723	0.0661723
RVBD_1843c	1320	1293	1274	1355	1418	1516	235.891	234.479	269.296	246.946	248.681	233.543	0.0660717	0.0848404	-0.205503	0.0660717
RVBD_1570	28	24	16	25	33	24	10.5806	9.20306	7.15147	9.63424	12.2376	7.81797	-0.135182	0.411137	0.128555	0.0660578
RVBD_1296	151	142	157	155	227	174	40.8598	38.992	50.2506	42.7736	60.2803	40.5881	0.0660364	0.628507	-0.308085	0.0660364
RVBD_1482c	15	18	11	17	16	14	4.57893	5.57587	3.9718	5.29232	4.79316	3.68409	0.208889	-0.21822	-0.108484	0.0659672
RVBD_0725c	28	37	23	53	22	34	7.95299	10.6645	7.7272	15.3523	6.13231	8.32493	0.948882	-0.798317	0.107493	0.065942
RVBD_2922c	1279	1370	1253	1370	1557	1688	90.9709	98.8826	105.416	99.3749	108.68	103.498	0.127476	0.136298	-0.026479	0.0658205
RVBD_1505c	227	254	201	244	294	277	87.7106	99.5927	91.8637	96.148	111.482	92.2647	0.132506	0.162693	0.00628294	0.0657608
RVBD_1401	108	90	88	78	111	146	46.09	38.9756	44.4209	33.947	46.4874	53.7113	-0.441169	0.254268	0.273985	0.0656004
RVBD_0251c	456	527	435	528	584	624	244.469	286.706	275.848	288.68	307.257	288.385	0.239821	0.0998706	0.0641231	0.0655977
RVBD_3500c	188	112	117	142	135	173	57.3893	34.6943	42.2455	44.2064	40.4423	45.5248	-0.376525	0.221166	0.107856	0.0654576
RVBD_1774	443	468	397	470	544	570	85.011	91.135	90.1123	91.98	102.447	94.2923	0.113671	0.168803	0.0654154	0.0654154
RVBD_0879c	391	449	381	430	488	547	364.559	424.82	420.183	408.869	446.52	439.651	0.165485	0.0718709	0.0653423	0.0653423
RVBD_1201c	2204	2121	1637	2192	2540	2612	594.516	580.577	522.303	602.999	672.38	607.372	0.0204403	0.211789	0.217693	0.0650917
RVBD_3200c	585	575	444	600	622	627	140.956	140.593	126.542	147.436	147.078	130.235	0.0648426	0.0650578	0.0414982	0.0650578
RVBD_0419	1394	1412	1193	1538	1504	1628	239.63	246.309	242.572	269.624	253.721	241.247	0.170142	0.0427696	-0.00790087	0.0648267
RVBD_1765c	76	77	46	95	81	36	17.812	18.3129	12.752	22.7063	18.63	7.27328	0.350245	0.0247686	-0.810044	0.0647803
RVBD_0844c	214	224	178	249	228	220	84.5927	89.8535	83.2264	100.379	88.4471	74.9673	0.246852	-0.0227598	-0.150781	0.0642808
RVBD_3245c	1169	1112	955	1193	1184	1370	176.541	170.413	170.591	183.736	175.474	178.353	0.0576359	0.0422175	0.0641957	0.0641957
RVBD_0229c	34	37	32	41	40	32	21.1339	23.3383	23.5273	25.9901	24.4	17.1467	0.298406	0.0641799	-0.456408	0.0641799
RVBD_1415	2268	2212	2022	2739	2416	2620	456.681	451.983	481.585	562.452	477.415	454.779	0.300545	0.0789742	-0.0826237	0.0640576
RVBD_0813c	343	372	297	401	331	426	129.613	142.647	132.749	154.533	122.747	138.769	0.25371	-0.216766	0.063983	0.063983
RVBD_2883c	1915	1836	1499	1952	1945	2259	626.97	609.983	580.499	651.751	624.923	637.564	0.0559254	0.0349093	0.135276	0.0637997
RVBD_2195	8407	8623	7198	8690	9174	10323	1677.07	1745.57	1698.42	1767.89	1795.97	1775.2	0.0760819	0.0410662	0.0637868	0.0637868
RVBD_0808	2320	2575	2401	2577	2783	3178	376.906	424.512	461.381	426.957	443.698	445.07	0.179885	0.0637736	-0.0519238	0.0637736
RVBD_2679	382	417	334	494	420	479	118.294	131.04	122.34	156.009	127.637	127.869	0.399255	-0.0379529	0.06377	0.06377
RVBD_2855	216	275	248	286	330	327	40.2787	52.0381	54.701	54.3891	60.3899	52.5652	0.433301	0.21474	-0.057457	0.0637477
RVBD_2799	223	282	198	240	233	290	91.0887	116.89	95.6637	99.9759	93.3996	102.114	0.134307	-0.32366	0.0941449	0.0636091
RVBD_1061	924	1077	825	1000	1139	1144	275.206	325.514	290.645	303.746	332.92	293.726	0.142352	0.0324547	0.0152135	0.0636091
RVBD_0180c	1134	1132	984	1177	1398	1330	214.731	217.518	220.393	227.291	259.787	217.101	0.0820105	0.256196	-0.0217115	0.0634045
RVBD_2487c	33	38	16	37	23	40	4.07294	4.75933	2.3358	4.65715	2.78581	4.25583	0.193376	-0.77266	0.865521	0.0633681
RVBD_0479c	3351	3465	3021	3219	3890	4262	823.622	864.22	878.267	806.861	938.28	903.019	-0.0296623	0.11862	0.0400969	0.0633567
RVBD_2293c	263	282	220	285	280	305	91.3351	99.38	90.3705	100.937	95.4266	91.3086	0.144216	-0.0585632	0.0148982	0.0632218
RVBD_1202	445	422	349	420	540	519	107.525	103.474	99.7466	103.496	128.048	108.105	-0.0550992	0.307422	0.1161	0.063173
RVBD_0431	851	981	768	955	967	897	442.41	517.525	472.257	506.317	493.345	401.992	0.194658	-0.0690321	-0.232406	0.0630258
RVBD_1399c	56	51	40	53	73	54	15.0113	13.8729	12.6827	14.4887	19.2035	12.4782	-0.0511177	0.469104	-0.0234481	0.0626593
RVBD_3455c	151	170	159	133	214	209	50.3991	57.5788	62.7719	45.2712	70.0953	60.1342	-0.154806	0.283781	-0.0619314	0.0626497
RVBD_1117	355	424	336	407	430	392	281.958	341.734	315.658	329.666	335.161	268.393	0.225527	-0.0280224	-0.234015	0.0626427
RVBD_1700	483	497	462	459	575	611	199.188	207.989	225.361	193.042	232.709	217.213	-0.0452123	0.162021	-0.053128	0.062608
RVBD_1898	246	251	197	313	256	298	204.869	212.121	194.057	265.834	209.224	213.938	0.375821	-0.0198384	0.140709	0.0624881
RVBD_1642	3496	3492	3302	2848	3776	4292	4613.57	4676.36	5154.24	3832.92	4890.21	4882.64	-0.267439	0.0645104	-0.0780976	0.062278
RVBD_0389	282	291	237	318	300	320	57.5942	60.3101	57.2532	66.234	60.1285	56.339	0.201648	-0.00435149	-0.0232227	0.0621251
RVBD_3699	202	249	219	259	251	306	74.0482	92.6254	94.9575	96.8249	90.2955	96.6973	0.386914	-0.0367532	0.0261933	0.0620674
RVBD_2387	974	856	710	928	924	972	199.877	178.256	172.339	194.212	186.082	171.949	-0.0414802	0.0619872	-0.00327024	0.0619872
RVBD_0456c	275	261	249	279	307	333	77.3414	74.4882	82.8325	80.0217	84.7319	80.7334	0.0491503	0.185894	-0.0370311	0.0619246
RVBD_3852	4212	4887	3871	3563	4870	5574	2676.29	3151.05	2909.31	2308.79	3036.71	3053.11	-0.213096	-0.0533222	0.0695992	0.0618316
RVBD_1678	561	571	514	593	605	845	159.873	165.126	173.26	172.342	169.199	207.586	0.108348	0.0351496	0.260775	0.0617055
RVBD_0018c	1194	1388	1188	1438	1646	1568	198.873	234.6	234.051	244.261	269.049	225.137	0.296578	0.197662	-0.0560168	0.061604
RVBD_3070	133	139	132	160	150	144	89.8312	95.2703	105.456	110.21	99.4251	83.8431	0.294962	0.0615828	-0.330877	0.0615828
RVBD_3868	1841	1856	1784	1768	2343	2280	275.119	281.457	315.344	269.447	343.612	293.719	-0.0300546	0.287865	-0.102489	0.0615186
RVBD_3778c	919	999	890	1060	1078	1213	197.57	217.941	226.318	232.4	227.433	224.8	0.234244	0.0615058	-0.00970522	0.0615058
RVBD_0374c	19	17	24	16	31	23	10.1862	9.24859	15.2192	8.74789	16.3099	10.6296	-0.219611	0.818439	-0.517808	0.0614685
RVBD_2375	990	1025	952	925	1256	1259	801.14	841.714	911.239	763.377	997.453	878.271	-0.0696584	0.244918	-0.0531627	0.0613358
RVBD_0060	1924	2153	1712	1979	2397	2451	467.53	530.904	492.074	490.427	571.613	513.425	0.0689796	0.106587	0.0612803	0.0612803
RVBD_3839	54	81	66	102	83	74	17.8843	27.2227	25.855	34.4511	26.9766	21.1271	0.945855	-0.0131054	-0.291348	0.0612615
RVBD_3515c	429	472	430	490	548	554	67.0292	74.837	79.4689	78.0777	84.0266	74.6184	0.220121	0.167094	-0.0908582	0.061159
RVBD_0704	2800	2797	2832	2400	3029	3435	854.734	866.429	1022.56	747.151	907.406	903.918	-0.194076	0.0666665	-0.177919	0.0611113
RVBD_3719	5107	5292	4460	5062	5974	6384	930.088	978.015	960.76	940.166	1067.71	1002.26	0.0155482	0.126589	0.0610094	0.0610094
RVBD_0613c	2535	2527	2101	2593	2853	2993	254.029	256.967	249.031	264.992	280.567	258.548	0.0609532	0.126759	0.0541086	0.0609532
RVBD_2935	2061	2135	1831	1907	2428	2620	118.731	124.81	124.766	112.036	137.266	130.111	-0.0837229	0.137238	0.0605275	0.0605275
RVBD_3304	124	112	106	138	125	150	66.4784	60.9319	67.2182	75.4505	65.7656	69.3234	0.182645	0.110135	0.0444907	0.0604565
RVBD_2434c	139	160	134	162	192	169	24.737	28.8948	28.2071	29.4016	33.5322	25.9268	0.249226	0.21474	-0.121617	0.059836
RVBD_2870c	149	216	168	216	211	214	30.872	45.4151	41.1728	45.6412	42.9033	38.2228	0.564036	-0.0820832	-0.107258	0.0593979
RVBD_3057c	281	336	351	325	362	467	83.6937	101.553	123.656	98.7175	105.809	119.904	0.238186	0.0592336	-0.044456	0.0592336
RVBD_1795	1743	1886	1724	1865	2100	2313	296.651	325.73	347.063	323.707	350.75	339.355	0.12592	0.106765	-0.032402	0.059117
RVBD_1096	897	996	790	977	992	999	263.505	296.909	274.502	292.695	285.981	252.983	0.151567	-0.0541005	-0.117776	0.0591036
RVBD_1518	21	32	24	29	25	45	5.62922	8.70456	7.60961	7.92777	6.57656	10.3985	0.49398	-0.404439	0.450483	0.0590937
RVBD_3488	53	55	60	57	60	57	42.0951	44.3288	56.3675	46.1694	46.7666	39.0265	0.133286	0.077236	-0.530408	0.0586945
RVBD_1527c	552	553	521	530	607	678	22.4513	22.8242	25.0647	21.9838	24.2282	23.7718	-0.0303591	0.0861222	-0.0764056	0.0586872
RVBD_3856c	448	392	376	481	472	516	114.371	101.553	113.54	125.23	118.253	113.558	0.130855	0.219638	0.000230873	0.0586704
RVBD_0108c	518	499	581	529	596	586	634.762	620.511	842.13	661.09	716.732	619.025	0.0586324	0.207978	-0.444045	0.0586324
RVBD_3055	24	39	47	46	42	21	10.0424	16.5599	23.2619	19.6294	17.2466	7.57485	0.966916	0.0586204	-1.61868	0.0586204
RVBD_2440c	370	272	279	337	360	377	66.121	49.3258	58.9745	61.4175	63.1349	58.0776	-0.10646	0.356095	-0.0221081	0.0585586
RVBD_2127	1381	1412	1248	1365	1642	1731	241.756	250.833	258.416	243.691	282.089	261.222	0.0115044	0.169419	0.0155803	0.0585471
RVBD_1118c	309	350	315	391	357	429	92.354	106.153	111.36	119.179	104.712	110.531	0.367879	-0.0197257	-0.0107817	0.0583042
RVBD_1834	328	352	235	418	348	332	97.3543	106.021	82.5033	126.527	101.365	84.9472	0.378124	-0.064783	0.042115	0.0582493
RVBD_2634c	65	82	70	93	76	100	7.15739	9.16269	9.1172	10.4436	8.21267	9.4923	0.545108	-0.157919	0.0581656	0.0581656
RVBD_1975	202	195	148	202	241	211	78.0508	76.4589	67.641	79.5979	91.3845	70.281	0.0283168	0.257264	0.0552383	0.0580453
RVBD_2916c	2195	2201	1994	2280	2648	2675	357.955	364.234	384.628	379.186	423.78	376.051	0.0831297	0.218449	-0.032534	0.0580388
RVBD_3878	395	444	373	420	468	552	120.578	137.538	134.68	130.751	140.2	145.258	0.116853	0.027654	0.109085	0.0579491
RVBD_0608	159	156	151	143	197	192	166.327	165.599	186.838	152.555	202.237	173.139	-0.124695	0.288355	-0.10985	0.0579136
RVBD_1292	666	759	597	620	749	936	103.682	119.905	109.932	98.4336	114.43	125.613	-0.0749372	-0.067429	0.19237	0.057851
RVBD_1627c	494	551	439	475	559	627	105.148	119.013	110.525	103.108	116.766	115.046	-0.0282668	-0.0274989	0.057837	0.057837
RVBD_1986	216	166	165	226	207	195	92.6409	72.2478	83.7057	98.8511	87.1262	72.0964	0.0936082	0.270153	-0.215399	0.0577809
RVBD_3598c	1912	1831	1578	1905	2176	2240	324.128	314.981	316.415	329.342	362.007	327.345	0.0230252	0.200752	0.048994	0.057769
RVBD_3873	1672	1725	1423	1676	1785	2203	388.677	406.92	391.273	397.33	407.212	441.466	0.0317641	0.00103287	0.174126	0.0576046
RVBD_0855	245	209	176	212	248	256	58.3771	50.5348	49.6034	51.5153	57.9906	52.5831	-0.180401	0.198542	0.0841609	0.0573223
RVBD_1108c	543	538	490	557	619	609	111.966	112.573	119.51	117.129	125.258	108.251	0.0650419	0.154038	-0.142747	0.0572353
RVBD_2796c	128	142	130	147	141	193	58.4025	65.7472	70.1595	68.401	63.1349	75.9116	0.227989	-0.0584906	0.113682	0.0570894
RVBD_0715	1197	1218	959	1221	1299	1313	968.651	1000.2	917.939	1007.66	1031.6	915.941	0.0569568	0.0445925	-0.00314333	0.0569568
RVBD_1161	4915	5043	4170	5100	5228	5916	341.932	356.018	343.142	361.835	356.928	354.792	0.0816226	0.00368207	0.0481671	0.0568279
RVBD_2721c	1362	1218	1091	1316	1313	1688	166.901	151.459	158.135	164.46	157.897	178.313	-0.0212504	0.0600579	0.173256	0.0565836
RVBD_1077	522	636	513	629	556	732	96.2934	119.056	111.935	118.332	100.654	116.404	0.297327	-0.242237	0.0564773	0.0564773
RVBD_3528c	4715	4543	3513	4787	4846	5560	1699.35	1661.55	1497.62	1759.5	1714.02	1727.45	0.0501808	0.0448543	0.205974	0.056121
RVBD_3128c	15351	10500	8029	15010	9293	12850	3098.32	2150.54	1916.79	3089.55	1840.67	2235.75	-0.00409189	-0.224468	0.222069	0.0560605
[truncated: 2,092 more rows]
