# Supplementary material for: Cytokinin Signaling in Mycobacterium tuberculosis
Source: mBio. 2018 Jun 19;9(3):e00989-18. doi: 10.1128/mBio.00989-18 (PMC6016246; doi:10.1128/mBio.00989-18)
Supplement: TABLE S2 [file mbo003183940st2.xlsx]

## Sheet: OrigScale
												SAMPLE NAME	NYSM-00438-LC-01	NYSM-00439-LC-01	NYSM-00440-LC-01	NYSM-00441-LC-01	NYSM-00442-LC-01	NYSM-00443-LC-01	NYSM-00444-LC-01	NYSM-00445-LC-01	NYSM-00446-LC-01	NYSM-00447-LC-01	NYSM-00448-LC-01	NYSM-00449-LC-01	NYSM-00450-LC-01	NYSM-00451-LC-01	NYSM-00452-LC-01	NYSM-00453-LC-01
												PARENT SAMPLE ID	3349015	3349016	3349017	3349018	3349019	3349020	3349021	3349022	3349023	3349024	3349025	3349026	3349027	3349028	3349029	3349030
												CLIENT IDENTIFIER	21	22	23	24	25	26	27	28	29	30	31	32	33	34	35	36
												GROUP DESCRIPTION	WT + DMSO (1)	WT + DMSO (2)	WT + DMSO (3)	WT + DMSO (4)	WT +iP (1)	WT +iP (2)	WT +iP (3)	WT +iP (4)	Rv0077c + DMSO (1)	Rv0077c + DMSO (2)	Rv0077c + DMSO (3)	Rv0077c + DMSO (4)	Rv0077c +iP (1)	Rv0077c +iP (2)	Rv0077c +iP (3)	Rv0077c +iP (4)
												GROUP NUMBER	6	6	6	6	7	7	7	7	8	8	8	8	9	9	9	9
												STRAIN	WT	WT	WT	WT	WT	WT	WT	WT	Rv0077c	Rv0077c	Rv0077c	Rv0077c	Rv0077c	Rv0077c	Rv0077c	Rv0077c
												TREATMENT	Veh	Veh	Veh	Veh	iP	iP	iP	iP	Veh	Veh	Veh	Veh	iP	iP	iP	iP
PATHWAY SORTORDER	BIOCHEMICAL	SUPER PATHWAY	SUB PATHWAY	COMP ID	PLATFORM	CHEMICAL ID	RI	MASS	CAS	PUBCHEM	KEGG	Group HMDB	WT_Veh	WT_Veh	WT_Veh	WT_Veh	WT_iP	WT_iP	WT_iP	WT_iP	Rv0077c_Veh	Rv0077c_Veh	Rv0077c_Veh	Rv0077c_Veh	Rv0077c_iP	Rv0077c_iP	Rv0077c_iP	Rv0077c_iP
2083	1-(1-enyl-palmitoyl)-2-linoleoyl-GPC (P-16:0/18:2)*	Lipid	Plasmalogen	52682	LC/MS Pos Late	100009009	2226	742.575					1398001	1529418	549833	1113844	1011526	1415945	917032	852151	1193712	1.60972e+06	4681994	2.09288e+06	1316201	1.51936e+06	2764486	1262750
2076	1-(1-enyl-palmitoyl)-2-oleoyl-GPC (P-16:0/18:1)*	Lipid	Plasmalogen	52478	LC/MS Pos Late	100009007	2443	744.59					966947	1214846	547899	1091713	1095011	1251602	1047908	734092	1070730	1254617	3.0598e+06	1531948	1212071	1287386	1.47282e+06	1008418
1674	1,2-dioleoyl-GPE (18:1/18:1)	Lipid	Phospholipid Metabolism	52609	LC/MS Pos Late	100008906	2485	744.554	4004-05-01	9546757			6540245	8764144	6178387	8.38569e+06	9444404	8980794	9322891	7639599	8052554	8068197	7923700	7571354	8515629	7503167	5824920	6814196
1598	1,2-dipalmitoyl-GPC (16:0/16:0)	Lipid	Phospholipid Metabolism	19130	LC/MS Pos Late	100000657	2365	734.569	63-89-8	452110		HMDB00564	197198	171160	317660	163273	435745	299141	206396	258849	253030	192053	423272		203674	157417	217965
1599	1,2-dipalmitoyl-GPE (16:0/16:0)*	Lipid	Phospholipid Metabolism	57341	LC/MS Pos Late	100009204	2498	692.522		11802774;445468			3.94234e+06	5188239	4338163	5892888	28486828	13202906	11671902	6944579	6.35562e+06	4747267	6397361	4599957	5950933	4352606	4.18602e+06	4042534
1441	12,13-DiHOME	Lipid	Fatty Acid, Dihydroxy	38395	LC/MS Neg	62	5137	313.238	263399-35-5	10236635	C14829	HMDB04705	711295	931112	226712	849099	453537	266769	232256	838688	1275572	285943	877051		1073812	471169	1394786	1497347
1419	16-hydroxypalmitate	Lipid	Fatty Acid, Monohydroxy	39609	LC/MS Neg	100002953	5236.2	271.228	506-13-8	10466	C18218	HMDB06294	12046087	10132036	7388453	12346285	11264388	11855528	7444084	7503470	10841228	12475481	83526344	25311916	9118761	10313203	50717832	15486453
1220	17-methylstearate	Lipid	Fatty Acid, Branched	38296	LC/MS Neg	100002356	5993	297.28	2724-59-6	3083779			9718691	11046079	5292104	12512504	8619287	11886410	7.39788e+06	6346399	11034222	12453115	91245624	34593024	17200200	16913082	60569548	21625430
1910	1-linolenoyl-GPC (18:3)*	Lipid	Lysolipid	45951	LC/MS Pos Late	100005350	1422	518.324					950611	1011322	562370	755052	659836	1049455	634720	712756	645884	1380840	5045957	1.72376e+06	991109	1432028	2726344	995123
1944	1-linoleoyl-GPE (18:2)*	Lipid	Lysolipid	36600	LC/MS Pos Late	100001570	1482	478.293		52925130		HMDB11507	389587	338187	185148	339060	277099	370630	177930	263596	313554	471538	3496250	856398	418969	360567	396504	447734
2113	1-myristoylglycerol (14:0)	Lipid	Monoacylglycerol	35625	LC/MS Neg	100001618	6353.3	227.202	75685-84-6	79050	C01885	HMDB11561	2214468	1516683	1963452	2315847		1770132	2061550	1753610	1624859	2614156	5460135	2398852	1833111	3582212	3733737	2142240
1629	1-oleoyl-2-linoleoyl-GPC (18:1/18:2)*	Lipid	Phospholipid Metabolism	52453	LC/MS Pos Late	100008981	2165	784.585					3.51178e+06	3.83765e+06	1394733	2.11918e+06	2465044	2980077	1.75314e+06	1963969	2653206	3.68902e+06	7.93015e+06	5357228	3262313	3.10682e+06	7278870	2969116
1940	1-oleoyl-GPE (18:1)	Lipid	Lysolipid	35628	LC/MS Neg	100001569	6125.1	478.294	89576-29-4	9547071		HMDB11506	271357	572239	74363	558660	242619	393850	311999	106884	513297	557873	1611678	978499	451866	227702	1368020	377692
1963	1-oleoyl-GPI (18:1)*	Lipid	Lysolipid	36602	LC/MS Neg	100001777	5599	597.305						2815123	173642	2121503	1028069		1.03017e+06	616285	1954077	1.87306e+06	9524727	3318877			7710941	1332855
2001	1-palmitoleoyl-2-oleoyl-GPA (16:1/18:1)*	Lipid	Lysolipid	52728	LC/MS Polar	100009094	952	671.466					1156130	1121969	606225	815733	425297	458540	390370	340594	460547	902850	791345	620535	605601	320360	409105	444928
1684	1-palmitoyl-2-alpha-linolenoyl-GPC (16:0/18:3n3)*	Lipid	Phospholipid Metabolism	52684	LC/MS Pos Late	100009076	2034	756.554					1750331	2179895	820407	1582777	1269299	1777810	1310574	1077334	1649871	2217825	7970725	3128881	1943185	2095993	3980053	2236632
1605	1-palmitoyl-2-linoleoyl-GPC (16:0/18:2)	Lipid	Phospholipid Metabolism	42446	LC/MS Pos Late	1537	2160	758.569	40811-94-7	5287971			11329904	12756681	5217444	9612825	8923198	10694779	7608475	6772654	9659899	13159226	35276408	17484008	11344361	12515158	22696084	11735985
1654	1-palmitoyl-2-linoleoyl-GPE (16:0/18:2)	Lipid	Phospholipid Metabolism	42449	LC/MS Pos Late	100001870	2275	716.522		9546747		HMDB05322	13315908	16548321	8603891	14264632	15335785	16358833	13682686	12162049	13683445	14675208	24701908	13846798	14352313	13063429	14536105	12703816
1604	1-palmitoyl-2-oleoyl-GPC (16:0/18:1)	Lipid	Phospholipid Metabolism	52461	LC/MS Pos Late	1539	2358	760.585	26853-31-6;26853-31-6	6436017			12511596	16980336	8021358	14146019	13666055	16952840	12167650	10937692	13403819	17103920	39911640	20278676	15675953	17399328	21286320	15490976
1642	1-palmitoyl-2-oleoyl-GPE (16:0/18:1)	Lipid	Phospholipid Metabolism	19263	LC/MS Pos Late	1526	2509	718.538	26662-94-2	5283496		HMDB05320	51538604	72957352	47839724	56948944	99597128	93819880	87774120	69098880	76077896	58241744	62413828	57124220	62958136	56820880	52753372	51060400
1639	1-palmitoyl-2-oleoyl-GPG (16:0/18:1)	Lipid	Phospholipid Metabolism	52448	LC/MS Pos Late	100000641	3206	766.559		5283509			9690863	11268856	4602601	8273603	7.41912e+06	10774024	6562001	6204015	8385198	11709912	38017476	15028085	9642430	11926821	20433892	10378011
1676	1-palmitoyl-2-oleoyl-GPI (16:0/18:1)*	Lipid	Phospholipid Metabolism	52669	LC/MS Pos Late	100009066	3140	854.575					37602808	44066180	24726414	41942512	40883672	48593680	34689948	30637862	43848320	42470424	62585648	44047424	40483072	44592216	41694836	36065444
1644	1-palmitoyl-2-stearoyl-GPE (16:0/18:0)*	Lipid	Phospholipid Metabolism	57388	LC/MS Pos Late	100009205	2850	720.554		5326793			3958912	5556820	4927308	7.4449e+06	102204064	18299656	13563352	9496734	8511974	5474361	7.40866e+06	5132034	7.64439e+06	7027688	5320449	5486315
2117	1-palmitoylglycerol (16:0)	Lipid	Monoacylglycerol	21127	LC/MS Neg	100000827	6550	255.233	542-44-9	14900		HMDB31074	74575048	75407928	83139712	77989360	41830640	69570688	68136448	68167976	77946680	77104512	74902528	82162952	108636688	138885808	74342696	105773448
1977	1-palmitoyl-GPA (16:0)	Lipid	Lysolipid	34428	LC/MS Neg	100001445	5600	409.236	17618-08-5	6419701	C04036	HMDB00327	615971	1188818	333968	1199566	482136	492817	464688	316547	619364	1422864	1311105	1331839	827526	531251	1568380	693366
1935	1-palmitoyl-GPE (16:0)	Lipid	Lysolipid	35631	LC/MS Pos Late	100001567	1544	454.293	53862-35-4	9547069		HMDB11503	1203161	1575354	416094	1439311	816896	1546192	905533	936436	2163237	1843499	8618101	4.09638e+06	2107073	2449425	7458549	2939173
1982	1-palmitoyl-GPG (16:0)*	Lipid	Lysolipid	45970	LC/MS Neg	100005717	5570	483.273		3300276			1026950	1.04035e+06	518693	716467	958212	1046620	617657	702161	891042	1062497	8650656	1.78118e+06	1316241	1429957	4365625	1537588
1958	1-palmitoyl-GPI (16:0)	Lipid	Lysolipid	35305	LC/MS Neg	100001655	5564	571.289				HMDB61695	7810418	12734238	2428594	11286834	9856856	9568309	7054842	4862256	12867004	12942199	38846436	22873556	14907681	10026288	36813604	12337470
1609	1-stearoyl-2-arachidonoyl-GPC (18:0/20:4)	Lipid	Phospholipid Metabolism	42450	LC/MS Pos Late	100001869	2300	810.601	35418-59-8	16219824			1792565	2.07383e+06	891523	1658552	1620278	1.89817e+06	1449358	1252399	1557574	1894043	5482082	1948079	1.91589e+06	1918492	2645206	1732672
1619	1-stearoyl-2-linoleoyl-GPC (18:0/18:2)*	Lipid	Phospholipid Metabolism	52452	LC/MS Pos Late	100008980	2380	786.601					17941300	22215460	10673309	17709300	17389940	21786122	15496115	14234272	19090208	21972338	53691676	25906312	19526736	21980772	31086226	18474784
1610	1-stearoyl-2-oleoyl-GPC (18:0/18:1)	Lipid	Phospholipid Metabolism	52438	LC/MS Pos Late	100008904	2644	788.616	56421-10-4				9143674	14120958	7636789	12852313	14613947	16094868	12238144	10317093	10832859	11297439	21030736	12401740	12119152	13063206	9886593	10081747
1650	1-stearoyl-2-oleoyl-GPE (18:0/18:1)	Lipid	Phospholipid Metabolism	42448	LC/MS Pos Late	100001856	2858	746.569					9295551	12162522	9343459	12906103	30789922	22568588	20754956	14180256	13823786	10384823	13185728	10309908	11110277	9266464	9420106	8297737
1611	1-stearoyl-2-oleoyl-GPI (18:0/18:1)*	Lipid	Phospholipid Metabolism	52726	LC/MS Pos Late	100009181	3711	882.607					6189917	8593007	5560465	7.96848e+06	11458913	11567573	9303834	6539813	7.89226e+06	5398488	7821197	5447716	6946065	5018523	3639775	5604267
1979	1-stearoyl-GPA (18:0)	Lipid	Lysolipid	36810	LC/MS Neg	100001670	5829	437.267	325465-92-7;799268-65-8	89567			788068		332067	2458123	1204208	682162	961014	335962	1483173	2348916	1.45724e+06	1.87314e+06	1208036	466377	1328779	866598
1903	1-stearoyl-GPC (18:0)	Lipid	Lysolipid	33961	LC/MS Pos Late	100001271	1606	524.371	19420-57-6	497299		HMDB10384	114491		53213	111467	76161	82081	71175	72986	96532	96885	563588	148418	101107	82523	237942	110494
1938	1-stearoyl-GPE (18:0)	Lipid	Lysolipid	42398	LC/MS Pos Late	100001461	1626	482.324	69747-55-3	9547068		HMDB11130	428277	611616	239211	504777	635111	812042	524632	454362	770840	577449	2466834	1016629	771883	745196	1426899	783354
1985	1-stearoyl-GPG (18:0)	Lipid	Lysolipid	34437	LC/MS Neg	100001462	5816	511.304								108961						69092	1013096		109530		397528
1961	1-stearoyl-GPI (18:0)	Lipid	Lysolipid	19324	LC/MS Neg	100000656	5794.3	599.32	796963-93-4			HMDB61696	670654	1477041	249837	1888311	972033	722951	805175	438021	1.60577e+06	1467089	1826461	2464631	2026683	643203	2081629	736704
3636	2,3-dihydroxyisovalerate	Xenobiotics	Food Component/Plant	38276	LC/MS Polar	100002417	1050	133.051	1756-18-9	677	C04039	HMDB12141	1006904	770135	456318	556736	531010	549486	278254	372667	588201	1008092	5138145	1314743	556981	596715	3112424	754530
95	2-aminoadipate	Amino Acid	Lysine Metabolism	6146	LC/MS Polar	381	3500	160.062	542-32-5;1118-90-7	469	C00956	HMDB00510	449181	300061	275392	362047	394528	403860	314361	290545	404807	430232	2342377	750525	434814	531699	1189404	684423
3240	2'-deoxyadenosine	Nucleotide	Purine Metabolism, Adenine containing	1553	LC/MS Pos Early	211	2252	252.109	16373-93-6	13730	C00559	HMDB00101	572640	530778	363101	539196	504191	962931	612204	807728	1212915	605490	5119222	1657397	777358	1.88379e+06	6130596	2012181
3237	2'-deoxyadenosine 5'-diphosphate	Nucleotide	Purine Metabolism, Adenine containing	15116	LC/MS Neg	1228	1050	410.027	72003-83-9	188966	C00206	HMDB01508	592868	712651	357430	595732	939820	720123	883841	557378	939169	1015403	1293415	1530308	895456	973177	2316806	783632
3238	2'-deoxyadenosine 5'-monophosphate	Nucleotide	Purine Metabolism, Adenine containing	46333	LC/MS Neg	100000485	1315	330.061	653-63-4	12599	C00360	HMDB00905	993014	1059754	709022	1058863	1523715	1481951	1368978	1178050	1623442	1374388	7964522	3434280	1911934	2902834	5489866	3104155
3322	2'-deoxycytidine	Nucleotide	Pyrimidine Metabolism, Cytidine containing	15949	LC/MS Pos Early	100000125	2193	228.098	951-77-9	13711	C00881	HMDB00014	170534	195454	111811	133872	147475	193078		115206	243248	195005	1146593	365357	156439	374916	1018323	534539
3269	2'-deoxyguanosine	Nucleotide	Purine Metabolism, Guanine containing	1411	LC/MS Neg	348	1751	266.089	961-07-9	187790	C00330	HMDB00085	111029	156129	84860	101615		125149	118048	137481	175285	112730	279139	193341	82757	150309	277211	182365
3267	2'-deoxyguanosine 5'-monophosphate (dGMP)	Nucleotide	Purine Metabolism, Guanine containing	35662	LC/MS Neg	100001546	963	346.056	902-04-5	65059	C00362	HMDB01044		363634	41250		420395	95360	638498	368755	347941		1772885	524389	609794	238749	1184045	712684
3204	2'-deoxyinosine	Nucleotide	Purine Metabolism, (Hypo)Xanthine/Inosine containing	15076	LC/MS Neg	100000135	1688	251.079	890-38-0	65058	C05512	HMDB00071	28133	53316				49308		46075	107029	45827	216200	89284	43241	75101	248742	136517
364	2-hydroxybutyrate/2-hydroxyisobutyrate	Amino Acid	Methionine, Cysteine, SAM and Taurine Metabolism	52281	LC/MS Polar	100008928	1258	103.04					125164			134037				144804	126475	127529	754578	230911	167327		324967	195493
1233	2-hydroxyglutarate	Lipid	Fatty Acid, Dicarboxylate	37253	LC/MS Polar	100002070	3352.8	147.03	40951-21-1	43	C02630	HMDB00606	272364	195705	167871	164128	214160	298682	276000	421845	208665	295788	1717184	568516	254398	740598	614462	413539
1398	2-hydroxypalmitate	Lipid	Fatty Acid, Monohydroxy	35675	LC/MS Neg	100001579	5511.2	271.228	764-67-0	92836		HMDB31057	4.45993e+06	2.64824e+06	1.93714e+06	2746655	1.85427e+06	2746552	1.85048e+06	1.69174e+06	1.84105e+06	2905485	13097312	3287176	2.40541e+06	2.20745e+06	5857440	3.24889e+06
1399	2-hydroxystearate	Lipid	Fatty Acid, Monohydroxy	17945	LC/MS Neg	1239	5695	299.259	629-22-1	69417	C03045		4872356	3627858	1829146	2.9566e+06	1.76338e+06	2824066	1.92761e+06	1.75218e+06	2.77933e+06	3.58823e+06	13618806	5069759	2.70455e+06	3653485	6.77685e+06	4172634
3643	2-isopropylmalate	Xenobiotics	Food Component/Plant	15667	LC/MS Neg	100000409	725	175.061	3237-44-3	77	C02504	HMDB00402	87048520	65179132	53833768	77963360	84946800	93145176	63052096	61257860	69472096	95715328	349885952	137100416	80780440	94709480	128487992	65592036
3910	2-keto-3-deoxy-gluconate	Xenobiotics	Food Component/Plant	48141	LC/MS Polar	100005946	1900	177.04	17510-99-5	161227		HMDB01353	620733	649362	352913	623874	622540	523757	345894	354838	466489	709556	3.84106e+06	756000	665283	671037	1764465	805936
1089	2-methylcitrate/homocitrate	Energy	TCA Cycle	52282	LC/MS Neg	100008929	575	205.035					3156091	3351423	2713264	3.84652e+06	3287600	2974659	2986186	2738521	3288678	4649411	12622169	6557304	4437009	4372092	8473799	4548845
20	2-methylserine	Amino Acid	Glycine, Serine and Threonine Metabolism	53229	LC/MS Pos Early	100009246	1652	120.066		94309			26920440	32448110	22688132	31234246	27123550	24556704	18377376	20570506	26527842	26101596	76504592	44807676	23746550	21827060	61354856	25954128
2118	2-palmitoylglycerol (16:0)	Lipid	Monoacylglycerol	33419	LC/MS Neg	100001048	6400	255.233	23470-00-0	123409		HMDB11533		8702807	5853439	8219749	6279646	8047577	7202423	14801865	8080318	7013285	8359593	10203703	12056399	7766000	8780325	13218226
3549	2-piperidinone	Xenobiotics	Food Component/Plant	43400	LC/MS Pos Early	100004295	1675	100.076	675-20-7	12665			5.13505e+06	3714470	2671462	2731417	14498378	5186791	6531284	20554312	8222719	16225354	17069730	26653914	2669489	7023618	15288735	4304449
4328	2-pyrrolidinone	Xenobiotics	Chemical	31675	LC/MS Pos Early	100001081	1262	86.06	616-45-5	12025		HMDB02039	553387	805344	617590	676402	1.04822e+06	673286	533475	587538	1153031	800776	128110	772752	896481	706880	1730094	764458
3213	adenosine 3'-monophosphate (3'-AMP)	Nucleotide	Purine Metabolism, Adenine containing	35142	LC/MS Neg	100001449	1245	346.056	84-21-9	41211	C01367	HMDB03540	836742	897067	576391	804711	800672	799823	824209	786735	1.33071e+06	1440611	7349521	3855623	2252104	2100128	5054503	2388570
3962	3-deoxyoctulosonate	Xenobiotics	Bacterial/Fungal	43805	LC/MS Polar	100000095	2706.7	237.062	103404-70-2	4636210			2717165	1879788	1455017	1820324	1768991	1893719	1127137	1207359	1648672	2173024	14097474	3956165	2175830	2368388	5786355	2791187
2335	3-hydroxy-3-methylglutarate	Lipid	Mevalonate Metabolism	531	LC/MS Polar	112	2700	161.046	503-49-1	1662	C03761	HMDB00355	1530233	1210781	820580	1113453	1251253	1215900	764911	790089	1131851	1552443	7.22957e+06	2444833	1275961	1439662	3944161	1573437
3934	3-hydroxy-3-methyl-hexanoate	Xenobiotics	Food Component/Plant	53162	LC/MS Neg	100006601	2440	145.087	58888-76-9	16666688			531406	465740	419829	675028	580921	495537	300764	284030	401424	761966	6165909	1011319	727132	519458	2381053	581453
1389	3-hydroxybutyrate (BHBA)	Lipid	Ketone Bodies	542	LC/MS Polar	254	1443.3	103.04	625-72-9	441	C01089	HMDB00357	683815	545481	336997	515462	410518	434042	231862	199070	440411	371101	2327103	569468	422608	402158	878833	281617
1406	3-hydroxylaurate	Lipid	Fatty Acid, Monohydroxy	32457	LC/MS Neg	100001112	5175	215.165	53941-38-1	94216		HMDB00387	675770	610345	471314	636312	540979	486308	372903	338029	415509	581940	2566053	793159	480684	489212	1328000	407470
1410	3-hydroxypalmitate	Lipid	Fatty Acid, Monohydroxy	27503	LC/MS Neg	100000983	5476	271.228	928-17-6	301590		HMDB10734	5.6422e+06	6135177	4.33037e+06	4782815	3963455	4.78722e+06	3.17417e+06	4.74208e+06	4.9901e+06	4995123	41829744	9689304	5.58669e+06	9136855	17472932	6.96973e+06
1439	3-hydroxystearate	Lipid	Fatty Acid, Monohydroxy	52938	LC/MS Neg	100008933	5674	299.259	45261-96-9	5282907			7648102	6250718	3.33428e+06	5376305	3.8881e+06	5049023	3547857	3.86204e+06	4841609	6365469	28417412	10201865	6.18727e+06	8465000	14784324	7.22043e+06
283	3-methylglutaconate	Amino Acid	Leucine, Isoleucine and Valine Metabolism	38667	LC/MS Polar	100002458	2579.6	143.035	5746-90-7	1551553		HMDB00522	498602	367990	175408	283402	242883	288079	217638	178885	544414	114592	3831864	281426	201067	114439	271433	106561
1232	3-methylglutarate/2-methylglutarate	Lipid	Fatty Acid, Dicarboxylate	54676	LC/MS Polar	100010834	2832	145.051					458943	334046	206011	345719	439076	478827	266784	303451	443773	389191	1482233	867326	278466	577723	1185073	628045
188	3-phenylpropionate (hydrocinnamate)	Amino Acid	Phenylalanine and Tyrosine Metabolism	15749	LC/MS Neg	100000010	2860	149.061	501-52-0	107	C05629	HMDB00764	354748	110652		241492	138199				607526	508623	2008040	260430	85902	102911	727697	254876
895	3-phosphoglycerate	Carbohydrate	Glycolysis, Gluconeogenesis, and Pyruvate Metabolism	1414	LC/MS Neg	132	583	184.986	80731-10-8	724	C00597	HMDB00807	1560691	1661151	563620	744922	1.53561e+06	1209735	805126	518459	1251898	2429521	1.71744e+06	2367249	1290759	1521027	6513296	2152467
14	3-phosphoserine	Amino Acid	Glycine, Serine and Threonine Metabolism	543	LC/MS Pos Early	133	591	186.016	407-41-0	68841	C01005	HMDB00272	333031	484333	45826	92268		136013	44766		106803	617658	117516	246557	72107	81539	954059	159056
417	4-acetamidobutanoate	Amino Acid	Polyamine Metabolism	1558	LC/MS Pos Early	1113	1350	146.081	3025-96-5	18189	C02946	HMDB03681	3693395	4713332	2990707	3932811	3994680	2929351	2162693	2637687	3601276	3.87667e+06	1633236	3713756	3545976	3335617	6703821	3351652
421	4-guanidinobutanoate	Amino Acid	Guanidino and Acetamido Metabolism	15681	LC/MS Pos Early	100000096	2320	146.092	463-003;463-00-3	500	C01035	HMDB03464	594694	599311	400162	607648	396039	364862	374713	308344	568436	580151	2717494	951510	429413	424091	1211459	410739
3476	4-hydroxybenzoate	Xenobiotics	Benzoate Metabolism	21133	LC/MS Neg	100000862	820	137.024	99-96-7	135	C00156	HMDB00500	474816	722739	350335	482340	499558	456349	238330	273648	477887	413561	2915109	736072	315423	536002	1657341	754934
1392	4-hydroxybutyrate (GHB)	Lipid	Fatty Acid, Monohydroxy	34585	LC/MS Pos Early	100001507	1148	87.0441	502-85-2	10413	C00989	HMDB00710											3394362	1045183	569817	720315	2678397
131	4-hydroxyphenylpyruvate	Amino Acid	Phenylalanine and Tyrosine Metabolism	1669	LC/MS Neg	1141	1690.1	179.035	156-39-8	979	C01179	HMDB00707					80350	42705		43145		89175	655475	138804			195714
81	4-imidazoleacetate	Amino Acid	Histidine Metabolism	32349	LC/MS Pos Early	100001207	2055	127.05	645-65-8	96215	C02835	HMDB02024	133603	204620	94635	171397		168078		61814	190667	185126	461480	201674	129972	125078	253443	123617
3247	guanosine 5'- monophosphate (5'-GMP)	Nucleotide	Purine Metabolism, Guanine containing	2849	LC/MS Pos Early	347	800	364.065	5550-12-09	6804	C00144	HMDB01397	2048945	2462477	1137428	2273342	2472149	1579519	1858194	1493722	2365105	2935678	11013722	8.0015e+06	5060559	4.13344e+06	8643180	4033140
108	5-aminovalerate	Amino Acid	Lysine Metabolism	18319	LC/MS Pos Early	100000454	2220	118.086	660-88-8	138	C00431	HMDB03355				1316063	2439630					21434420					5720716	1967095
1412	5-hydroxyhexanoate	Lipid	Fatty Acid, Monohydroxy	31938	LC/MS Neg	100001148	1267	131.071	44843-89-2	170748		HMDB00525		238475		331225	168169	124955				201859	1210161	366235		107435	672283	234271
412	5-methylthioadenosine (MTA)	Amino Acid	Polyamine Metabolism	1419	LC/MS Pos Early	212	2752	298.097	2457-80-9	439176	C00170	HMDB01173	78353904	85861072	67646032	82249872	86541032	80099856	58529792	63706064	85667840	96801816	147763056	105674296	87531496	94571840	184785232	88229480
3288	5-methyluridine (ribothymidine)	Nucleotide	Pyrimidine Metabolism, Uracil containing	35136	LC/MS Neg	100001446	1778.1	257.078	1463-10-1	445408		HMDB00884	88741	91259	49982	67357	53711	59211	35532	53847	72649	86589	296268	100557	57664	45330	116071	70343
431	5-oxoproline	Amino Acid	Glutathione Metabolism	1494	LC/MS Neg	1021	738.5	128.035	98-79-3	7405	C01879	HMDB00267	124451128	107701232	81065448	103579968	121652968	113903336	77431840	90263024	106539656	132026496	429411424	165688672	115654536	123322608	265116464	118028096
105	6-oxopiperidine-2-carboxylate	Amino Acid	Lysine Metabolism	43231	LC/MS Neg	100004499	964.5	142.051	34622-39-4	3014237			181450	187701	183463	320641	308614	268700	93905	185221	213665	277413	1289172	396060	281884	274979	815324	298229
904	6-phosphogluconate	Carbohydrate	Pentose Phosphate Pathway	15442	LC/MS Neg	100000341	583.9	275.017	921-62-0;53411-70-4	91493	C00345	HMDB01316	3270855	3401120	2522937	3879945	2597526	1782917	2314270	1585619	1972973	3116790	2947672	4189635	3673228	1322837	1261464	928212
3255	7-methylguanine	Nucleotide	Purine Metabolism, Guanine containing	35114	LC/MS Pos Early	100001456	2175	166.072	578-76-7	11361	C02242	HMDB00897		297093			252295	237629		78841		164268	413127	104616		174343	526688	208800
1305	acetyl CoA	Lipid	Fatty Acid Metabolism	43840	LC/MS Neg	1830	1691	403.556	102029-73-2	444493	C00024	HMDB01206	250226	192782	69466	87876	165329	154260	132057	101982	196583	308861	479400	351411	151485	262354	1138158	285327
1091	acetylphosphate	Energy	Oxidative Phosphorylation	15488	LC/MS Polar	1211	4013.9	138.98	94249-01-1	186	C00227	HMDB01494	11843770	11786762	10212613	11531767	9976106	9356761	9578793	9949742	11987226	11920552	14705366	15074554	14171024	11416355	14852953	11450971
1070	aconitate [cis or trans]	Energy	TCA Cycle	46173	LC/MS Neg	100001359	580	173.009			C00417	HMDB00072	8687957	5349775	3372194	4449153	9191767	3652389	3859200	2.11108e+06	3494088	7829434	23141884	8417375	3.84744e+06	2435249	4.62856e+06	2.98119e+06
3220	adenine	Nucleotide	Purine Metabolism, Adenine containing	554	LC/MS Pos Early	880	2221	136.062	73-24-5	190	C00147	HMDB00034	28843068	35117776	20218796	32785470	39130796	35895412	26515306	27509410	44009368	39060804	103122792	67818712	35628928	41973192	120021008	47448772
3219	adenosine	Nucleotide	Purine Metabolism, Adenine containing	555	LC/MS Pos Early	798	2169	268.104	58-61-7	60961	C00212	HMDB00050	19418624	19249802	12594033	17998964	17686776	15551369	10810688	14973525	21297006	20613404	60493964	37774056	21572680	27908648	56629972	27550926
3215	adenosine 3',5'-cyclic monophosphate (cAMP)	Nucleotide	Purine Metabolism, Adenine containing	2831	LC/MS Neg	207	1952.2	328.045	60-92-4	6076	C00575	HMDB00058	2648408	2299836	1721027	2446282	2073991	2186350	1575790	1765865	2140812	2488791	11831924	3935339	2290308	2621828	3427978	2629755
3363	adenosine 5'-diphosphoribose (ADP-ribose)	Cofactors and Vitamins	Nicotinate and Nicotinamide Metabolism	558	LC/MS Neg	215	920	558.064	68414-18-6	192	C00301	HMDB01178	94742	145873		92963	1459957		74203		180400	166406	541929	452490	111566		717339	57129
937	adenosine-5'-diphosphoglucose	Carbohydrate	Pentose Metabolism	35652	LC/MS Neg	100001644	901.9	588.075	15839-70-0;102129-65-7	16500	C00498	HMDB06557	1537642	1519907	973921	1777294	1409791	1172542	1522487	1386503	2046130	3829192	9313222	5900990	2901062	1590441	2408628	1457034
3218	adenylosuccinate	Nucleotide	Purine Metabolism, Adenine containing	18360	LC/MS Neg	1303	560	230.53	19046-78-7	195	C03794	HMDB00536	359034	359526	96573	239462	379722	237371	351618		347906	432484		692083	349804	359614	875672	250918
3211	adenosine 5'-diphosphate (ADP)	Nucleotide	Purine Metabolism, Adenine containing	3108	LC/MS Neg	208	680	426.022	20398-34-9	6022	C00008	HMDB01341	3381888	3508197	2130503	3257619	5563735	3555152	5509700	3214909	3626953	4909703	3884130	7521811	4546187	4319484	9943883	4089824
28	alanine	Amino Acid	Alanine and Aspartate Metabolism	1126	LC/MS Pos Early	811	1700	90.055	56-41-7	5950	C00041	HMDB00161	108104208	103418696	74943608	92322184	89753608	90547992	63790648	76057536	98496704	99939792	333125632	142345888	92158312	100777032	223671440	112115464
1074	alpha-ketoglutarate	Energy	TCA Cycle	528	LC/MS Polar	93	2700	145.014	305-72-6;328-50-7;22202-68-2	51	C00026	HMDB00208	4838202	5.82203e+06	3219679	3345546	6901511	4262403	2984935	4981845	5199975	4150753	18401632	6255669	3818656	6680272	14545795	4695161
3212	adenosine 5'-monophosphate (AMP)	Nucleotide	Purine Metabolism, Adenine containing	32342	LC/MS Pos Early	209	1013	348.07	149022-20-8	6083	C00020	HMDB00045	138828720	139536288	90371368	133660824	135470208	121515248	113745176	100263520	144314384	173371712	579602816	311402880	189762272	191107248	360318912	195215312
938	arabitol/xylitol	Carbohydrate	Pentose Metabolism	48885	LC/MS Polar	100006430	1932.4	151.061					59045	70374		34943	60117	61965	34429		22038	70908		67854	31006	52688	78423	62825
940	arabonate/xylonate	Carbohydrate	Pentose Metabolism	48255	LC/MS Polar	100006115	2664.6	165.04					506717	275659	138094	280189	325491	288966		276874	250420	221615	1295916	953170	512062	501862	1176914	495899
1126	arachidate (20:0)	Lipid	Long Chain Fatty Acid	1118	LC/MS Neg	893	6295	311.296	506-30-9	10467	C06425	HMDB02212	109240032	125752072	57043180	92135392	67446000	88151048	75348568	64304528	90538712	113238816	284785728	179732736	108375944	120707744	152494256	104533592
1156	arachidonate (20:4n6)	Lipid	Polyunsaturated Fatty Acid (n3 and n6)	1110	LC/MS Neg	229	5535	303.233	506-32-1	444899	C00219	HMDB01043	838500	1398039	3032089	431935	1695296		1403041	1415986	1081947	1347859	5522003	1384584	2559534	2.05513e+06	3682396	2878689
365	arginine	Amino Acid	Urea cycle; Arginine and Proline Metabolism	1638	LC/MS Pos Early	231	2825	175.119	1119-34-2	232	C00062	HMDB00517	128384920	125516624	98581688	131991984	131002816	108266352	84634160	97390600	134483936	144166096	338393696	206019968	137920400	132542304	249612608	156566944
366	argininosuccinate	Amino Acid	Urea cycle; Arginine and Proline Metabolism	15497	LC/MS Pos Early	232	2745	291.13	156637-58-0	16950;828	C03406	HMDB00052	367966	231793	156106	178418	240189	209101	155784	76786	188491	348215	1104084	561503	218289	290947	693840	308333
33	asparagine	Amino Acid	Alanine and Aspartate Metabolism	512	LC/MS Pos Early	917	1225	133.061	70-47-3	6267	C00152	HMDB00168	1182113	1414379	842961	1165022	1034905	1588888	1120612	898801	1335260	2369140	6617140	3.97198e+06	2707798	2751845	6709436	3145856
31	aspartate	Amino Acid	Alanine and Aspartate Metabolism	443	LC/MS Pos Early	234	1165	134.045	56-84-8	5960	C00049	HMDB00191	12062528	12197479	9371365	11462518	10809039	16372996	11886992	11779986	17067298	14884353	42456136	25792758	18207752	19725272	39656288	27994372
1133	behenate (22:0)*	Lipid	Long Chain Fatty Acid	12125	LC/MS Neg	314	6745	339.327	112-85-6	8215	C08281	HMDB00944	10094742	13242700	7077381	10978529	8641004	10650829	11704855	7845676	12300744	12851023	30721124	19026108	12227882	17579902	13047721	10779155
3466	benzoate	Xenobiotics	Benzoate Metabolism	15778	LC/MS Neg	100000008	1750	121.029	65-85-0	243	C00180	HMDB01870	28842824	28458096	20157958	40931960	32252834	23700608	13918007	21595924	24225120	41099040	288473952	64000392	28114974	29463474	117281504	32601548
3303	beta-alanine	Nucleotide	Pyrimidine Metabolism, Uracil containing	55	LC/MS Pos Early	244	1905	90.055	56-41-7;107-95-9	239	C00099	HMDB00056	6.21351e+06	6.59112e+06	4530537	7278256	6.65086e+06	5010349	3.82119e+06	4459658	6604446	6333444	21458808	9803415	5766483	7.3604e+06	13898155	6303681
280	beta-hydroxyisovalerate	Amino Acid	Leucine, Isoleucine and Valine Metabolism	12129	LC/MS Polar	1442	1149.8	117.056	625-08-1	69362		HMDB00754	8.11696e+06	7651829	4693546	6859422	6297316	5619187	3057627	4464492	5881159	8.34177e+06	61908712	12883133	7.99315e+06	8.27097e+06	29773504	9309796
3401	biotin	Cofactors and Vitamins	Biotin Metabolism	568	LC/MS Pos Early	251	2253	245.095	58-85-5	171548	C00120	HMDB00030	1111682	1227518	707807	1240647	1027068	879199	612889	678853	1057211	1174962	3345446	2103576	1087233	974335	2296988	937394
308	butyryl/isobutyryl CoA	Amino Acid	Leucine, Isoleucine and Valine Metabolism	57383	LC/MS Neg	100015648	2375	836.15					367682	296408	143250	279511	290376	263084	239400	186858	274732	389120	1267050	618770	260616	169363	260041	136675
1099	caprate (10:0)	Lipid	Medium Chain Fatty Acid	1642	LC/MS Neg	888	5090.7	171.139	112-37-8	2969	C01571	HMDB00511	4672766	5025787	3647446	3985379	5.34068e+06	4146207	2.42118e+06	2802572	4440853	5752047	24225052	6077014	4101482	4867677	18471260	5955615
1095	caproate (6:0)	Lipid	Medium Chain Fatty Acid	32489	LC/MS Neg	926	2713.7	115.076	142-62-1	8892	C01585	HMDB00535											2542851
1097	caprylate (8:0)	Lipid	Medium Chain Fatty Acid	32492	LC/MS Neg	932	4362	143.108	124-07-2	379	C06423	HMDB00482	465815	626578			2244201	568953		804306	791981		6430887	924959	3.33757e+06	592574	5783589
1585	choline	Lipid	Phospholipid Metabolism	15506	LC/MS Pos Early	1256	1961	104.107	67-48-1	305	C00114	HMDB00097	6862136	5695604	3943417	5885116	5630438	4822221	3582498	4266921	6324383	8219244	35699540	10594883	5679256	6.48406e+06	17197108	7215352
59	citramalate	Amino Acid	Glutamate Metabolism	22158	LC/MS Pos Early	100000998	1224	166.071	6236-10-08	1081	C00815	HMDB00426	5647897	5556642	4628954	6002090	6.99366e+06	5839998	4575364	4.01793e+06	5683305	8824499	17030168	9311398	7937717	8652947	11017012	9348975
1068	citrate	Energy	TCA Cycle	1564	LC/MS Neg	1124	582	191.02	77-92-9	311	C00158	HMDB00094	101318312	87106696	55704040	71383248	70991600	58105244	65529064	51059448	67963248	100698176	140939344	122129208	74011472	60562668	119946928	60400372
373	citrulline	Amino Acid	Urea cycle; Arginine and Proline Metabolism	2132	LC/MS Pos Early	391	1520	176.103	372-75-8	9750	C00327	HMDB00904	1265055232	1502440704	1179493504	1401962880	1284643200	1150082176	1062432960	1153450496	1305847936	1372765952	2743980800	1709257472	1424219392	1263128448	1907358208	1256825344
3309	cytidine 5'-monophosphate (5'-CMP)	Nucleotide	Pyrimidine Metabolism, Cytidine containing	2372	LC/MS Pos Early	282	835	324.059	63-37-6	6131	C00055	HMDB00095	3290860	3163584	2459411	3786295	3.8445e+06	3323793	3480564	2942650	4781721	5280061	19762546	12014838	7738302	7716546	15350394	8918281
3373	coenzyme A	Cofactors and Vitamins	Pantothenate and CoA Metabolism	46322	LC/MS Neg	270	1448	382.55	85-61-0;18439-24-2	317	C00010	HMDB01423	177023	118056	63593	79440	585676	103044	215666	81088	36478	102504		52684	131292	58210	35582	63765
398	creatinine	Amino Acid	Creatine Metabolism	513	LC/MS Pos Early	275	2055	114.066	60-27-5	588	C00791	HMDB00562	65216	65297	57197							717048	444825
354	cysteine sulfinic acid	Amino Acid	Methionine, Cysteine, SAM and Taurine Metabolism	37443	LC/MS Pos Early	100002113	597	154.017	207121-48-0	109	C00606	HMDB00996	179675	38126	64375	48586	70861	61227	107826	57932	57469	72357	236713	78440	77942	68069		47627
3312	cytidine	Nucleotide	Pyrimidine Metabolism, Cytidine containing	514	LC/MS Neg	827	1325	242.078	65-46-3	6175	C00475	HMDB00089	109155	112663	82276	123080	110909	117759	88603	103928	135276	158848	535489	189052	168156	161947	283468	228599
3308	cytidine diphosphate	Nucleotide	Pyrimidine Metabolism, Cytidine containing	2841	LC/MS Neg	280	580	402.011	34393-59-4	6132	C00112	HMDB01546	321692	311409	180264	301994	426085	297487	463393	324344	431003	434002	253192	797465	541117	538682	1026382	446431
3307	cytidine triphosphate	Nucleotide	Pyrimidine Metabolism, Cytidine containing	2844	LC/MS Neg	281	575	481.977	36051-68-0	6176	C00063	HMDB00082	55154	50399	33543		98948	64427	81592	39627	78549	114639		133584	47649	91887	207912	56592
3313	cytosine	Nucleotide	Pyrimidine Metabolism, Cytidine containing	573	LC/MS Pos Early	881	2060	112.051	71-30-7	597	C00380	HMDB00630	500483	624125	371912	526995	605591	625439	353073	369027	732275	745597	2064109	1101624	522546	637845	586729	666056
3320	2'-deoxycytidine 5'-monophosphate	Nucleotide	Pyrimidine Metabolism, Cytidine containing	533	LC/MS Pos Early	298	975	308.064	1032-65-1	13945	C00239	HMDB01202	1759757	1.92521e+06	1224573	1653680	1656370	2.00863e+06	1809704	1.73697e+06	2656629	2488368	10344254	5313954	3125763	3691131	7692026	3.72369e+06
1310	decanoyl CoA	Lipid	Fatty Acid Metabolism	48136	LC/MS Neg	300	4900	459.618	1264-57-9	4523962	C05274	HMDB06404	387218	408418	153692	280279	321306	338412	280076	182876	306035	382047	1273232	559557	373383	249508	407599	234652
2149	diacylglycerol (14:0/18:1, 16:0/16:1) [2]*	Lipid	Diacylglycerol	54954	LC/MS Pos Late	100010935	3183	584.525					1588301	1306842	608714	1567233	1811624	1635997	1072820	346945	1913794	1167491	3268214	1222926	1219144	1297842	1758411	299509
2150	diacylglycerol (16:1/18:2 [2], 16:0/18:3 [1])*	Lipid	Diacylglycerol	54966	LC/MS Pos Late	100010940	2733	608.525					307300	330901		317478	511102	160189	117897		254232	167477	453056		272388	155715	183697
3607	diaminopimelate	Xenobiotics	Food Component/Plant	15130	LC/MS Pos Early	100000115	2569	191.103	1476-39-7;2577-62-0	439283	C00666	HMDB01370	4328809	4045661	2511881	3833295	3752199	3007544	2.41204e+06	1902190	3077086	4988791	14334692	6825121	3561017	3892614	10399755	5349155
3272	dihydroorotate	Nucleotide	Pyrimidine Metabolism, Orotate containing	601	LC/MS Polar	923	1910	157.025	155-54-4	648	C00337	HMDB03349	862504	805724	486040	746097	471417	459646	372037	369512	409050	499070	1.58369e+06	875143	620205	364445	747587	422944
890	dihydroxyacetone phosphate (DHAP)	Carbohydrate	Glycolysis, Gluconeogenesis, and Pyruvate Metabolism	15522	LC/MS Pos Early	309	539	171.005	102783-56-2	668	C00111	HMDB01473	899318	766669	691718	667309	1117942	537029	617090	480863	429317	928706	1758733	1251019	1.04001e+06	528379	751484	523044
1228	dimethylmalonic acid	Lipid	Fatty Acid, Dicarboxylate	42978	LC/MS Polar	100004251	2702	131.035	595-46-0	11686		HMDB02001	234606	270537	109344	160353	155945	167296	118825	107368	161707	168811	1.01873e+06	238663	230809	226317	401088	204068
1129	eicosenoate (20:1)	Lipid	Long Chain Fatty Acid	33587	LC/MS Neg	100001335	5950	309.28		5282768		HMDB02231	2949764	2804981	1851129	3.73185e+06	2180880	2701651	2594244	1687396	2561281	2779930	24403160	7.91912e+06	3534008	3786401	10722401	4506547
3739	ergothioneine	Xenobiotics	Food Component/Plant	37459	LC/MS Pos Early	100002154	850	230.096	58511-63-0	3032311	C05570	HMDB03045	164296448	153605152	115903216	145064384	137687664	168642816	127325224	166255824	192981920	166625760	426472800	267266096	171469632	191706720	310786624	210531392
1134	erucate (22:1n9)	Lipid	Long Chain Fatty Acid	1552	LC/MS Neg	1087	6355.6	337.311	112-86-7	5281116	C08316	HMDB02068	1349104	1510017	737152	1626529	967165	1116614	815266	837212	1302399	1320162	8807464	3241852	1735238	1469631	3641785	1.78748e+06
1061	erythronate*	Carbohydrate	Aminosugar Metabolism	42420	LC/MS Polar	100001320	2186	135.03	88759-55-1	2781043		HMDB00613	3565137	2740311	1970149	2908535	2925528	3002440	1749695	1876930	2593711	3394793	14703750	5344384	3105367	3.68492e+06	9010534	3.98144e+06
3588	erythrose	Xenobiotics	Food Component/Plant	27722	LC/MS Neg	100001042	780	119.035	583-50-6	94176	C01796	HMDB02649	3209223	3165788	2701137	3.8836e+06	3285081	3093694	2423222	2340134	3302995	4342219	8.14299e+06	6081149	3597523	3099579	5024906	3369253
309	ethylmalonate	Amino Acid	Leucine, Isoleucine and Valine Metabolism	15765	LC/MS Polar	2054	2785	131.035	601-75-2	11756		HMDB00622	391286	430888	264002	383462	263424	120734	85286	234456	249293	335789	2441571	597790	480318	311440	585418	245091
3366	flavin adenine dinucleotide (FAD)	Cofactors and Vitamins	Riboflavin Metabolism	2134	LC/MS Neg	327	2425	784.15	146-14-5;84366-81-4	643975	C00016	HMDB01248	1717228	1619833	787536	1325945	1605166	1377894	1628931	1211598	1846394	2198322	6246919	3.83596e+06	2256120	2006053	4227167	2118326
3367	flavin mononucleotide (FMN)	Cofactors and Vitamins	Riboflavin Metabolism	15797	LC/MS Neg	100000251	2390	455.097	130-40-5	710	C00061	HMDB01520	977634	991897	500338	855138	1013268	799431	1124499	661872	972851	1292871	3531066	1914067	1445495	1180864	1933353	1292935
987	fructose	Carbohydrate	Fructose, Mannose and Galactose Metabolism	577	LC/MS Polar	878	2022.2	179.056	57-48-7	5984	C00095	HMDB00660	1112335	970129	705462	972674	1118995	935781	548950	682772	834379	1208957	2920399	1554977	1075580	1254506	2532461	1238711
885	fructose-6-phosphate	Carbohydrate	Glycolysis, Gluconeogenesis, and Pyruvate Metabolism	12021	LC/MS Polar	1232	4261	259.022	103213-47-4	69507	C05345	HMDB00124	299524	229698	80777.5	210650	158075	212660	126933	101997	475679	553948	5849278	2696203	708245	720110	4902028	997505
1078	fumarate	Energy	TCA Cycle	1643	LC/MS Polar	330	3084	115.004	100-17-8	444972	C00122	HMDB00134	1290510	1113810	845629	889441	941792	975734	644651	615125	813184	993187	3598998	1460059	990282	1074064	2487464	1230205
1003	galactitol (dulcitol)	Carbohydrate	Fructose, Mannose and Galactose Metabolism	1117	LC/MS Polar	1003	2309.7	181.072	608-66-2	11850	C01697	HMDB00107	3358801	2678581	1883977	2549882	2794720	2694047	1733980	1863246	2486479	2893262	16468612	5386783	2791064	2999356	8440625	3725642
54	gamma-aminobutyrate (GABA)	Amino Acid	Glutamate Metabolism	1416	LC/MS Pos Early	141	2048	104.071	56-12-2	119	C00334	HMDB00112	511066752	474986816	371444224	501020256	480881664	529629312	462683712	547883392	624095424	600876160	1529441024	821885760	532556768	724252864	1289079808	790254592
455	gamma-glutamyl-2-aminobutyrate	Peptide	Gamma-glutamyl Amino Acid	37092	LC/MS Pos Early	100001502	2380	233.113	16869-42-4				34266136	30627960	22244440	30743646	29005990	29564458	21213944	22610172	31511486	32123914	136077568	53349912	27772106	31388298	67218840	35189960
439	gamma-glutamylalanine	Peptide	Gamma-glutamyl Amino Acid	37063	LC/MS Pos Early	100001843	1986	219.098	5875-41-2	440103		HMDB29142	86546448	81164112	62424828	78933696	74242624	69465792	56517160	58009160	83055048	80106656	40512580	118825328	73098200	83264944	138987296	78553576
447	gamma-glutamyl-alpha-lysine	Peptide	Gamma-glutamyl Amino Acid	55015	LC/MS Pos Early	100010901	2784	276.155		65254			429707	295391	172805	318788	355811	259268	244428	209893	337063	487000	2034366	861596	493252	559070	1411696	584236
448	gamma-glutamyl-epsilon-lysine	Peptide	Gamma-glutamyl Amino Acid	33934	LC/MS Pos Early	100001262	2717	276.155	17105-15-6	7015684;7015685		HMDB03869	1.70091e+06	1.46293e+06	1.02232e+06	1338679	1373322	1334047	947584	940320	1378916	1913995	8000351	3067827	1544029	1792962	4450861	2170340
441	gamma-glutamylglutamate	Peptide	Gamma-glutamyl Amino Acid	36738	LC/MS Pos Early	331	1775	277.103	1116-22-9	92865	C05282	HMDB11737	2186160	2122438	1533937	1.85475e+06	1660253	1580948	1742941	1337211	2120230	2626411	9570630	5287248	2446463	3902361	21254716	4669992
442	gamma-glutamylglutamine	Peptide	Gamma-glutamyl Amino Acid	2730	LC/MS Pos Early	1140	1430	276.119	10148-81-9	150914	C05283	HMDB11738	178029952	192642096	150097344	178300656	174551184	168187344	149633072	154053664	196410352	191477936	397202464	260466736	200665456	178046224	335349632	187416832
444	gamma-glutamylhistidine	Peptide	Gamma-glutamyl Amino Acid	18245	LC/MS Pos Early	1235	2740	285.119	37460-15-4	7017195			158036	176168	91824	149194	138919	126217	99127	91311	130949	219381	1021769	402986	158743	223743	507224	203382
445	gamma-glutamylisoleucine*	Peptide	Gamma-glutamyl Amino Acid	34456	LC/MS Pos Early	100001485	2940	261.144		14253342		HMDB11170	90471784	87969640	66544344	77333752	76798984	90107448	70324848	74452256	88649264	77589960	265392624	104391704	67259656	77914640	147157568	83642864
446	gamma-glutamylleucine	Peptide	Gamma-glutamyl Amino Acid	18369	LC/MS Pos Early	1268	2991	261.144	2566-39-4	151023		HMDB11171	151505888	131982760	85303248	118969960	117670368	128487280	85418792	90869808	116557936	115933392	497338688	174543840	96432848	112192440	248601312	125781128
449	gamma-glutamylmethionine	Peptide	Gamma-glutamyl Amino Acid	44872	LC/MS Pos Early	100001313	2640	279.101	17663-87-5	7009567		HMDB29155	557014784	503051072	391290176	528867072	514445184	384707680	332742432	377494976	462205856	532835616	1773012736	885117248	478460800	451117536	806846656	535599872
450	gamma-glutamylphenylalanine	Peptide	Gamma-glutamyl Amino Acid	33422	LC/MS Pos Early	100000491	2992	295.129	7432-24-8	111299		HMDB00594	43856052	41098468	27401684	40312448	39274284	35668316	26865200	28978084	35825140	37543408	150147552	58565240	31225144	31979264	66591004	36375768
456	gamma-glutamylserine	Peptide	Gamma-glutamyl Amino Acid	54914	LC/MS Pos Early	100009231	1351	235.092	5875-35-4				5014648	5.04981e+06	3652053	4428085	4691480	4564952	3624907	3671222	5094709	5383840	19587086	8858126	5730549	5.28478e+06	12295974	5580398
451	gamma-glutamylthreonine	Peptide	Gamma-glutamyl Amino Acid	33364	LC/MS Pos Early	100001314	1750	249.108	5652-48-2			HMDB29159	42164600	36534932	25563648	38103896	30709976	28319110	19692946	17704324	32418756	40421752	144886112	72948000	31618756	42236952	79331960	44670312
452	gamma-glutamyltryptophan	Peptide	Gamma-glutamyl Amino Acid	33947	LC/MS Pos Early	100001295	2975	334.14	66471-20-3	3989307		HMDB29160	1266733	1317096	954237	1342328	1268797	1.02607e+06	900644	884453	1135018	1378458	3735860	1772782	1201625	1174671	1517823	1333541
453	gamma-glutamyltyrosine	Peptide	Gamma-glutamyl Amino Acid	2734	LC/MS Neg	1102	1240	309.109	7432-23-7	94340		HMDB11741	566036	530426	416446	549193	577563	557553	434764	427597	606927	617961	2450262	897109	525109	543441	1154321	624342
454	gamma-glutamylvaline	Peptide	Gamma-glutamyl Amino Acid	43829	LC/MS Pos Early	100001126	2700	247.129	2746-34-1	7015683		HMDB11172	71363440	70065584	49372024	62711968	58714732	70650944	48489724	49846024	71029232	63436592	245265968	108481024	59441704	68327112	143355248	79303456
3665	gluconate	Xenobiotics	Food Component/Plant	587	LC/MS Polar	338	2922	195.051	527-07-1	10690	C00257	HMDB00625	12796795	10032398	5927192	8724077	9726451	7074508		4063705	8.12765e+06	15547144	82400320	26583110	13015508		41326484	13196248
881	glucose	Carbohydrate	Glycolysis, Gluconeogenesis, and Pyruvate Metabolism	20488	LC/MS Polar	572	2342	179.056	50-99-7	79025	C00031	HMDB00122	8110492	7842296	5132178	7209741	5713505	5293028	3635480	4925995	7076346	12456015	36872296	13933766	7.84242e+06	9358233	23220232	10495606
883	glucose 1-phosphate	Carbohydrate	Glycolysis, Gluconeogenesis, and Pyruvate Metabolism	15561	LC/MS Polar	1233	4277	259.022	56401-20-8	65533	C00103	HMDB01586	1.09437e+06	1.01733e+06	526931	895839	1.05729e+06	779502	922989	586261	789048	1155766	5.47844e+06	4472534	2.27327e+06	2.03159e+06	3449245	2146609
882	glucose 6-phosphate	Carbohydrate	Glycolysis, Gluconeogenesis, and Pyruvate Metabolism	31260	LC/MS Polar	291	4537	259.022	103192-55-8	5958	C00668	HMDB01401	6.88114e+06	5899338	2412647	5049755	4986519	4.05749e+06	4808511	2307143	5797504	9849692	41578388	30013808	13173555	13114155	31356588	14385155
42	glutamate	Amino Acid	Glutamate Metabolism	57	LC/MS Pos Early	561	1500	148.06	56-86-0	611	C00025	HMDB00148	4388417536	3811052544	3072473600	3574969856	3578665984	4368656384	3511219456	3360609536	4065232128	4144775168	13807892480	6482991104	4074992384	5233294848	10220289024	5601701376
50	glutamate, gamma-methyl ester	Amino Acid	Glutamate Metabolism	33487	LC/MS Pos Early	100001103	2170	162.076	1499-55-4	68662			9449718	9154853	5294539	8512095	7880978	7.44086e+06	6572904	5600435	6.72491e+06	7540140	39921856	12545947	9684025	13123053	60566568	13626118
43	glutamine	Amino Acid	Glutamate Metabolism	53	LC/MS Pos Early	563	1291	147.076	56-85-9	5961	C00064	HMDB00641	4497739776	4045401088	2989832448	3977746432	3669705216	3637051136	2730191872	3073986816	3988808960	4563091456	14407945216	6544900096	4019113216	4341469696	8018654208	4578683904
901	glycerate	Carbohydrate	Glycolysis, Gluconeogenesis, and Pyruvate Metabolism	1572	LC/MS Polar	1052	2070.4	105.019	600-19-1	752	C00258	HMDB00139	519951	487422	402118	453075	521971	499530	348943	398892	420608	579054	981665	783913	543973	589403	1725451	692784
2102	glycerol	Lipid	Glycerolipid Metabolism	15122	LC/MS Neg	1254	758	91.0401	56-81-5	753	C00116	HMDB00131	4739158	4712073	3689179	6.1195e+06	3884410	4190855	4617744	3601955	5.55626e+06	7545445	32981272	9463012	5294275	5237010	14430818	6904907
4400	glycerol 2-phosphate	Xenobiotics	Chemical	27728	LC/MS Polar	100001029	3681.7	171.006	819-83-0	2526	C02979	HMDB02520	129465		62955	95847	70724	82171			84784	197061	919735	400524	155558	202787	451839	252293
2103	glycerol 3-phosphate	Lipid	Glycerolipid Metabolism	43847	LC/MS Pos Early	100000258	580	173.021	29849-82-9	754	C00093	HMDB00126	432858592	404488128	331023328	435720768	392863904	303318400	325090976	323051968	408096128	504017664	919272704	669729856	476395520	396143872	550911488	439191744
1594	glycerophosphoethanolamine	Lipid	Phospholipid Metabolism	37455	LC/MS Polar	100001620	3075	214.049	33049-08-0	123874	C01233	HMDB00114	9077882	7.23586e+06	5107700	6.59497e+06	7843260	8299282	5.08912e+06	5951930	7170504	7983012	53997220	16470093	8.14136e+06	9713399	23764854	10770610
2108	glycerophosphoglycerol	Lipid	Glycerolipid Metabolism	48857	LC/MS Polar	100001619	2430	245.043		439964	C03274		3114143	2576616	1403111	2439402	2804682	2868836	1569359	1730418	2669932	2860835	53809184	7210471	2888203	4035092	16085463	4962360
1597	glycerophosphoinositol*	Lipid	Phospholipid Metabolism	47155	LC/MS Polar	100001621	3850	333.059	16824-65-0				17672476	11918403	13705233	14222609	19019208	21731244	16345815	15703864	16382017	16516397	31841876	21813102	16256600	24133514	27354808	23330164
1588	glycerophosphorylcholine (GPC)	Lipid	Phospholipid Metabolism	15990	LC/MS Pos Early	100000269	672	258.11	28319-77-9	71920	C00670	HMDB00086	28665428	26071036	17491728	26139116	24925312	19607400	14038254	16821196	23008378	30090562	138431824	54902724	25246582	26788888	57565476	29611540
1	glycine	Amino Acid	Glycine, Serine and Threonine Metabolism	58	LC/MS Pos Early	340	1375	76.0393	56-40-6	750	C00037	HMDB00123	5105702	5486131	4379700	5811931	5689166	5991559	4194978	5063698	6740554	6799899	30755932	12908198	9105084	9812805	25443250	12505588
3253	guanine	Nucleotide	Purine Metabolism, Guanine containing	32352	LC/MS Pos Early	172	2032	152.057	73-40-5	764	C00242	HMDB00132	2094478	2112452	1318620	1797044	4632652	2283404	1561813	1467298	2037936	2180082	5477838	3691654	1807775	2.58077e+06	4966844	2360340
3252	guanosine	Nucleotide	Purine Metabolism, Guanine containing	1573	LC/MS Neg	1099	1662	282.084	118-00-3	6802	C00387	HMDB00133	314822	297837	178971	250958	94613	290722	174223	186674	225286	344603	1631069	726075	463625	417028	889943	632715
3246	guanosine 5'- diphosphate (GDP)	Nucleotide	Purine Metabolism, Guanine containing	2848	LC/MS Neg	346	639	442.017	43139-22-6	8977	C00035	HMDB01201				160473	201305							253000	173108
3384	gulonate*	Cofactors and Vitamins	Ascorbate and Aldarate Metabolism	46957	LC/MS Polar	100001586	2750	195.051	20246-53-1	9794176		HMDB03290	26377364	20331388	16249485	18009088	17776924	17167162	13832069	13244094	16784474	24177976	98047184	45911264	25583648	28497624	62635600	32921620
1096	heptanoate (7:0)	Lipid	Medium Chain Fatty Acid	1644	LC/MS Neg	925	3670	129.092	111-14-8	8094	C17714	HMDB00666	408354	393814			1360477	513421	675598	461073	508266	523238	1.93244e+06		585980	378188	848074
63	histidine	Amino Acid	Histidine Metabolism	59	LC/MS Neg	355	755.9	154.062	5934-29-2	6274	C00135	HMDB00177	2309178	2.02878e+06	1631144	1.8222e+06	1.88166e+06	1819664	1587601	1699522	1616044	1843682	2441210	2415717	1.89166e+06	1672768	3202765	2199618
3763	histidinol	Xenobiotics	Food Component/Plant	15316	LC/MS Pos Early	100000260	3041	142.097	1596-64-1	165271	C00860	HMDB03431	2847460	2286104	1764851	2026311	2009063	2416701	1898074	2039643	2418349	1843501	5.93896e+06	3388951	2014125	2721980	4919897	2057354
375	homocitrulline	Amino Acid	Urea cycle; Arginine and Proline Metabolism	22138	LC/MS Pos Early	100000963	1908	190.119	1190-49-4	65072	C02427	HMDB00679	3918395	3523957	2427110	3131508	2441867	3.22785e+06	2.00212e+06	2356108	3.62742e+06	3215524	894586	4523646	3035026	4304824	7.58798e+06	3355619
19	homoserine	Amino Acid	Glycine, Serine and Threonine Metabolism	18351	LC/MS Polar	100000458	2875.8	118.051	672-15-1	12647	C00263	HMDB00719	1755523	1662375	992543	1540395	1287515	1277570	801650	922226	1235320	1653934	11348298	3069087	1.77815e+06	1579677	5987915	2018432
387	trans-4-hydroxyproline	Amino Acid	Urea cycle; Arginine and Proline Metabolism	32306	LC/MS Pos Early	1001	1064	132.066	51-35-4	5810	C01157	HMDB00725	512002	647345	242814	854415	514877	246507	262227	327371	411919	1808545	3738982	1271835	576233	293434	803608	384650
3197	hypoxanthine	Nucleotide	Purine Metabolism, (Hypo)Xanthine/Inosine containing	3127	LC/MS Neg	171	1291.2	135.031	68-94-0	790	C00262	HMDB00157	126163	182875	140490	209529	55035	173631	104222	155438	192775	170120	299938	185101	244335	145862	255407	198050
73	imidazole propionate	Amino Acid	Histidine Metabolism	40730	LC/MS Pos Early	100003434	2263	141.066	1074-59-5	70630		HMDB02271					46823	129981				6111867
3196	inosine	Nucleotide	Purine Metabolism, (Hypo)Xanthine/Inosine containing	1123	LC/MS Neg	361	1602.1	267.073	58-63-9	6021	C00294	HMDB00195	1499439	2298946	923194	1365763	348265	1078363	681943	937670	1542995	2196319	5523458	3172262	1346197	1410511	3533331	2574928
3195	inosine 5'-monophosphate (IMP)	Nucleotide	Purine Metabolism, (Hypo)Xanthine/Inosine containing	2133	LC/MS Pos Early	362	650	349.054	4691-65-0	8582	C00130	HMDB00175	754690	853687	433539	811840	832174	374861	443532	372438	504240	1075740	3.69369e+06	1699528	1091843	687089	1.91669e+06	850121
888	Isobar: fructose 1,6-diphosphate, glucose 1,6-diphosphate, myo-inositol 1,4 or 1,3-diphosphate	Carbohydrate	Glycolysis, Gluconeogenesis, and Pyruvate Metabolism	46896	LC/MS Neg	100002180	551	338.989					21676108	21508088	14527813	24258534	24409364	16758780	22169866	14299483	20429568	30325944	10194316	30833520	25226776	17937004	24732652	14059479
296	isoleucine	Amino Acid	Leucine, Isoleucine and Valine Metabolism	1125	LC/MS Pos Early	376	2800	132.102	73-32-5	6306	C00407	HMDB00172	125550632	115257352	78988272	103633360	104488136	97406800	65786048	76807104	102432504	114013672	426402304	153730208	94288464	91678704	237283904	99784848
1102	laurate (12:0)	Lipid	Medium Chain Fatty Acid	1645	LC/MS Neg	181	5300	199.17	143-07-7	3893	C02679	HMDB00638	13490903	15359644	9602353	15868298	14774299	11406929	9926047	9607726	13560392	16534612	104290024	23378232	14901840	14776030	69153960	15842969
262	leucine	Amino Acid	Leucine, Isoleucine and Valine Metabolism	60	LC/MS Pos Early	397	2864	132.102	61-90-5	6106	C00123	HMDB00687	180396352	144171408	94233896	126251576	121743456	120856208	73805128	79653792	101551200	115879488	466495040	154707008	87722160	87601040	238081360	88606880
3622	levulinate (4-oxovalerate)	Xenobiotics	Food Component/Plant	22177	LC/MS Pos Early	100000765	1433	99.0441	123-76-2	11579		HMDB00720	1.75753e+06	2694042	3611290	1.84096e+06	1792202	3433237	3338034	1313949	3006816	2860126	12428884	3.5182e+06	4702241	1.93205e+06	7583746	3.04721e+06
1161	linoelaidate (tr 18:2n6)	Lipid	Polyunsaturated Fatty Acid (n3 and n6)	32420	LC/MS Neg	100001200	5575	279.233	506-21-8	5282457	C01595	HMDB06270	35061208	12858965	28940508	13717160	17878216			16282188	11211141	12046241	136771680	33302876	17114434	26817024	44667020	19250356
84	lysine	Amino Acid	Lysine Metabolism	1301	LC/MS Pos Early	407	2850	147.113	56-87-1	5962	C00047	HMDB00182	65761056	62641424	48378376	65601392	72223112	73451632	51607168	59257836	84768520	88168544	294347232	137048944	81726256	106642464	255842048	121221856
1079	malate	Energy	TCA Cycle	1303	LC/MS Neg	409	615.6	133.014	6915-15-7	525	C00149	HMDB00156	31932132	27183990	19190280	23072206	18301332	23202408	18422584	15653863	21102444	26904094	64877120	34934564	22265888	26274474	49139392	27961412
1240	maleate	Lipid	Fatty Acid, Dicarboxylate	20676	LC/MS Polar	100000707	2510	115.004	110-16-7	444266	C01384	HMDB00176	1427164	1250948	663038	1162031	887062	888489	526904	631573	1068771	1078565	7896417	1790701	882162	1.02083e+06	3647434	895364
950	maltose	Carbohydrate	Glycogen Metabolism	15586	LC/MS Polar	913	3329.4	387.114	6363-53-7	10991489	C00208	HMDB00163	12504963	11177664	9608258	13644458	4807344	4742912	4049783	5022393	6576775	16256170	55861976	24088824	13880928	6662075	13480524	9548555
945	maltotetraose	Carbohydrate	Glycogen Metabolism	15910	LC/MS Neg	100000275	910	665.215	34612-38-9	446495	C02052	HMDB01296	1009553	993674	550937	692409	7098174	721990	607059	622869	815877	1232766	4449687	2263242	1131859	750932	1872239	752618
947	maltotriose	Carbohydrate	Glycogen Metabolism	44688	LC/MS Neg	100000276	812	503.162	1109-28-0	439586	C01835	HMDB01262	11047502	10744762	7680099	10528645	24606604	9059198	7475696	7103361	9062819	15001649	53993128	22758000	12782348	9748064	22628550	10576421
992	mannitol/sorbitol	Carbohydrate	Fructose, Mannose and Galactose Metabolism	46142	LC/MS Polar	100001740	2260	181.072		5780	C00794	HMDB00247	20365576	16556554	12093033	14166102	6314777	6531653	4744168	5918992	7197727	19165576	97972768	33283700	17894388	7005355	19307000	9988848
993	mannose	Carbohydrate	Fructose, Mannose and Galactose Metabolism	584	LC/MS Polar	803	2200	179.056	3458-28-4	18950	C00159	HMDB00169	259647	316636	139580	191554	332160	192681	128578	168533	277517	209152	1746064	463376	302266	427166	1080803	346669
994	mannose-6-phosphate	Carbohydrate	Fructose, Mannose and Galactose Metabolism	1469	LC/MS Polar	294	4510	259.022	70442-25-0;104872-94-8	439198	C00275	HMDB01078	1956763	882425	640661	1209820	1024293	1242569	1376837	665063	1014864	2570491	2526430	5571591	3296564	4340624	4443674	5234201
1112	margarate (17:0)	Lipid	Long Chain Fatty Acid	1121	LC/MS Neg	891	5731	269.249	506-12-7	10465		HMDB02259	80925024	79389344	37950232	69091776	44924696	58368332	40947044	40504656	55546152	91142160	298126336	148939776	79132152	94351712	196097952	88363280
327	methionine	Amino Acid	Methionine, Cysteine, SAM and Taurine Metabolism	1302	LC/MS Pos Early	415	2526	150.058	63-68-3	6137	C00073	HMDB00696	19391082	19906572	16622074	20843336	21872088	16928644	13007234	16134723	18547496	20586824	81200480	34347120	23870704	28946258	186073696	35765064
332	methionine sulfoxide	Amino Acid	Methionine, Cysteine, SAM and Taurine Metabolism	18374	LC/MS Pos Early	100000039	1272	166.053	3226-65-1	158980	C02989	HMDB02005	1.85483e+06	2.01074e+06	1369568	2253719	1852774	1472969	1079718	1158036	1559462	1644142	6486734	3649856	2044840	2352271	12493637	2354855
1217	15-methylpalmitate	Lipid	Fatty Acid, Branched	38768	LC/MS Neg	100002945	5695	269.249		17903417			14679378	14189967	9635614	12222477	9179258	11883934	8269595	8964626	12817294	12993341	77823360	25287244	15782285	15756187	40777456	15539453
3335	methylphosphate	Nucleotide	Purine and Pyrimidine Metabolism	37070	LC/MS Pos Early	100001805	544	113	7023-27-0	13130		HMDB61711	4400130	4002550	2296463	3594999	3794971	2776919	1869030	2407861	3640309	5304503	33322746	8675166	4499674	6975742	21853596	9674928
310	methylsuccinate	Amino Acid	Leucine, Isoleucine and Valine Metabolism	15745	LC/MS Polar	2051	2800	131.035	498-21-5	10349		HMDB01844	6414061	4.00372e+06	3251427	3.0682e+06	4206429	4852437	3404696	4083112	4614844	4271820	28216398	8995717	4485129	7311774	14854770	7219150
1557	myo-inositol	Lipid	Inositol Metabolism	1124	LC/MS Polar	363	3506.3	225.062	87-89-8	892	C00137	HMDB00211	59590644	49198244	36325040	53623012	38993560	38224764	31408574	28087100	37720100	58637692	247065760	101594648	55766380	52868984	107356360	60321256
1105	myristate (14:0)	Lipid	Long Chain Fatty Acid	1365	LC/MS Neg	519	5440	227.202	544-63-8	11005	C06424	HMDB00806	189516576	194755824	115870416	188245744	142627968	164684224	115616056	121334320	163503536	225910064	1173655552	385339552	196405200	231643232	698078592	276425344
1106	myristoleate (14:1n5)	Lipid	Long Chain Fatty Acid	32418	LC/MS Neg	100001198	5346.9	225.186	544-64-9	5281119	C08322	HMDB02000	7.60684e+06	7764271	4942577	10440597	8293005	6045723	3559517	3907005	5883349	6872210	70512136	19080876	8334192	6104504	35068448	8.20308e+06
85	N2-acetyllysine	Amino Acid	Lysine Metabolism	36751	LC/MS Neg	100001721	828.3	187.109	1946-82-3	92907	C12989	HMDB00446	66814	117302		75110	96380	95413		63906	78837	88115	756311	197249	102978	109276	265356	134494
91	N6,N6,N6-trimethyllysine	Amino Acid	Lysine Metabolism	1498	LC/MS Pos Early	189	2825	189.16	23284-33-5	440120	C03793	HMDB01325	459816	484078	378987	421919	515148	478746	234708	376690	428539	709515	2029321	770621	495794	488962	1280778	555052
86	N6-acetyllysine	Amino Acid	Lysine Metabolism	36752	LC/MS Neg	100001734	1059	187.109	692-04-6	92832	C02727	HMDB00206	495973	541933	301893	444137	440063	396867	192093	304939	509082	473747	2421219	884265	460619	524638	1138210	541416
3233	N6-dimethylallyladenine	Nucleotide	Purine Metabolism, Adenine containing	22120	LC/MS Pos Early	100000770	3300	204.124	2365-40-4	92180	C04083							201586048	153546544	162383664	199197264					207005184	495701664	236355072
3244	N6-succinyladenosine	Nucleotide	Purine Metabolism, Adenine containing	48130	LC/MS Neg	100001664	980	382.1	4542-23-8			HMDB00912	170639	255636	153627	205007	162408	105131	152563	151892	207592	247072	443996	247745	262987	113727	251904	182472
380	N-acetylarginine	Amino Acid	Urea cycle; Arginine and Proline Metabolism	33953	LC/MS Pos Early	100001266	2245	217.13	155-84-0	67427	C02562	HMDB04620	6496463	6.34751e+06	3720830	6.1087e+06	5044590	4686385	2890611	3664476	5236106	5521597	24555412	9841402	4525336	4977291	11568359	5089105
34	N-acetylasparagine	Amino Acid	Alanine and Aspartate Metabolism	33942	LC/MS Pos Early	100001257	785	175.071	4033-40-3	99715		HMDB06028	537305	756727	442705	818668	469402	538452	391084	649646	681879	766959	2120375	889401	461156	564825	889214	600037
35	N-acetylaspartate (NAA)	Amino Acid	Alanine and Aspartate Metabolism	22185	LC/MS Pos Early	100000787	880	176.055	997-55-7;997-55-7	65065	C01042	HMDB00812	1220256	1365832	998321	1351881	1033842	1032331	887910	868036	1123126	1609026	1331020	1187658	950039	873167	1279788	1086440
345	N-acetylcysteine	Amino Acid	Methionine, Cysteine, SAM and Taurine Metabolism	1586	LC/MS Pos Early	1107	1416	164.038	616-91-1	12035	C06809	HMDB01890	400626	281781	143317	237633	298612	383550	513898	234259	307283	356781		686123	479859	415753	505101	354867
1043	N-acetyl-glucosamine 1-phosphate	Carbohydrate	Aminosugar Metabolism	15741	LC/MS Polar	1212	4052	300.049	31281-59-1	440364	C04256	HMDB01367	1747144	1663834	1.02476e+06	1391871	989906	945102	749347	697252	1241783	1.99339e+06	8508761	4400892	2.04516e+06	1439219	4427956	1751375
1063	N-acetylglucosamine/N-acetylgalactosamine	Carbohydrate	Aminosugar Metabolism	46539	LC/MS Pos Early	100006435	715	222.097					1159321	1203556	839353	1158733	1030968	1102232	1141559	1.03811e+06	1380067	1734996	2795864	2068756	1591715	1328568	1.88191e+06	1552029
44	N-acetylglutamate	Amino Acid	Glutamate Metabolism	15720	LC/MS Pos Early	100000282	1050	190.071	5817-08-03	70914	C00624	HMDB01138	33666504	33672896	23426304	31739796	29301396	27322500	21859994	20951740	26359944	35185416	81916456	51271608	30885096	27641902	50640208	29261802
45	N-acetylglutamine	Amino Acid	Glutamate Metabolism	33943	LC/MS Pos Early	100001253	845	189.087	2490-97-3	182230	C02716	HMDB06029	7370545	7053458	5025818	6597832	5701530	2769502	1875625	2269302	3.18109e+06	6158726	5928576	4508402	3188803	2.07364e+06	2792798	2881585
1052	N-acetylmuramate	Carbohydrate	Aminosugar Metabolism	18354	LC/MS Neg	100000283	860	292.104	10597-89-4	5462244	C02713	HMDB60493	344077	364835	290437	398261	315402	352413	220939	278700	301109	335185	1259153	439342	275480	350588	468615	391078
110	N-acetylphenylalanine	Amino Acid	Phenylalanine and Tyrosine Metabolism	33950	LC/MS Neg	100001256	2597	206.082	2018-61-3	74839	C03519	HMDB00512	89952	72594		59991	48112	38412	48287				261455	76818		50266	105404	48360
382	N-acetylproline	Amino Acid	Urea cycle; Arginine and Proline Metabolism	34387	LC/MS Pos Early	100001334	1695	158.081	1074-79-9	322640			172560	198928				188697		127564	169158	188066	1227996			197187	674181	148554
413	N-acetylputrescine	Amino Acid	Polyamine Metabolism	37496	LC/MS Pos Early	192	2230	131.118	18233-70-0	122356	C02714	HMDB02064						207026	56732	4389553	105443	6134384	1.03888e+06	833826			576594	39923
16	N-acetylthreonine	Amino Acid	Glycine, Serine and Threonine Metabolism	33939	LC/MS Neg	100001274	821.6	160.062	17093-74-2	152204			700123	723624	600163	774428	698030	629190	486878	518026	642348	632998	2580984	856969	619968	534300	1.00334e+06	606121
123	N-acetyltyrosine	Amino Acid	Phenylalanine and Tyrosine Metabolism	32390	LC/MS Neg	100001104	1680	222.077	537-55-3	68310		HMDB00866	142968	150870	88660	110809	89556	101393		74434	92971	130390	532751	167348	76359	63951	196944	126915
3346	nicotinamide adenine dinucleotide (NAD+)	Cofactors and Vitamins	Nicotinate and Nicotinamide Metabolism	5278	LC/MS Neg	1310	1434	662.102	53-84-9	5893	C00003	HMDB00902	6853683	6911077	4282853	6690416	5720297	5822355	6318089	4926594	7097854	9103190	28500524	14307480	8770635	7394213	16788592	7300124
384	N-alpha-acetylornithine	Amino Acid	Urea cycle; Arginine and Proline Metabolism	32984	LC/MS Pos Early	100000285	2000	175.108	6205-08-09	439232	C00437	HMDB03357	1111833	1011624	599559	775811	693595	1018000	619545	660385	871541	1127982	3.85935e+06	1777137	941560	1283498	3116898	1105064
3271	N-carbamoylaspartate	Nucleotide	Pyrimidine Metabolism, Orotate containing	1594	LC/MS Polar	1108	3800	175.036	923-37-5	93072	C00438	HMDB00828	95875	140401		132981	105351	31551			119755	142980	978244	262631	105563		162636
383	N-delta-acetylornithine	Amino Acid	Urea cycle; Arginine and Proline Metabolism	43249	LC/MS Pos Early	100004523	1877	175.108		9920500			58528260	65390296	43021928	53228960	49522800	32137646	26533396	36393256	46498744	47544148	15456354	62976700	53792424	35207776	47974152	35167684
329	N-formylmethionine	Amino Acid	Methionine, Cysteine, SAM and Taurine Metabolism	2829	LC/MS Neg	194	1543.8	176.039	4289-98-9	439750	C03145	HMDB01015	480788	459368	313162	446760	538993	367792	233969	286570	361257	496494	1790930	647285	331737	370978	1052882	510719
201	N-formylphenylalanine	Amino Acid	Phenylalanine and Tyrosine Metabolism	48433	LC/MS Neg	100006056	2360	192.067	13200-85-6	759256			82515	58948	26722	53614	36416						613260	106404		47461	130161	44375
3342	nicotinamide	Cofactors and Vitamins	Nicotinate and Nicotinamide Metabolism	594	LC/MS Pos Early	432	1942	123.055	98-92-0	936	C00153	HMDB01406	17065536	19968780	9483462	19278072	24685588	16190655	14973620	14308222	26082586	25297982	54242040	50406612	22861372	18111560	113372544	17706628
3344	nicotinamide ribonucleotide (NMN)	Cofactors and Vitamins	Nicotinate and Nicotinamide Metabolism	22152	LC/MS Pos Early	1312	766	335.064	1094-61-7	14180	C00455	HMDB00229	659950	714124	358907	588903	611653	473166	645127	511982	749757	889173	2633747	1.85903e+06	989329	1.01823e+06	2340977	1072879
3345	nicotinamide riboside	Cofactors and Vitamins	Nicotinate and Nicotinamide Metabolism	33013	LC/MS Pos Early	100001310	2040	255.098	1341-23-7	439924	C03150	HMDB00855	264479	205519	129818	177981	211147	329832			412645	332375	2593698	725892	290369	414322	1243553	501673
3339	nicotinate	Cofactors and Vitamins	Nicotinate and Nicotinamide Metabolism	1504	LC/MS Pos Early	567	1673	124.039	59-67-6	938	C00253	HMDB01488	34080312	37264400	21595688	34381152	30613980	24168408	17202712	20293024	28342608	31812096	111272280	55003928	24873224	22041408	65736392	27497236
3340	nicotinate ribonucleoside	Cofactors and Vitamins	Nicotinate and Nicotinamide Metabolism	33471	LC/MS Pos Early	100001316	1536	256.082	2625-49-2	161234	C05841	HMDB06809	15351995	12903495	8561348	11134373	9734193	18257856	13705741	18894498	23412688	15124192	39737688	21699928	11355483	26940896	40108992	30279432
3341	nicotinic acid mononucleotide (NaMN)	Cofactors and Vitamins	Nicotinate and Nicotinamide Metabolism	32461	LC/MS Neg	100001058	607	334.033	321-02-8	5288991	C01185	HMDB01132	3320741	2976378	1955323	2836094	3837536	3689954	4128122	3403645	4271594	3852957	7036173	5455919	3859566	5015489	7818513	5207653
1122	nonadecanoate (19:0)	Lipid	Long Chain Fatty Acid	1356	LC/MS Neg	892	6068	297.28	646-30-0	12591	C16535	HMDB00772	8128956	9130110	4779105	7692953	4717935	6498418	5649634	5475474	7094869	8853251	20082352	13156514	8768530	9005734	11199766	9242108
371	norvaline	Amino Acid	Urea cycle; Arginine and Proline Metabolism	37426	LC/MS Pos Early	100002082	2582	118.086	760-78-1	824	C01826	HMDB13716	7.71945e+06	7993379	6081103	5209804	5223574	6058367	5771510	6288819	5784186	5490944	18979648	12012174	5118141	5768846	14926293	5169254
21	O-acetylhomoserine	Amino Acid	Glycine, Serine and Threonine Metabolism	31539	LC/MS Neg	100001129	760.2	160.062	7540-67-2	439389	C01077		4765303	4194260	2864459	3680648	3.54882e+06	4019554	2895346	2487350	3003712	3403354	5263013	2921168	2119206	2711953	5597069	2914690
1141	oleate/vaccenate (18:1)	Lipid	Long Chain Fatty Acid	52285	LC/MS Neg	100008930	5655	281.249					254193584	267160592	197937776	325535040	495895904	291287904	199298848	144459680	229281392	276023904	2741363968	776407104	330208704	368873440	1076478592	345760096
2153	oleoyl-linoleoyl-glycerol (18:1/18:2) [1]	Lipid	Diacylglycerol	46798	LC/MS Pos Late	100002989	3115	636.556	106292-55-1				121574		54739	149464	372759	84701			258261		255818		188537	75309	258119
2154	oleoyl-linoleoyl-glycerol (18:1/18:2) [2]	Lipid	Diacylglycerol	46799	LC/MS Pos Late	100002990	3223	636.556	104346-53-4				2308946	2451151	1207880	3090305	4038402	2568637	2082425	993543	3056923	1468050	5302113	2215906	2032119	1998838	2552504	364943
2191	oleoyl-oleoyl-glycerol (18:1/18:1) [1]*	Lipid	Diacylglycerol	54945	LC/MS Pos Late	100010918	3571	638.572					435924	380647	115668	524997	929231	307012	231938		501494	280725	948404	450870	511438	248121	574674
2192	oleoyl-oleoyl-glycerol (18:1/18:1) [2]*	Lipid	Diacylglycerol	54946	LC/MS Pos Late	100010919	3695	638.572					5327022	6.41175e+06	3084990	7621078	11324452	6.71633e+06	5190839	2.99781e+06	5.9745e+06	4893182	11331376	5.75918e+06	5842164	4.01151e+06	5156940	2150716
177	O-methyltyrosine	Amino Acid	Phenylalanine and Tyrosine Metabolism	37451	LC/MS Pos Early	100002078	2790	196.097	1080-06-4	76957			1.98139e+06	2333353	1391292	1.86508e+06	1796249	2298246	1472705	1813121	2642987	2619994	3.96574e+06	3.45741e+06	1.97606e+06	2473597	5095955	2984500
369	ornithine	Amino Acid	Urea cycle; Arginine and Proline Metabolism	1493	LC/MS Pos Early	444	2800	133.097	3184-13-2	6262	C00077	HMDB03374	11238815	11109709	9697585	12803438	14219023	14992107	11253049	11565646	16620625	18257198	62348864	36996608	22966900	30251480	62088512	34010668
3273	orotate	Nucleotide	Pyrimidine Metabolism, Orotate containing	1505	LC/MS Polar	445	1638.1	155.01	50887-69-9	967	C00295	HMDB00226	587187	484927	304974	433436	409977	390700	261533	275104	359100	521078	2720162	919961	540775	640557	1835158	855937
3275	orotidine	Nucleotide	Pyrimidine Metabolism, Orotate containing	35172	LC/MS Polar	100001416	2250	287.052	314-50-1	92751	C01103	HMDB00788	302284	204618	130719	215931	209193	221115	141343	150675	213472	279224	1499933	568133	273465	323904	751104	362007
1109	palmitate (16:0)	Lipid	Long Chain Fatty Acid	1336	LC/MS Neg	424	5618	255.233	57-10-3	985	C00249	HMDB00220	8364730368	8090692096	3608273664	7624051200	5598306816	7351368192	4706359296	4541498880	6188189696	9564432384	18390401024	13045103616	8733350912	9666532352	15248642048	9302270976
1110	palmitoleate (16:1n7)	Lipid	Long Chain Fatty Acid	33447	LC/MS Neg	452	5475	253.217	373-49-9	445638	C08362	HMDB03229	17570708	20805888	18052110	22180730	14505661	14548830	12020516	9999714	17069496	21743772	205717056	44446372	20870878	19563532	64221728	17022516
1533	palmitoyl ethanolamide	Lipid	Endocannabinoid	38165	LC/MS Neg	1489	6300	298.275	544-31-0	4671	C16512	HMDB02100	2328670	1750609	2797965	1712139	1110307	1724721	1940519	1625254	1.87984e+06	1471259	4832220	2121686	2448788	2217335	1608053	1914747
2236	palmitoyl sphingomyelin (d18:1/16:0)	Lipid	Sphingolipid Metabolism	37506	LC/MS Pos Late	100002107	2168	703.575	6254-89-3	9939941			2579297	3.62518e+06	1.47795e+06	2937356	2833508	2626988	1941403	1978228	2506291	3324337	12746207	3.99098e+06	2.99782e+06	3719104	4782490	2.90662e+06
2183	palmitoyl-linoleoyl-glycerol (16:0/18:2) [1]*	Lipid	Diacylglycerol	52633	LC/MS Pos Late	100009052	3080	610.541		9543695		HMDB05207,HMDB07103	730312	564124	210586	703879	789185	579125	395195	162332	807272	429705	1219133	549137	647674	426518	844013	82401
2184	palmitoyl-linoleoyl-glycerol (16:0/18:2) [2]*	Lipid	Diacylglycerol	52634	LC/MS Pos Late	100009055	3197	610.541					7.88688e+06	6657507	3.74875e+06	8597936	9422932	7326514	6311682	2469624	8436170	6579574	17404150	6198597	7022056	6.73116e+06	8241352	1924478
2176	palmitoyl-oleoyl-glycerol (16:0/18:1) [1]*	Lipid	Diacylglycerol	54943	LC/MS Pos Late	100010916	3562	612.556					432219	582564	131964	588179	1.2862e+06	796882	535389	168393	806687	495113	1257587	636503	755701	532103	980176	72199
2177	palmitoyl-oleoyl-glycerol (16:0/18:1) [2]*	Lipid	Diacylglycerol	54942	LC/MS Pos Late	100010917	3695	612.556					7946419	9968987	5450056	12842729	20350752	15702193	10453663	5877097	12131441	8564708	18960928	9376486	9739348	9593675	10150336	4101421
3368	pantothenate	Cofactors and Vitamins	Pantothenate and CoA Metabolism	1508	LC/MS Pos Early	1024	1667	220.118	137-08-6	6613	C00864	HMDB00210	4.84282e+06	5285528	3322406	5809381	4957791	3676997	2852814	4277045	6379725	6704159	39631696	18085880	6971700	7074392	14002864	8406141
1108	pentadecanoate (15:0)	Lipid	Long Chain Fatty Acid	1361	LC/MS Neg	980	5521	241.217	1002-84-2;10002-84-2	13849	C16537	HMDB00826	50390500	51407336	32882776	51893532	34934304	46384064	31230506	33489522	44574328	56412968	282517024	100021888	57211088	60242480	162770592	61645888
109	phenylalanine	Amino Acid	Phenylalanine and Tyrosine Metabolism	64	LC/MS Pos Early	460	2878	166.086	63-91-2	6140	C00079	HMDB00159	37415848	36614992	24995624	32567946	33734612	28758222	18951604	22529788	28923240	33925352	120068272	46503272	27590640	25662828	75010880	29404620
113	phenylpyruvate	Amino Acid	Phenylalanine and Tyrosine Metabolism	566	LC/MS Polar	241	845	163.04	156-06-9	997	C00166	HMDB00205	152762	142664	127396	110332	103786	124665	60430	45080	90924	122227	603256	231172	106913	89959	381181	156177
1093	phosphate	Energy	Oxidative Phosphorylation	42109	LC/MS Pos Early	461	576	98.9842	7664-38-2	1061	C00009	HMDB01429	113666424	118351568	80075960	109132824	130681656	84050592	86560048	73362000	116548008	159082880	296272160	236388576	121252736	147265760	314760864	162373024
1586	choline phosphate	Lipid	Phospholipid Metabolism	34396	LC/MS Pos Early	267	700	184.073	72556-74-2	1014	C00588	HMDB01565	230994	210568		220981	130838	113532		168134	93124	348031	1647948	641080	305873	435112	1370852	640579
896	phosphoenolpyruvate (PEP)	Carbohydrate	Glycolysis, Gluconeogenesis, and Pyruvate Metabolism	597	LC/MS Neg	463	587.3	166.975	10526-80-4	1005	C00074	HMDB00263	645479	801366	238814	300270	417055	514179	230429	282480	680922	577897	577337		345706		2953425	992184
1241	pimelate (heptanedioate)	Lipid	Fatty Acid, Dicarboxylate	15704	LC/MS Polar	100000101	2745	159.066	111-16-0	385	C02656	HMDB00857	886372	889169	421478	533558	561200	547300	413733	440183	666998	548679	2533498	726133	438432	443164	1210219	511185
104	pipecolate	Amino Acid	Lysine Metabolism	1444	LC/MS Pos Early	1025	2200	130.086	4043-87-2	849	C00408	HMDB00070	772600	567524	652760	914936	638435	958843	631190	428728	765493	1060478	3410192	1249896	828560	955205	2099006	915417
376	proline	Amino Acid	Urea cycle; Arginine and Proline Metabolism	1898	LC/MS Pos Early	480	1603	116.071	147-85-3	145742	C00148	HMDB00162	604063040	647440576	453003104	611998848	546188160	615316032	451480000	519521632	645698496	652866688	1783182720	880105920	603481600	678229120	1359685376	726119616
1318	propionyl CoA	Lipid	Fatty Acid Metabolism (also BCAA Metabolism)	46323	LC/MS Neg	100000355	2009	410.563	108321-21-7	92753	C00100	HMDB01275	109304	59738		43246	37524	56806	65978	49820	69543	72191	150861	166350		22993	295821	45528
3287	pseudouridine	Nucleotide	Pyrimidine Metabolism, Uracil containing	33442	LC/MS Neg	821	1100	243.062	1445-07-4	15047	C02067	HMDB00767	1359125	1359628	1103819	1326501	2023228	2032206	1333081	1.56755e+06	1900049	1373963	3172465	1.89928e+06	1189994	2401919	3067522	2264648
3410	pterin	Cofactors and Vitamins	Pterin Metabolism	43023	LC/MS Neg	100004216	1370	162.042	22363-60-4	73000	C00715	HMDB00802	162249	206790	128120	174530	205404	159420	97795	111201	173649	179349	595648	286723	151407	131902	509283	169323
189	p-toluic acid	Amino Acid	Phenylalanine and Tyrosine Metabolism	37499	LC/MS Neg	100002056	2463	135.045	99-94-5	7470	C01454	HMDB29635	109031168	106482160	68058632	128974680	103108864	88282632	46471360	58221728	94398904	155335920	1014181568	229273840	129750992	114313104	534148448	126418360
3451	pyridoxal	Cofactors and Vitamins	Vitamin B6 Metabolism	1651	LC/MS Pos Early	491	2343	168.066	65-22-5	1050	C00250	HMDB01545	212199	224584	124208	201022	484806	263465	139876	176405	273905	318151	1440758	589238	286135	309085	1380533	300532
3450	pyridoxal phosphate	Cofactors and Vitamins	Vitamin B6 Metabolism	5331	LC/MS Pos Early	492	1367	248.032	41468-25-1	1051	C00018	HMDB01491	177042	292903	195191	263118	558034	197747	254141	128486	305534	283773		242231	357631	201488	333418	166841
3448	pyridoxamine	Cofactors and Vitamins	Vitamin B6 Metabolism	2150	LC/MS Pos Early	568	2975	169.097	58052-48-5	1052	C00534	HMDB01431	72039	100819		156783	104983	204404	255334	140105	110032	122797		152376	150127	278460	344444	268035
3449	pyridoxamine phosphate	Cofactors and Vitamins	Vitamin B6 Metabolism	3138	LC/MS Pos Early	493	1932	249.063	529-96-4	1053	C00647	HMDB01555	1566758	1617022	1081538	1437895	1541070	1225595	1224318	1101972	1659350	1883847	4679119	3158214	1917944	1.793e+06	3.97089e+06	1.76264e+06
3446	pyridoxine (Vitamin B6)	Cofactors and Vitamins	Vitamin B6 Metabolism	608	LC/MS Pos Early	936	2442	170.081	58-56-0	1054	C00314	HMDB02075	903218	980777	553872	928402	847017	763352	532349	657188	1059652	1491121	6158619	2451277	1213584	1.38948e+06	5142271	1752530
51	pyroglutamine*	Amino Acid	Glutamate Metabolism	46225	LC/MS Pos Early	100001540	1900	129.066	2353-44-8	134508			6957128	7136990	4488354	6896382	6134372	5948950	3924816	5022029	7.44621e+06	8079539	28036866	10534194	6385367	7332165	16066288	6328733
897	pyruvate	Carbohydrate	Glycolysis, Gluconeogenesis, and Pyruvate Metabolism	48990	LC/MS Polar	823	1083	87.0088	127-17-3	1060	C00022	HMDB00243	283500	270771	165531	235169	242145	228439	185104	149027	213061	345750	1485564	615148	517996	224850	1096770	303336
3828	quinate	Xenobiotics	Food Component/Plant	18335	LC/MS Polar	100000442	2432.9	191.056	77-95-2	6508	C00296	HMDB03072	2363718	1403350	1031400	1347488	1718395	1495304	1116721	1169150	1549962	1694834	8936197	2902708	1646429	1994893	4470123	2234424
916	ribitol	Carbohydrate	Pentose Metabolism	15772	LC/MS Polar	100000406	1789.6	151.061	488-81-3	6912	C00474	HMDB00508	246485	160473	140452	153959	108790	144685	70106	186182	114674	105534	1512270	361585	159393	203273	697020	260495
917	ribonate	Carbohydrate	Pentose Metabolism	27731	LC/MS Polar	100001007	2425	165.04	5336-08-03	5460677	C01685	HMDB00867	1374549	1232962	599143	1012245	890715	637980	662893	859386	1107754	971168	7.88338e+06	2543834	1701461	1856510	4056998	1387953
915	ribose	Carbohydrate	Pentose Metabolism	1471	LC/MS Polar	914	1508.2	195.051	50-69-1	5779	C00121	HMDB00283	100384	93174	24915	83659	92712	78266	41182	45194	96273	84800	601397	172693	106854	113071	344201	154137
907	ribose 1-phosphate	Carbohydrate	Pentose Phosphate Pathway	1763	LC/MS Polar	219	4025	229.012	50-99-7;58459-37-3	439236	C00620	HMDB01489	207175	347993	63142	196043	90151	77394	117283	71690	156282	376068	947370	900642	288123	236840	573796	277520
338	S-adenosylhomocysteine (SAH)	Amino Acid	Methionine, Cysteine, SAM and Taurine Metabolism	42382	LC/MS Neg	197	1832.4	383.114	979-92-0	439155	C00021	HMDB00939	1665941	1624070	1213023	1780098	1937076	1744023	1453942	1428957	1732611	1986094	8390315	3355842	2273612	2.05311e+06	2767204	2017051
337	S-adenosylmethionine (SAM)	Amino Acid	Methionine, Cysteine, SAM and Taurine Metabolism	15915	LC/MS Pos Early	1263	3002	399.145	24346-00-7;86867-01-8;86867-0108	34756	C00019	HMDB01185	4.61413e+06	4474698	2880491	5010698	5.90506e+06	3770026	2611836	2594602	3867543	6403529	26139048	13434360	6051461	8416781	21792186	8925284
4196	salicylate	Xenobiotics	Drug	1515	LC/MS Neg	501	2195	137.024	69-72-7	338	C00805	HMDB01895	1080967	914809	637232	902645	954941	833175	637922	673138	857415	881237	5264378	1440175	836766	747296	2687675	845520
941	sedoheptulose	Carbohydrate	Pentose Metabolism	53237	LC/MS Polar	100002619	2255	209.067	3019-74-7	5459879		HMDB03219	6075403	4889183	3443006	4574474	3377596	3440900	2214379	2781491	3526296	4822910	30270722	9499832	5152405	4161786	10585412	4731187
909	sedoheptulose-7-phosphate	Carbohydrate	Pentose Phosphate Pathway	35649	LC/MS Neg	100001628	599.6	289.033	2646-35-7	616	C05382	HMDB01068	9115231	8623936	5740247	7624193	9426697	7911562	8408939	6258137	9258002	11382787	33039314	21974496	14649733	12986138	29920286	12899120
9	serine	Amino Acid	Glycine, Serine and Threonine Metabolism	1648	LC/MS Pos Early	503	1239	106.05	56-45-1	5951	C00065	HMDB00187	74810688	72778080	55158408	73592024	68877096	72651240	56248112	58281664	72205256	81157608	234650000	109114192	73775720	79755152	144337520	80506128
2237	stearoyl sphingomyelin (d18:1/18:0)	Lipid	Sphingolipid Metabolism	19503	LC/MS Pos Late	1538	2400	731.606	85187-10-6;85187-10-6	6453725	C00550	HMDB01348	123708	234616		252389	274866	312483	172998		118413	117578	824005	175286	158772	255613
2242	sphingomyelin (d18:1/14:0, d16:1/16:0)*	Lipid	Sphingolipid Metabolism	42463	LC/MS Pos Late	100004328	1998	675.544		11433862			200931	290461	100958	173575	154103	166213	94749	116047	181443	313950	1.47334e+06	375000	207476	270342	585879	298058
2244	sphingomyelin (d18:1/15:0, d16:1/17:0)*	Lipid	Sphingolipid Metabolism	52433	LC/MS Pos Late	100006314	2082	689.559	121999-58-4				126459	255202		170124	149739	135772			112316	265753	1110903	317928	143077	263108	414113	91701
2245	sphingomyelin (d18:2/16:0, d18:1/16:1)*	Lipid	Sphingolipid Metabolism	42459	LC/MS Pos Late	100004329	2002	701.559					103614	178350		166005	110794	146231	69188		121445	208580	1151746	241869	129296	196177	519587	193077
1114	stearate (18:0)	Lipid	Long Chain Fatty Acid	1358	LC/MS Neg	439	5872	283.264	57-11-4	5281	C01530	HMDB00827	7195687424	7443528192	3724139776	6579796992	4943411712	5978519552	4573597696	4201970176	5826737152	7865138176	12656551936	10058938368	6869398016	7725831168	10490792960	7262884864
1534	stearoyl ethanolamide	Lipid	Endocannabinoid	38625	LC/MS Pos Late	100002254	1787	328.321	111-57-9	27902		HMDB13078	2200711	2428953	2333453	1905455	1600894	2.06781e+06	2065884	1677212	2159757	2201332	3932125	2631198	2425639	2217963	1719643	1517948
1077	succinate	Energy	TCA Cycle	1437	LC/MS Polar	252	3149	117.019	110-15-6	1110	C00042	HMDB00254	229380384	215541680	161071024	202381680	213912816	204527744	162867568	181988368	219523200	197056384	632865152	327971808	233833584	263096368	478495456	279094464
4329	sulfate*	Xenobiotics	Chemical	46960	LC/MS Neg	100002528	616	96.9601	14808-79-8	1118	C00059	HMDB01448	6332746	6326349	4810939	6273307	6421486	5366596	6293922	5543816	8336605	13095865	12463072	14569012	10087440	9286695	20579128	9909888
3435	thiamin diphosphate	Cofactors and Vitamins	Thiamine Metabolism	35670	LC/MS Neg	522	1195.1	423.03	154-87-0	1132	C00068	HMDB01372	483295	533517	338135	467511	521839	391184	488479	381665	623433	786427	1458009	1164586	751587	642216	2021538	657455
4466	thioproline	Xenobiotics	Chemical	53231	LC/MS Pos Early	100009232	1250	134.027	34592-47-4	93176;6973609			605651	840676	586888	744411	844200	951465	638812	802282	1046864	891220	1.78595e+06	1406113	901704	1012639	2.60254e+06	1127117
3381	threonate	Cofactors and Vitamins	Ascorbate and Aldarate Metabolism	27738	LC/MS Polar	100001022	2384	135.03	70753-61-6	151152	C01620	HMDB00943	299120	158759				135275			153438		388874	307038	69258		364204
15	threonine	Amino Acid	Glycine, Serine and Threonine Metabolism	1284	LC/MS Pos Early	564	1514	120.066	72-19-5	6288	C00188	HMDB00167	18472960	19545316	14916736	21022096	20615632	19391964	14862884	18547540	27232036	29742848	119977920	51988432	26401464	31215534	114658928	38961400
3330	thymidine	Nucleotide	Pyrimidine Metabolism, Thymine containing	2183	LC/MS Neg	872	1963.7	241.083	50-89-5	5789	C00214	HMDB00273	136279	147604	143464	160382	162937	166144	128326	164839	201383	164568	457688	144772	159332	175153	249990	212055
3331	thymine	Nucleotide	Pyrimidine Metabolism, Thymine containing	604	LC/MS Neg	882	1654	125.036	65-71-4	1135	C00178	HMDB00262	55943	78106			115139	88485			106417	156912	542617	197241	76647	117531	402987	153352
3326	thymidine 5'-monophosphate	Nucleotide	Pyrimidine Metabolism, Thymine containing	12023	LC/MS Neg	1248	883	321.049	33430-62-5	9700	C00364	HMDB01227	2412733	2202225	1505969	2437424	3219071	3030803	2494060	2270343	3340452	3771499	13361024	5989088	3496459	4723419	9487281	5287691
973	trehalose	Carbohydrate	Disaccharides and Oligosaccharides	15573	LC/MS Polar	915	3495	387.114	6138-23-4	7427	C01083	HMDB00975	621648192	590019584	464231424	588717440	515381312	492030816	375801952	398524736	499112672	632393664	2297555968	961282560	611338944	559126976	1105919232	624900352
974	trehalose 6-phosphate	Carbohydrate	Disaccharides and Oligosaccharides	36828	LC/MS Neg	100000296	608	421.075	136632-28-5	122336	C00689	HMDB01124	53304468	50816632	34882924	54723984	45425328	35348112	40879044	31746144	45677664	83105296	119697624	113679536	70576840	50635688	95551728	53369504
1596	trimethylamine N-oxide	Lipid	Phospholipid Metabolism	40406	LC/MS Pos Early	100003397	2100	76.0757	1184-78-7	1145	C01104	HMDB00925	121348	157841	133463		132621	233911			223846	258323	591604	552250		243410	393544	295832
4436	trizma acetate	Xenobiotics	Chemical	20710	LC/MS Pos Early	100000856	1884	122.081	6850-28-8	6503	C07182		2187780	1308801	1714012	2002004	1579456	1414788	8728003	851443	1533723	2.05277e+06	2482749	1722964	3060393	1133197	3852661	1122337
216	tryptophan	Amino Acid	Tryptophan Metabolism	54	LC/MS Pos Early	565	2986	205.097	73-22-3	6305	C00078	HMDB00929	9225692	9090734	6151857	9079934	8875607	8181823	6485651	7333568	8910445	10579677	32713036	14048623	8406300	9133223	21132570	11135640
122	tyrosine	Amino Acid	Phenylalanine and Tyrosine Metabolism	1299	LC/MS Pos Early	815	2430	182.081	60-18-4	6057	C00082	HMDB00158	154123920	155832128	105926112	151621728	142427344	125090608	83805072	99227008	134480608	157758784	558674176	231464176	132009040	129623072	275459808	145281200
1020	UDP-galactose	Carbohydrate	Nucleotide Sugar	15860	LC/MS Polar	100000298	4000	565.048	2956-16-3;91183-98-1;137868-52-1	18068	C00052	HMDB00302	631424	861203	285820	805154	652046	575519	570017	312500	730158	1121434	1711472	1784357	748198	467867	1103128	535246
1016	UDP-glucose	Carbohydrate	Nucleotide Sugar	32344	LC/MS Polar	1096	3950	565.048	117756-22-6	8629	C00029	HMDB00286	2890590	2294793	1215943	2144748	1785215	1791638	1707910	1168241	1828965	3492601	11063751	6550594	2776141	2001201	5065627	2163028
1021	UDP-glucuronate	Carbohydrate	Nucleotide Sugar	2763	LC/MS Polar	1097	4355	579.027	28053-08-9;63700-19-6	17473	C00167	HMDB00935	151707	177773	129668	196654	106729	109577	138149	89377	176955	186555	267156	146783	164271			100333
1026	UDP-N-acetylgalactosamine	Carbohydrate	Nucleotide Sugar	18396	LC/MS Polar	1257	3730	606.074	108320-87-2	439185	C00203	HMDB00304	678755	676556	438516	621806	590558	748604	519437	465017	650607	904543	4.12211e+06	1650205	702774	1.03938e+06	1.88751e+06	1.01938e+06
1025	UDP-N-acetylglucosamine	Carbohydrate	Nucleotide Sugar	35162	LC/MS Polar	1249	3708.7	606.074	91183-98-1	445675	C00043	HMDB00290	2.29217e+06	1.77394e+06	1.23729e+06	1.73928e+06	1.78506e+06	1648688	1.47834e+06	1.09048e+06	1.87868e+06	3.08669e+06	19726202	6.6319e+06	3122680	2.29097e+06	7545414	2.30436e+06
3280	uridine 5'-monophosphate (UMP)	Nucleotide	Pyrimidine Metabolism, Uracil containing	2856	LC/MS Polar	869	4150	323.029	3387-36-8	6030	C00105	HMDB00288	693715	677819	291715	594577	538662	475976	481798	343351	716427	1047890	4823113	2935180	1262974	1256777	3910944	1619073
367	urea	Amino Acid	Urea cycle; Arginine and Proline Metabolism	1670	LC/MS Pos Early	533	700	121.072	57-13-6	1176	C00086	HMDB00294	708905	368077	668281	635102	412785	445108	686840	463893	766966	712701	2120929	726824	507733	464925	1235472	461219
3285	uridine	Nucleotide	Pyrimidine Metabolism, Uracil containing	606	LC/MS Neg	535	1457.6	243.062	58-96-8	6029	C00299	HMDB00296	274734	412496	342578	393341	231124	365208	305735	372820	397349	418387	894259	458356	472163	502811	591788	602205
3279	uridine 5'-diphosphate (UDP)	Nucleotide	Pyrimidine Metabolism, Uracil containing	5345	LC/MS Neg	870	599.5	402.995	21931-53-3	6031	C00015	HMDB00295	2168993	2330528	1567907	2726406	3676471	2677268	3370676	2164936	3258735	3587385	1.82154e+06	7.66641e+06	5529927	5413964	13057014	4529286
3278	uridine 5'-triphosphate (UTP)	Nucleotide	Pyrimidine Metabolism, Uracil containing	33448	LC/MS Neg	871	572	482.961	19817-92-6	6133	C00075	HMDB00285	469148	413425	259983	528005	856410	522098	613622	405764	628462	661040	163677	1167931	660674	804232	2125077	498697
316	valine	Amino Acid	Leucine, Isoleucine and Valine Metabolism	1649	LC/MS Pos Early	566	2479	118.086	72-18-4	6287	C00183	HMDB00883	146383872	132529824	81954960	112148152	115249848	101639656	61075000	72839472	99536384	127389976	639308032	226217344	103608008	98187112	304187872	107025264
3198	xanthine	Nucleotide	Purine Metabolism, (Hypo)Xanthine/Inosine containing	3147	LC/MS Polar	1004	2023	151.026	69-89-6	1188	C00385	HMDB00292	113261		73339	70825		129588	47050	69078	91042	58862	362189	170255		127296	256939	171209
3200	xanthosine	Nucleotide	Purine Metabolism, (Hypo)Xanthine/Inosine containing	15136	LC/MS Neg	100000299	1075	283.068	146-80-5	64959	C01762	HMDB00299	293528	346926	242511	349678	265786	268439	210964	239039	342149	310577	526704	384697	348446	299104	394829	275374
3199	xanthosine 5'-monophosphate (xmp)	Nucleotide	Purine Metabolism, (Hypo)Xanthine/Inosine containing	12024	LC/MS Neg	1251	580	363.035	25899-70-1	73323	C00655	HMDB01554	2499091	2128643	1352802	1.8209e+06	1377540	1173200	1238186	1063989	1576763	2399545	4423987	2865607	2013455	1010436	2410999	1151387

## Sheet: ScaledImpData
												SAMPLE NAME	NYSM-00438-LC-01	NYSM-00439-LC-01	NYSM-00440-LC-01	NYSM-00441-LC-01	NYSM-00442-LC-01	NYSM-00443-LC-01	NYSM-00444-LC-01	NYSM-00445-LC-01	NYSM-00446-LC-01	NYSM-00447-LC-01	NYSM-00448-LC-01	NYSM-00449-LC-01	NYSM-00450-LC-01	NYSM-00451-LC-01	NYSM-00452-LC-01	NYSM-00453-LC-01
												PARENT SAMPLE ID	3349015	3349016	3349017	3349018	3349019	3349020	3349021	3349022	3349023	3349024	3349025	3349026	3349027	3349028	3349029	3349030
												CLIENT IDENTIFIER	21	22	23	24	25	26	27	28	29	30	31	32	33	34	35	36
												GROUP DESCRIPTION	WT + DMSO (1)	WT + DMSO (2)	WT + DMSO (3)	WT + DMSO (4)	WT +iP (1)	WT +iP (2)	WT +iP (3)	WT +iP (4)	Rv0077c + DMSO (1)	Rv0077c + DMSO (2)	Rv0077c + DMSO (3)	Rv0077c + DMSO (4)	Rv0077c +iP (1)	Rv0077c +iP (2)	Rv0077c +iP (3)	Rv0077c +iP (4)
												GROUP NUMBER	6	6	6	6	7	7	7	7	8	8	8	8	9	9	9	9
												STRAIN	WT	WT	WT	WT	WT	WT	WT	WT	Rv0077c	Rv0077c	Rv0077c	Rv0077c	Rv0077c	Rv0077c	Rv0077c	Rv0077c
												TREATMENT	Veh	Veh	Veh	Veh	iP	iP	iP	iP	Veh	Veh	Veh	Veh	iP	iP	iP	iP
PATHWAY SORTORDER	BIOCHEMICAL	SUPER PATHWAY	SUB PATHWAY	COMP ID	PLATFORM	CHEMICAL ID	RI	MASS	CAS	PUBCHEM	KEGG	Group HMDB	WT_Veh	WT_Veh	WT_Veh	WT_Veh	WT_iP	WT_iP	WT_iP	WT_iP	Rv0077c_Veh	Rv0077c_Veh	Rv0077c_Veh	Rv0077c_Veh	Rv0077c_iP	Rv0077c_iP	Rv0077c_iP	Rv0077c_iP
2083	1-(1-enyl-palmitoyl)-2-linoleoyl-GPC (P-16:0/18:2)*	Lipid	Plasmalogen	52682	LC/MS Pos Late	100009009	2226	742.575					0.9803	1.0724	0.3855	0.781	0.7093	0.9929	0.643	0.5975	0.837	1.1287	3.283	1.4675	0.9229	1.0654	1.9384	0.8854
2076	1-(1-enyl-palmitoyl)-2-oleoyl-GPC (P-16:0/18:1)*	Lipid	Plasmalogen	52478	LC/MS Pos Late	100009007	2443	744.59					0.7969	1.0011	0.4515	0.8997	0.9024	1.0314	0.8636	0.605	0.8824	1.0339	2.5216	1.2625	0.9989	1.0609	1.2137	0.831
1674	1,2-dioleoyl-GPE (18:1/18:1)	Lipid	Phospholipid Metabolism	52609	LC/MS Pos Late	100008906	2485	744.554	4004-05-01	9546757			0.795	1.0653	0.751	1.0193	1.1479	1.0916	1.1332	0.9286	0.9788	0.9807	0.9631	0.9203	1.0351	0.912	0.708	0.8282
1598	1,2-dipalmitoyl-GPC (16:0/16:0)	Lipid	Phospholipid Metabolism	19130	LC/MS Pos Late	100000657	2365	734.569	63-89-8	452110		HMDB00564	0.8132	0.7058	1.3099	0.6733	1.7968	1.2335	0.8511	1.0674	1.0434	0.7919	1.7454	0.3195	0.8399	0.6491	0.8988	0.3195
1599	1,2-dipalmitoyl-GPE (16:0/16:0)*	Lipid	Phospholipid Metabolism	57341	LC/MS Pos Late	100009204	2498	692.522		11802774;445468			0.6593	0.8677	0.7255	0.9855	4.7642	2.2081	1.952	1.1614	1.0629	0.7939	1.0699	0.7693	0.9952	0.7279	0.7001	0.6761
1441	12,13-DiHOME	Lipid	Fatty Acid, Dihydroxy	38395	LC/MS Neg	62	5137	313.238	263399-35-5	10236635	C14829	HMDB04705	1.02	1.3353	0.3251	1.2177	0.6504	0.3826	0.3331	1.2027	1.8293	0.4101	1.2577	0.2391	1.5399	0.6757	2.0002	2.1473
1419	16-hydroxypalmitate	Lipid	Fatty Acid, Monohydroxy	39609	LC/MS Neg	100002953	5236.2	271.228	506-13-8	10466	C18218	HMDB06294	0.9877	0.8308	0.6058	1.0123	0.9236	0.9721	0.6104	0.6152	0.8889	1.0229	6.8486	2.0754	0.7477	0.8456	4.1585	1.2698
1220	17-methylstearate	Lipid	Fatty Acid, Branched	38296	LC/MS Neg	100002356	5993	297.28	2724-59-6	3083779			0.7089	0.8057	0.386	0.9126	0.6287	0.867	0.5396	0.4629	0.8048	0.9083	6.6553	2.5231	1.2545	1.2336	4.4178	1.5773
1910	1-linolenoyl-GPC (18:3)*	Lipid	Lysolipid	45951	LC/MS Pos Late	100005350	1422	518.324					0.6638	0.7062	0.3927	0.5273	0.4608	0.7328	0.4432	0.4977	0.451	0.9643	3.5236	1.2037	0.6921	1	1.9038	0.6949
1944	1-linoleoyl-GPE (18:2)*	Lipid	Lysolipid	36600	LC/MS Pos Late	100001570	1482	478.293		52925130		HMDB11507	0.9912	0.8604	0.4711	0.8626	0.705	0.943	0.4527	0.6707	0.7978	1.1997	8.8953	2.1789	1.066	0.9174	1.0088	1.1391
2113	1-myristoylglycerol (14:0)	Lipid	Monoacylglycerol	35625	LC/MS Neg	100001618	6353.3	227.202	75685-84-6	79050	C01885	HMDB11561	1.0337	0.708	0.9165	1.081	0.5194	0.8263	0.9623	0.8186	0.7585	1.2203	2.5488	1.1198	0.8557	1.6722	1.7429	1
1629	1-oleoyl-2-linoleoyl-GPC (18:1/18:2)*	Lipid	Phospholipid Metabolism	52453	LC/MS Pos Late	100008981	2165	784.585					1.139	1.2447	0.4524	0.6873	0.7995	0.9666	0.5686	0.637	0.8605	1.1965	2.5721	1.7376	1.0581	1.0077	2.3608	0.963
1940	1-oleoyl-GPE (18:1)	Lipid	Lysolipid	35628	LC/MS Neg	100001569	6125.1	478.294	89576-29-4	9547071		HMDB11506	0.5644	1.1903	0.1547	1.162	0.5047	0.8192	0.649	0.2223	1.0677	1.1604	3.3524	2.0353	0.9399	0.4736	2.8456	0.7856
1963	1-oleoyl-GPI (18:1)*	Lipid	Lysolipid	36602	LC/MS Neg	100001777	5599	597.305					0.1051	1.7042	0.1051	1.2843	0.6224	0.1051	0.6237	0.3731	1.183	1.1339	5.7661	2.0092	0.1051	0.1051	4.6681	0.8069
2001	1-palmitoleoyl-2-oleoyl-GPA (16:1/18:1)*	Lipid	Lysolipid	52728	LC/MS Polar	100009094	952	671.466					2.5103	2.4362	1.3163	1.7712	0.9235	0.9956	0.8476	0.7395	1	1.9604	1.7183	1.3474	1.315	0.6956	0.8883	0.9661
1684	1-palmitoyl-2-alpha-linolenoyl-GPC (16:0/18:3n3)*	Lipid	Phospholipid Metabolism	52684	LC/MS Pos Late	100009076	2034	756.554					0.8853	1.1026	0.415	0.8006	0.642	0.8992	0.6629	0.5449	0.8345	1.1218	4.0316	1.5826	0.9829	1.0602	2.0131	1.1313
1605	1-palmitoyl-2-linoleoyl-GPC (16:0/18:2)	Lipid	Phospholipid Metabolism	42446	LC/MS Pos Late	1537	2160	758.569	40811-94-7	5287971			0.928	1.0449	0.4274	0.7874	0.7309	0.876	0.6232	0.5548	0.7913	1.0779	2.8895	1.4321	0.9292	1.0251	1.8591	0.9613
1654	1-palmitoyl-2-linoleoyl-GPE (16:0/18:2)	Lipid	Phospholipid Metabolism	42449	LC/MS Pos Late	100001870	2275	716.522		9546747		HMDB05322	0.9032	1.1224	0.5836	0.9675	1.0402	1.1096	0.9281	0.8249	0.9281	0.9954	1.6755	0.9392	0.9735	0.8861	0.986	0.8617
1604	1-palmitoyl-2-oleoyl-GPC (16:0/18:1)	Lipid	Phospholipid Metabolism	52461	LC/MS Pos Late	1539	2358	760.585	26853-31-6;26853-31-6	6436017			0.7374	1.0008	0.4728	0.8338	0.8055	0.9992	0.7172	0.6447	0.79	1.0081	2.3524	1.1952	0.9239	1.0255	1.2546	0.913
1642	1-palmitoyl-2-oleoyl-GPE (16:0/18:1)	Lipid	Phospholipid Metabolism	19263	LC/MS Pos Late	1526	2509	718.538	26662-94-2	5283496		HMDB05320	0.8686	1.2296	0.8062	0.9598	1.6785	1.5812	1.4793	1.1645	1.2821	0.9816	1.0519	0.9627	1.061	0.9576	0.8891	0.8605
1639	1-palmitoyl-2-oleoyl-GPG (16:0/18:1)	Lipid	Phospholipid Metabolism	52448	LC/MS Pos Late	100000641	3206	766.559		5283509			0.82	0.9535	0.3894	0.7001	0.6278	0.9116	0.5552	0.5249	0.7095	0.9908	3.2168	1.2716	0.8159	1.0092	1.729	0.8781
1676	1-palmitoyl-2-oleoyl-GPI (16:0/18:1)*	Lipid	Phospholipid Metabolism	52669	LC/MS Pos Late	100009066	3140	854.575					0.9363	1.0972	0.6157	1.0443	1.018	1.2099	0.8637	0.7628	1.0918	1.0575	1.5583	1.0967	1.008	1.1103	1.0382	0.898
1644	1-palmitoyl-2-stearoyl-GPE (16:0/18:0)*	Lipid	Phospholipid Metabolism	57388	LC/MS Pos Late	100009205	2850	720.554		5326793			0.5462	0.7666	0.6798	1.0271	14.1006	2.5247	1.8713	1.3102	1.1744	0.7553	1.0221	0.708	1.0547	0.9696	0.734	0.7569
2117	1-palmitoylglycerol (16:0)	Lipid	Monoacylglycerol	21127	LC/MS Neg	100000827	6550	255.233	542-44-9	14900		HMDB31074	0.9601	0.9708	1.0703	1.004	0.5385	0.8956	0.8772	0.8776	1.0035	0.9926	0.9643	1.0577	1.3986	1.788	0.9571	1.3617
1977	1-palmitoyl-GPA (16:0)	Lipid	Lysolipid	34428	LC/MS Neg	100001445	5600	409.236	17618-08-5	6419701	C04036	HMDB00327	1.2636	2.4387	0.6851	2.4608	0.989	1.011	0.9533	0.6494	1.2706	2.9188	2.6896	2.7321	1.6976	1.0898	3.2173	1.4224
1935	1-palmitoyl-GPE (16:0)	Lipid	Lysolipid	35631	LC/MS Pos Late	100001567	1544	454.293	53862-35-4	9547069		HMDB11503	0.6123	0.8018	0.2118	0.7325	0.4158	0.7869	0.4609	0.4766	1.101	0.9382	4.3861	2.0848	1.0724	1.2466	3.796	1.4959
1982	1-palmitoyl-GPG (16:0)*	Lipid	Lysolipid	45970	LC/MS Neg	100005717	5570	483.273		3300276			0.8175	0.8282	0.4129	0.5704	0.7628	0.8332	0.4917	0.559	0.7093	0.8458	6.8865	1.4179	1.0478	1.1383	3.4753	1.224
1958	1-palmitoyl-GPI (16:0)	Lipid	Lysolipid	35305	LC/MS Neg	100001655	5564	571.289				HMDB61695	0.6638	1.0822	0.2064	0.9592	0.8377	0.8131	0.5995	0.4132	1.0935	1.0999	3.3013	1.9439	1.2669	0.8521	3.1286	1.0485
1609	1-stearoyl-2-arachidonoyl-GPC (18:0/20:4)	Lipid	Phospholipid Metabolism	42450	LC/MS Pos Late	100001869	2300	810.601	35418-59-8	16219824			0.9454	1.0937	0.4702	0.8747	0.8545	1.0011	0.7644	0.6605	0.8215	0.9989	2.8912	1.0274	1.0104	1.0118	1.3951	0.9138
1619	1-stearoyl-2-linoleoyl-GPC (18:0/18:2)*	Lipid	Phospholipid Metabolism	52452	LC/MS Pos Late	100008980	2380	786.601					0.8405	1.0407	0.5	0.8296	0.8146	1.0206	0.7259	0.6668	0.8943	1.0293	2.5152	1.2136	0.9147	1.0297	1.4563	0.8655
1610	1-stearoyl-2-oleoyl-GPC (18:0/18:1)	Lipid	Phospholipid Metabolism	52438	LC/MS Pos Late	100008904	2644	788.616	56421-10-4				0.7297	1.1268	0.6094	1.0256	1.1662	1.2843	0.9766	0.8233	0.8644	0.9015	1.6782	0.9896	0.9671	1.0424	0.7889	0.8045
1650	1-stearoyl-2-oleoyl-GPE (18:0/18:1)	Lipid	Phospholipid Metabolism	42448	LC/MS Pos Late	100001856	2858	746.569					0.7795	1.0199	0.7835	1.0823	2.582	1.8926	1.7405	1.1892	1.1593	0.8709	1.1058	0.8646	0.9317	0.7771	0.79	0.6958
1611	1-stearoyl-2-oleoyl-GPI (18:0/18:1)*	Lipid	Phospholipid Metabolism	52726	LC/MS Pos Late	100009181	3711	882.607					0.8624	1.1972	0.7747	1.1102	1.5964	1.6116	1.2962	0.9111	1.0995	0.7521	1.0896	0.759	0.9677	0.6992	0.5071	0.7808
1979	1-stearoyl-GPA (18:0)	Lipid	Lysolipid	36810	LC/MS Neg	100001670	5829	437.267	325465-92-7;799268-65-8	89567			1.1223	0.4729	0.4729	3.5007	1.715	0.9715	1.3686	0.4785	2.1123	3.3452	2.0753	2.6676	1.7204	0.6642	1.8924	1.2342
1903	1-stearoyl-GPC (18:0)	Lipid	Lysolipid	33961	LC/MS Pos Late	100001271	1606	524.371	19420-57-6	497299		HMDB10384	1.076	0.5001	0.5001	1.0476	0.7158	0.7714	0.6689	0.6859	0.9072	0.9105	5.2967	1.3948	0.9502	0.7756	2.2362	1.0384
1938	1-stearoyl-GPE (18:0)	Lipid	Lysolipid	42398	LC/MS Pos Late	100001461	1626	482.324	69747-55-3	9547068		HMDB11130	0.5472	0.7815	0.3057	0.645	0.8115	1.0376	0.6704	0.5806	0.985	0.7379	3.1521	1.299	0.9863	0.9522	1.8233	1.001
1985	1-stearoyl-GPG (18:0)	Lipid	Lysolipid	34437	LC/MS Neg	100001462	5816	511.304					0.526	0.526	0.526	0.8295	0.526	0.526	0.526	0.526	0.526	0.526	7.7122	0.526	0.8338	0.526	3.0262	0.526
1961	1-stearoyl-GPI (18:0)	Lipid	Lysolipid	19324	LC/MS Neg	100000656	5794.3	599.32	796963-93-4			HMDB61696	0.4625	1.0186	0.1723	1.3022	0.6703	0.4985	0.5552	0.3021	1.1073	1.0117	1.2595	1.6996	1.3976	0.4435	1.4355	0.508
3636	2,3-dihydroxyisovalerate	Xenobiotics	Food Component/Plant	38276	LC/MS Polar	100002417	1050	133.051	1756-18-9	677	C04039	HMDB12141	1.6874	1.2906	0.7647	0.933	0.8899	0.9209	0.4663	0.6245	0.9857	1.6894	8.6107	2.2033	0.9334	1	5.2159	1.2645
95	2-aminoadipate	Amino Acid	Lysine Metabolism	6146	LC/MS Polar	381	3500	160.062	542-32-5;1118-90-7	469	C00956	HMDB00510	1.1122	0.743	0.6819	0.8965	0.9769	1	0.7784	0.7194	1.0023	1.0653	5.8	1.8584	1.0766	1.3165	2.9451	1.6947
3240	2'-deoxyadenosine	Nucleotide	Purine Metabolism, Adenine containing	1553	LC/MS Pos Early	211	2252	252.109	16373-93-6	13730	C00559	HMDB00101	0.4356	0.4038	0.2762	0.4102	0.3836	0.7325	0.4657	0.6145	0.9227	0.4606	3.8944	1.2609	0.5914	1.4331	4.6638	1.5308
3237	2'-deoxyadenosine 5'-diphosphate	Nucleotide	Purine Metabolism, Adenine containing	15116	LC/MS Neg	1228	1050	410.027	72003-83-9	188966	C00206	HMDB01508	0.7885	0.9478	0.4754	0.7923	1.25	0.9578	1.1755	0.7413	1.2491	1.3505	1.7202	2.0353	1.191	1.2943	3.0814	1.0422
3238	2'-deoxyadenosine 5'-monophosphate	Nucleotide	Purine Metabolism, Adenine containing	46333	LC/MS Neg	100000485	1315	330.061	653-63-4	12599	C00360	HMDB00905	0.5383	0.5745	0.3844	0.574	0.826	0.8033	0.7421	0.6386	0.88	0.745	4.3175	1.8617	1.0364	1.5736	2.976	1.6827
3322	2'-deoxycytidine	Nucleotide	Pyrimidine Metabolism, Cytidine containing	15949	LC/MS Pos Early	100000125	2193	228.098	951-77-9	13711	C00881	HMDB00014	0.5571	0.6385	0.3653	0.4373	0.4818	0.6307	0.3653	0.3764	0.7946	0.637	3.7457	1.1935	0.5111	1.2248	3.3267	1.7462
3269	2'-deoxyguanosine	Nucleotide	Purine Metabolism, Guanine containing	1411	LC/MS Neg	348	1751	266.089	961-07-9	187790	C00330	HMDB00085	0.6502	0.9143	0.497	0.5951	0.4847	0.7329	0.6913	0.8051	1.0265	0.6602	1.6347	1.1323	0.4847	0.8803	1.6234	1.068
3267	2'-deoxyguanosine 5'-monophosphate (dGMP)	Nucleotide	Purine Metabolism, Guanine containing	35662	LC/MS Neg	100001546	963	346.056	902-04-5	65059	C00362	HMDB01044	0.0818	0.7209	0.0818	0.0818	0.8334	0.189	1.2658	0.731	0.6898	0.0818	3.5146	1.0396	1.2089	0.4733	2.3473	1.4129
3204	2'-deoxyinosine	Nucleotide	Purine Metabolism, (Hypo)Xanthine/Inosine containing	15076	LC/MS Neg	100000135	1688	251.079	890-38-0	65058	C05512	HMDB00071	0.3355	0.6357	0.3355	0.3355	0.3355	0.588	0.3355	0.5494	1.2762	0.5464	2.578	1.0646	0.5156	0.8955	2.966	1.6278
364	2-hydroxybutyrate/2-hydroxyisobutyrate	Amino Acid	Methionine, Cysteine, SAM and Taurine Metabolism	52281	LC/MS Polar	100008928	1258	103.04					0.748	0.2535	0.2535	0.801	0.2535	0.2535	0.2535	0.8654	0.7559	0.7622	4.5096	1.38	1	0.2535	1.9421	1.1683
1233	2-hydroxyglutarate	Lipid	Fatty Acid, Dicarboxylate	37253	LC/MS Polar	100002070	3352.8	147.03	40951-21-1	43	C02630	HMDB00606	0.9765	0.7016	0.6018	0.5884	0.7678	1.0708	0.9895	1.5124	0.7481	1.0604	6.1563	2.0382	0.912	2.6551	2.2029	1.4826
1398	2-hydroxypalmitate	Lipid	Fatty Acid, Monohydroxy	35675	LC/MS Neg	100001579	5511.2	271.228	764-67-0	92836		HMDB31057	1.6466	0.9777	0.7152	1.014	0.6846	1.014	0.6832	0.6246	0.6797	1.0727	4.8354	1.2136	0.888	0.815	2.1625	1.1994
1399	2-hydroxystearate	Lipid	Fatty Acid, Monohydroxy	17945	LC/MS Neg	1239	5695	299.259	629-22-1	69417	C03045		1.3504	1.0055	0.507	0.8194	0.4887	0.7827	0.5343	0.4856	0.7703	0.9945	3.7746	1.4051	0.7496	1.0126	1.8783	1.1565
3643	2-isopropylmalate	Xenobiotics	Food Component/Plant	15667	LC/MS Neg	100000409	725	175.061	3237-44-3	77	C02504	HMDB00402	1.289	0.9652	0.7972	1.1545	1.2579	1.3793	0.9337	0.9071	1.0287	1.4173	5.181	2.0302	1.1962	1.4024	1.9026	0.9713
3910	2-keto-3-deoxy-gluconate	Xenobiotics	Food Component/Plant	48141	LC/MS Polar	100005946	1900	177.04	17510-99-5	161227		HMDB01353	0.9559	1	0.5435	0.9607	0.9587	0.8066	0.5327	0.5464	0.7184	1.0927	5.9151	1.1642	1.0245	1.0334	2.7172	1.2411
1089	2-methylcitrate/homocitrate	Energy	TCA Cycle	52282	LC/MS Neg	100008929	575	205.035					0.866	0.9196	0.7445	1.0554	0.9021	0.8162	0.8194	0.7514	0.9024	1.2757	3.4633	1.7992	1.2174	1.1996	2.3251	1.2481
20	2-methylserine	Amino Acid	Glycine, Serine and Threonine Metabolism	53229	LC/MS Pos Early	100009246	1652	120.066		94309			0.8857	1.0676	0.7465	1.0276	0.8924	0.8079	0.6046	0.6768	0.8728	0.8588	2.5171	1.4742	0.7813	0.7181	2.0186	0.8539
2118	2-palmitoylglycerol (16:0)	Lipid	Monoacylglycerol	33419	LC/MS Neg	100001048	6400	255.233	23470-00-0	123409		HMDB11533	0.5443	1.0588	0.7121	1	0.764	0.9791	0.8762	1.8008	0.983	0.8532	1.017	1.2414	1.4668	0.9448	1.0682	1.6081
3549	2-piperidinone	Xenobiotics	Food Component/Plant	43400	LC/MS Pos Early	100004295	1675	100.076	675-20-7	12665			1.0417	0.7535	0.542	0.5541	2.9412	1.0522	1.325	4.1698	1.6681	3.2916	3.4629	5.4072	0.5416	1.4249	3.1016	0.8732
4328	2-pyrrolidinone	Xenobiotics	Chemical	31675	LC/MS Pos Early	100001081	1262	86.06	616-45-5	12025		HMDB02039	0.7239	1.0535	0.8079	0.8848	1.3712	0.8807	0.6978	0.7686	1.5083	1.0475	0.1676	1.0108	1.1727	0.9247	2.2632	1
3213	adenosine 3'-monophosphate (3'-AMP)	Nucleotide	Purine Metabolism, Adenine containing	35142	LC/MS Neg	100001449	1245	346.056	84-21-9	41211	C01367	HMDB03540	0.6632	0.711	0.4569	0.6378	0.6346	0.634	0.6533	0.6236	1.0547	1.1418	5.8253	3.056	1.7851	1.6646	4.0063	1.8932
3962	3-deoxyoctulosonate	Xenobiotics	Bacterial/Fungal	43805	LC/MS Polar	100000095	2706.7	237.062	103404-70-2	4636210			1.2571	0.8697	0.6731	0.8421	0.8184	0.8761	0.5215	0.5586	0.7627	1.0053	6.522	1.8303	1.0066	1.0957	2.677	1.2913
2335	3-hydroxy-3-methylglutarate	Lipid	Mevalonate Metabolism	531	LC/MS Polar	112	2700	161.046	503-49-1	1662	C03761	HMDB00355	1.1993	0.9489	0.6431	0.8726	0.9806	0.9529	0.5995	0.6192	0.8871	1.2167	5.666	1.9161	1	1.1283	3.0911	1.2331
3934	3-hydroxy-3-methyl-hexanoate	Xenobiotics	Food Component/Plant	53162	LC/MS Neg	100006601	2440	145.087	58888-76-9	16666688			0.9538	0.836	0.7535	1.2116	1.0427	0.8894	0.5398	0.5098	0.7205	1.3676	11.0671	1.8152	1.3051	0.9324	4.2737	1.0436
1389	3-hydroxybutyrate (BHBA)	Lipid	Ketone Bodies	542	LC/MS Polar	254	1443.3	103.04	625-72-9	441	C01089	HMDB00357	1.6657	1.3288	0.8209	1.2556	1	1.0573	0.5648	0.4849	1.0728	0.904	5.6687	1.3872	1.0295	0.9796	2.1408	0.686
1406	3-hydroxylaurate	Lipid	Fatty Acid, Monohydroxy	32457	LC/MS Neg	100001112	5175	215.165	53941-38-1	94216		HMDB00387	1.4356	1.2966	1.0012	1.3518	1.1492	1.0331	0.7922	0.7181	0.8827	1.2363	5.4513	1.685	1.0212	1.0393	2.8212	0.8656
1410	3-hydroxypalmitate	Lipid	Fatty Acid, Monohydroxy	27503	LC/MS Neg	100000983	5476	271.228	928-17-6	301590		HMDB10734	0.9931	1.0799	0.7622	0.8419	0.6976	0.8426	0.5587	0.8347	0.8784	0.8792	7.3629	1.7055	0.9834	1.6083	3.0756	1.2268
1439	3-hydroxystearate	Lipid	Fatty Acid, Monohydroxy	52938	LC/MS Neg	100008933	5674	299.259	45261-96-9	5282907			1.2298	1.0051	0.5361	0.8645	0.6252	0.8119	0.5705	0.621	0.7785	1.0236	4.5695	1.6404	0.9949	1.3612	2.3773	1.161
283	3-methylglutaconate	Amino Acid	Leucine, Isoleucine and Valine Metabolism	38667	LC/MS Polar	100002458	2579.6	143.035	5746-90-7	1551553		HMDB00522	1.0952	0.8083	0.3853	0.6225	0.5335	0.6328	0.4781	0.3929	1.1958	0.2517	8.4169	0.6182	0.4417	0.2514	0.5962	0.2341
1232	3-methylglutarate/2-methylglutarate	Lipid	Fatty Acid, Dicarboxylate	54676	LC/MS Polar	100010834	2832	145.051					1	0.7279	0.4489	0.7533	0.9567	1.0433	0.5813	0.6612	0.9669	0.848	3.2297	1.8898	0.6068	1.2588	2.5822	1.3685
188	3-phenylpropionate (hydrocinnamate)	Amino Acid	Phenylalanine and Tyrosine Metabolism	15749	LC/MS Neg	100000010	2860	149.061	501-52-0	107	C05629	HMDB00764	1.5174	0.4733	0.3674	1.0329	0.5911	0.3674	0.3674	0.3674	2.5986	2.1755	8.5889	1.1139	0.3674	0.4402	3.1126	1.0902
895	3-phosphoglycerate	Carbohydrate	Glycolysis, Gluconeogenesis, and Pyruvate Metabolism	1414	LC/MS Neg	132	583	184.986	80731-10-8	724	C00597	HMDB00807	1.2276	1.3066	0.4433	0.5859	1.2079	0.9516	0.6333	0.4078	0.9847	1.911	1.3509	1.862	1.0153	1.1964	5.1232	1.6931
14	3-phosphoserine	Amino Acid	Glycine, Serine and Threonine Metabolism	543	LC/MS Pos Early	133	591	186.016	407-41-0	68841	C01005	HMDB00272	2.8301	4.1159	0.3894	0.7841	0.3804	1.1559	0.3804	0.3804	0.9076	5.2489	0.9987	2.0953	0.6128	0.6929	8.1077	1.3517
417	4-acetamidobutanoate	Amino Acid	Polyamine Metabolism	1558	LC/MS Pos Early	1113	1350	146.081	3025-96-5	18189	C02946	HMDB03681	1.1032	1.4078	0.8933	1.1747	1.1931	0.8749	0.646	0.7878	1.0756	1.1579	0.4878	1.1092	1.0591	0.9963	2.0023	1.0011
421	4-guanidinobutanoate	Amino Acid	Guanidino and Acetamido Metabolism	15681	LC/MS Pos Early	100000096	2320	146.092	463-003;463-00-3	500	C01035	HMDB03464	1.0841	1.0925	0.7295	1.1077	0.722	0.6651	0.6831	0.5621	1.0362	1.0576	4.9538	1.7345	0.7828	0.7731	2.2084	0.7487
3476	4-hydroxybenzoate	Xenobiotics	Benzoate Metabolism	21133	LC/MS Neg	100000862	820	137.024	99-96-7	135	C00156	HMDB00500	0.8697	1.3239	0.6417	0.8835	0.9151	0.8359	0.4366	0.5013	0.8754	0.7575	5.3397	1.3483	0.5778	0.9818	3.0358	1.3828
1392	4-hydroxybutyrate (GHB)	Lipid	Fatty Acid, Monohydroxy	34585	LC/MS Pos Early	100001507	1148	87.0441	502-85-2	10413	C00989	HMDB00710	0.5452	0.5452	0.5452	0.5452	0.5452	0.5452	0.5452	0.5452	0.5452	0.5452	3.2476	1	0.5452	0.6892	2.5626	0.5452
131	4-hydroxyphenylpyruvate	Amino Acid	Phenylalanine and Tyrosine Metabolism	1669	LC/MS Neg	1141	1690.1	179.035	156-39-8	979	C01179	HMDB00707	0.4789	0.4789	0.4789	0.4789	0.901	0.4789	0.4789	0.4838	0.4789	1	7.3504	1.5565	0.4789	0.4789	2.1947	0.4789
81	4-imidazoleacetate	Amino Acid	Histidine Metabolism	32349	LC/MS Pos Early	100001207	2055	127.05	645-65-8	96215	C02835	HMDB02024	0.7217	1.1053	0.5112	0.9258	0.3339	0.9079	0.3339	0.3339	1.0299	1	2.4928	1.0894	0.7021	0.6756	1.369	0.6677
3247	guanosine 5'- monophosphate (5'-GMP)	Nucleotide	Purine Metabolism, Guanine containing	2849	LC/MS Pos Early	347	800	364.065	5550-12-09	6804	C00144	HMDB01397	0.5187	0.6234	0.288	0.5755	0.6258	0.3999	0.4704	0.3781	0.5987	0.7432	2.7882	2.0257	1.2811	1.0464	2.1881	1.021
108	5-aminovalerate	Amino Acid	Lysine Metabolism	18319	LC/MS Pos Early	100000454	2220	118.086	660-88-8	138	C00431	HMDB03355	0.51	0.51	0.51	0.51	0.9454	0.51	0.51	0.51	0.51	8.3063	0.51	0.51	0.51	0.51	2.2169	0.7623
1412	5-hydroxyhexanoate	Lipid	Fatty Acid, Monohydroxy	31938	LC/MS Neg	100001148	1267	131.071	44843-89-2	170748		HMDB00525	0.4158	1.0361	0.4158	1.4391	0.7306	0.5429	0.4158	0.4158	0.4158	0.877	5.2578	1.5912	0.4158	0.4668	2.9208	1.0178
412	5-methylthioadenosine (MTA)	Amino Acid	Polyamine Metabolism	1419	LC/MS Pos Early	212	2752	298.097	2457-80-9	439176	C00170	HMDB01173	0.8062	0.8834	0.696	0.8463	0.8904	0.8242	0.6022	0.6555	0.8814	0.996	1.5204	1.0873	0.9006	0.9731	1.9013	0.9078
3288	5-methyluridine (ribothymidine)	Nucleotide	Pyrimidine Metabolism, Uracil containing	35136	LC/MS Neg	100001446	1778.1	257.078	1463-10-1	445408		HMDB00884	1.2044	1.2386	0.6784	0.9142	0.729	0.8036	0.4823	0.7308	0.986	1.1752	4.0211	1.3648	0.7826	0.6152	1.5754	0.9547
431	5-oxoproline	Amino Acid	Glutathione Metabolism	1494	LC/MS Neg	1021	738.5	128.035	98-79-3	7405	C01879	HMDB00267	1.016	0.8793	0.6618	0.8456	0.9932	0.9299	0.6322	0.7369	0.8698	1.0779	3.5057	1.3527	0.9442	1.0068	2.1644	0.9636
105	6-oxopiperidine-2-carboxylate	Amino Acid	Lysine Metabolism	43231	LC/MS Neg	100004499	964.5	142.051	34622-39-4	3014237			0.6256	0.6471	0.6325	1.1054	1.064	0.9264	0.3237	0.6386	0.7366	0.9564	4.4446	1.3655	0.9718	0.948	2.8109	1.0282
904	6-phosphogluconate	Carbohydrate	Pentose Phosphate Pathway	15442	LC/MS Neg	100000341	583.9	275.017	921-62-0;53411-70-4	91493	C00345	HMDB01316	1.6359	1.7011	1.2618	1.9405	1.2991	0.8917	1.1575	0.793	0.9868	1.5588	1.4743	2.0954	1.8371	0.6616	0.6309	0.4642
3255	7-methylguanine	Nucleotide	Purine Metabolism, Guanine containing	35114	LC/MS Pos Early	100001456	2175	166.072	578-76-7	11361	C02242	HMDB00897	0.2581	1.1416	0.2581	0.2581	0.9695	0.9131	0.2581	0.303	0.2581	0.6312	1.5875	0.402	0.2581	0.6699	2.0239	0.8023
1305	acetyl CoA	Lipid	Fatty Acid Metabolism	43840	LC/MS Neg	1830	1691	403.556	102029-73-2	444493	C00024	HMDB01206	1.3531	1.0425	0.3756	0.4752	0.894	0.8342	0.7141	0.5515	1.063	1.6702	2.5924	1.9003	0.8192	1.4187	6.1547	1.5429
1091	acetylphosphate	Energy	Oxidative Phosphorylation	15488	LC/MS Polar	1211	4013.9	138.98	94249-01-1	186	C00227	HMDB01494	1.0271	1.0221	0.8856	1	0.8651	0.8114	0.8306	0.8628	1.0395	1.0337	1.2752	1.3072	1.2289	0.99	1.288	0.993
1070	aconitate [cis or trans]	Energy	TCA Cycle	46173	LC/MS Neg	100001359	580	173.009			C00417	HMDB00072	1.9141	1.1787	0.743	0.9802	2.0251	0.8047	0.8503	0.4651	0.7698	1.725	5.0986	1.8545	0.8477	0.5365	1.0198	0.6568
3220	adenine	Nucleotide	Purine Metabolism, Adenine containing	554	LC/MS Pos Early	880	2221	136.062	73-24-5	190	C00147	HMDB00034	0.6846	0.8336	0.4799	0.7782	0.9288	0.852	0.6294	0.653	1.0446	0.9272	2.4478	1.6098	0.8457	0.9963	2.8489	1.1263
3219	adenosine	Nucleotide	Purine Metabolism, Adenine containing	555	LC/MS Pos Early	798	2169	268.104	58-61-7	60961	C00212	HMDB00050	0.6912	0.6852	0.4483	0.6407	0.6296	0.5536	0.3848	0.533	0.7581	0.7338	2.1534	1.3446	0.7679	0.9935	2.0158	0.9807
3215	adenosine 3',5'-cyclic monophosphate (cAMP)	Nucleotide	Purine Metabolism, Adenine containing	2831	LC/MS Neg	207	1952.2	328.045	60-92-4	6076	C00575	HMDB00058	1.1825	1.0269	0.7685	1.0923	0.9261	0.9762	0.7036	0.7885	0.9559	1.1113	5.2831	1.7572	1.0226	1.1707	1.5306	1.1742
3363	adenosine 5'-diphosphoribose (ADP-ribose)	Cofactors and Vitamins	Nicotinate and Nicotinamide Metabolism	558	LC/MS Neg	215	920	558.064	68414-18-6	192	C00301	HMDB01178	0.6488	0.9989	0.1582	0.6366	9.9975	0.1582	0.5081	0.1582	1.2353	1.1395	3.711	3.0986	0.764	0.1582	4.9122	0.3912
937	adenosine-5'-diphosphoglucose	Carbohydrate	Pentose Metabolism	35652	LC/MS Neg	100001644	901.9	588.075	15839-70-0;102129-65-7	16500	C00498	HMDB06557	0.7254	0.717	0.4594	0.8384	0.6651	0.5531	0.7182	0.6541	0.9653	1.8064	4.3935	2.7838	1.3686	0.7503	1.1363	0.6874
3218	adenylosuccinate	Nucleotide	Purine Metabolism, Adenine containing	18360	LC/MS Neg	1303	560	230.53	19046-78-7	195	C03794	HMDB00536	1.1169	1.1184	0.3004	0.7449	1.1813	0.7384	1.0938	0.1236	1.0823	1.3454	0.1236	2.153	1.0882	1.1187	2.7241	0.7806
3211	adenosine 5'-diphosphate (ADP)	Nucleotide	Purine Metabolism, Adenine containing	3108	LC/MS Neg	208	680	426.022	20398-34-9	6022	C00008	HMDB01341	0.8942	0.9276	0.5633	0.8613	1.4711	0.94	1.4568	0.8501	0.959	1.2982	1.027	1.9888	1.2021	1.1421	2.6293	1.0814
28	alanine	Amino Acid	Alanine and Aspartate Metabolism	1126	LC/MS Pos Early	811	1700	90.055	56-41-7	5950	C00041	HMDB00161	1.0772	1.0305	0.7468	0.9199	0.8943	0.9022	0.6356	0.7579	0.9814	0.9958	3.3194	1.4184	0.9183	1.0042	2.2287	1.1172
1074	alpha-ketoglutarate	Energy	TCA Cycle	528	LC/MS Polar	93	2700	145.014	305-72-6;328-50-7;22202-68-2	51	C00026	HMDB00208	0.9712	1.1686	0.6463	0.6715	1.3853	0.8556	0.5992	1	1.0438	0.8332	3.6937	1.2557	0.7665	1.3409	2.9198	0.9425
3212	adenosine 5'-monophosphate (AMP)	Nucleotide	Purine Metabolism, Adenine containing	32342	LC/MS Pos Early	209	1013	348.07	149022-20-8	6083	C00020	HMDB00045	0.8526	0.8569	0.555	0.8208	0.8319	0.7462	0.6985	0.6157	0.8863	1.0647	3.5595	1.9124	1.1654	1.1736	2.2128	1.1989
938	arabitol/xylitol	Carbohydrate	Pentose Metabolism	48885	LC/MS Polar	100006430	1932.4	151.061					1	1.1919	0.3732	0.5918	1.0182	1.0495	0.5831	0.3732	0.3732	1.2009	0.3732	1.1492	0.5251	0.8923	1.3282	1.064
940	arabonate/xylonate	Carbohydrate	Pentose Metabolism	48255	LC/MS Polar	100006115	2664.6	165.04					1.5147	0.824	0.4128	0.8376	0.973	0.8638	0.227	0.8277	0.7486	0.6625	3.8739	2.8493	1.5307	1.5002	3.5182	1.4824
1126	arachidate (20:0)	Lipid	Long Chain Fatty Acid	1118	LC/MS Neg	893	6295	311.296	506-30-9	10467	C06425	HMDB02212	1.004	1.1557	0.5243	0.8468	0.6199	0.8102	0.6925	0.591	0.8321	1.0407	2.6173	1.6518	0.996	1.1094	1.4015	0.9607
1156	arachidonate (20:4n6)	Lipid	Polyunsaturated Fatty Acid (n3 and n6)	1110	LC/MS Neg	229	5535	303.233	506-32-1	444899	C00219	HMDB01043	0.4645	0.7745	1.6798	0.2393	0.9392	0.1876	0.7773	0.7845	0.5994	0.7467	3.0592	0.7671	1.418	1.1386	2.0401	1.5948
365	arginine	Amino Acid	Urea cycle; Arginine and Proline Metabolism	1638	LC/MS Pos Early	231	2825	175.119	1119-34-2	232	C00062	HMDB00517	1.0419	1.0187	0.8001	1.0712	1.0632	0.8787	0.6869	0.7904	1.0914	1.17	2.7463	1.672	1.1193	1.0757	2.0258	1.2707
366	argininosuccinate	Amino Acid	Urea cycle; Arginine and Proline Metabolism	15497	LC/MS Pos Early	232	2745	291.13	156637-58-0	16950;828	C03406	HMDB00052	1.5663	0.9866	0.6645	0.7594	1.0224	0.89	0.6631	0.3268	0.8023	1.4822	4.6995	2.39	0.9292	1.2384	2.9533	1.3124
33	asparagine	Amino Acid	Alanine and Aspartate Metabolism	512	LC/MS Pos Early	917	1225	133.061	70-47-3	6267	C00152	HMDB00168	0.8498	1.0168	0.606	0.8375	0.744	1.1422	0.8056	0.6461	0.9599	1.7032	4.757	2.8554	1.9466	1.9783	4.8233	2.2615
31	aspartate	Amino Acid	Alanine and Aspartate Metabolism	443	LC/MS Pos Early	234	1165	134.045	56-84-8	5960	C00049	HMDB00191	0.561	0.5673	0.4358	0.5331	0.5027	0.7615	0.5528	0.5479	0.7938	0.6922	1.9745	1.1995	0.8468	0.9174	1.8443	1.3019
1133	behenate (22:0)*	Lipid	Long Chain Fatty Acid	12125	LC/MS Neg	314	6745	339.327	112-85-6	8215	C08281	HMDB00944	0.7958	1.0439	0.5579	0.8654	0.6812	0.8396	0.9227	0.6185	0.9697	1.0131	2.4218	1.4998	0.9639	1.3858	1.0286	0.8497
3466	benzoate	Xenobiotics	Benzoate Metabolism	15778	LC/MS Neg	100000008	1750	121.029	65-85-0	243	C00180	HMDB01870	0.7916	0.7811	0.5532	1.1234	0.8852	0.6505	0.382	0.5927	0.6649	1.128	7.9174	1.7565	0.7716	0.8086	3.2189	0.8948
3303	beta-alanine	Nucleotide	Pyrimidine Metabolism, Uracil containing	55	LC/MS Pos Early	244	1905	90.055	56-41-7;107-95-9	239	C00099	HMDB00056	1.0373	1.1004	0.7564	1.2151	1.1103	0.8365	0.6379	0.7445	1.1026	1.0573	3.5824	1.6366	0.9627	1.2288	2.3202	1.0524
280	beta-hydroxyisovalerate	Amino Acid	Leucine, Isoleucine and Valine Metabolism	12129	LC/MS Polar	1442	1149.8	117.056	625-08-1	69362		HMDB00754	1.0608	1	0.6134	0.8964	0.823	0.7344	0.3996	0.5835	0.7686	1.0902	8.0907	1.6837	1.0446	1.0809	3.891	1.2167
3401	biotin	Cofactors and Vitamins	Biotin Metabolism	568	LC/MS Pos Early	251	2253	245.095	58-85-5	171548	C00120	HMDB00030	1.0368	1.1448	0.6601	1.1571	0.9579	0.82	0.5716	0.6331	0.986	1.0958	3.1201	1.9619	1.014	0.9087	2.1423	0.8743
308	butyryl/isobutyryl CoA	Amino Acid	Leucine, Isoleucine and Valine Metabolism	57383	LC/MS Neg	100015648	2375	836.15					1.5196	1.225	0.592	1.1552	1.2001	1.0873	0.9894	0.7723	1.1354	1.6082	5.2366	2.5573	1.0771	0.7	1.0747	0.5649
1099	caprate (10:0)	Lipid	Medium Chain Fatty Acid	1642	LC/MS Neg	888	5090.7	171.139	112-37-8	2969	C01571	HMDB00511	1.019	1.096	0.7954	0.8691	1.1647	0.9042	0.528	0.6112	0.9685	1.2544	5.283	1.3253	0.8944	1.0615	4.0282	1.2988
1095	caproate (6:0)	Lipid	Medium Chain Fatty Acid	32489	LC/MS Neg	926	2713.7	115.076	142-62-1	8892	C01585	HMDB00535	0.1587	0.1587	0.1587	0.1587	0.1587	0.1587	0.1587	0.1587	0.1587	0.1587	1.1856	0.1587	0.1587	0.1587	0.1587	0.1587
1097	caprylate (8:0)	Lipid	Medium Chain Fatty Acid	32492	LC/MS Neg	932	4362	143.108	124-07-2	379	C06423	HMDB00482	0.3388	0.4558	0.3388	0.3388	1.6324	0.4139	0.3388	0.585	0.5761	0.3388	4.6778	0.6728	2.4277	0.431	4.2069	0.3388
1585	choline	Lipid	Phospholipid Metabolism	15506	LC/MS Pos Early	1256	1961	104.107	67-48-1	305	C00114	HMDB00097	1.1241	0.933	0.646	0.964	0.9223	0.7899	0.5868	0.699	1.036	1.3464	5.8478	1.7355	0.9303	1.0621	2.817	1.1819
59	citramalate	Amino Acid	Glutamate Metabolism	22158	LC/MS Pos Early	100000998	1224	166.071	6236-10-08	1081	C00815	HMDB00426	0.8261	0.8128	0.6771	0.878	1.023	0.8542	0.6693	0.5877	0.8313	1.2908	2.4911	1.362	1.1611	1.2657	1.6115	1.3675
1068	citrate	Energy	TCA Cycle	1564	LC/MS Neg	1124	582	191.02	77-92-9	311	C00158	HMDB00094	1.3505	1.1611	0.7425	0.9515	0.9463	0.7745	0.8735	0.6806	0.9059	1.3423	1.8787	1.6279	0.9865	0.8073	1.5988	0.8051
373	citrulline	Amino Acid	Urea cycle; Arginine and Proline Metabolism	2132	LC/MS Pos Early	391	1520	176.103	372-75-8	9750	C00327	HMDB00904	0.965	1.146	0.8997	1.0694	0.9799	0.8773	0.8104	0.8798	0.9961	1.0471	2.0931	1.3038	1.0864	0.9635	1.4549	0.9587
3309	cytidine 5'-monophosphate (5'-CMP)	Nucleotide	Pyrimidine Metabolism, Cytidine containing	2372	LC/MS Pos Early	282	835	324.059	63-37-6	6131	C00055	HMDB00095	0.511	0.4913	0.3819	0.588	0.597	0.5162	0.5405	0.457	0.7426	0.82	3.069	1.8658	1.2017	1.1983	2.3838	1.3849
3373	coenzyme A	Cofactors and Vitamins	Pantothenate and CoA Metabolism	46322	LC/MS Neg	270	1448	382.55	85-61-0;18439-24-2	317	C00010	HMDB01423	2.1831	1.4559	0.7842	0.9797	7.2227	1.2708	2.6597	1	0.4499	1.2641	0.3077	0.6497	1.6191	0.7179	0.4388	0.7864
398	creatinine	Amino Acid	Creatine Metabolism	513	LC/MS Pos Early	275	2055	114.066	60-27-5	588	C00791	HMDB00562	0.4841	0.4847	0.4246	0.3933	0.3933	0.3933	0.3933	0.3933	0.3933	5.3226	3.3019	0.3933	0.3933	0.3933	0.3933	0.3933
354	cysteine sulfinic acid	Amino Acid	Methionine, Cysteine, SAM and Taurine Metabolism	37443	LC/MS Pos Early	100002113	597	154.017	207121-48-0	109	C00606	HMDB00996	2.2857	0.485	0.8189	0.6181	0.9014	0.7789	1.3717	0.737	0.7311	0.9205	3.0113	0.9979	0.9915	0.8659	0.485	0.6059
3312	cytidine	Nucleotide	Pyrimidine Metabolism, Cytidine containing	514	LC/MS Neg	827	1325	242.078	65-46-3	6175	C00475	HMDB00089	0.6492	0.6701	0.4893	0.732	0.6596	0.7004	0.527	0.6181	0.8046	0.9448	3.1848	1.1244	1.0001	0.9632	1.6859	1.3596
3308	cytidine diphosphate	Nucleotide	Pyrimidine Metabolism, Cytidine containing	2841	LC/MS Neg	280	580	402.011	34393-59-4	6132	C00112	HMDB01546	0.7846	0.7596	0.4397	0.7366	1.0393	0.7256	1.1303	0.7911	1.0513	1.0586	0.6176	1.9451	1.3198	1.3139	2.5034	1.0889
3307	cytidine triphosphate	Nucleotide	Pyrimidine Metabolism, Cytidine containing	2844	LC/MS Neg	281	575	481.977	36051-68-0	6176	C00063	HMDB00082	0.9546	0.8723	0.5805	0.5566	1.7125	1.115	1.4121	0.6858	1.3594	1.9841	0.5566	2.3119	0.8247	1.5903	3.5983	0.9794
3313	cytosine	Nucleotide	Pyrimidine Metabolism, Cytidine containing	573	LC/MS Pos Early	881	2060	112.051	71-30-7	597	C00380	HMDB00630	0.7924	0.9881	0.5888	0.8343	0.9588	0.9902	0.559	0.5842	1.1593	1.1804	3.2678	1.7441	0.8273	1.0098	0.9289	1.0545
3320	2'-deoxycytidine 5'-monophosphate	Nucleotide	Pyrimidine Metabolism, Cytidine containing	533	LC/MS Pos Early	298	975	308.064	1032-65-1	13945	C00239	HMDB01202	0.5799	0.6345	0.4036	0.545	0.5459	0.662	0.5964	0.5724	0.8755	0.8201	3.409	1.7512	1.0301	1.2164	2.5349	1.2272
1310	decanoyl CoA	Lipid	Fatty Acid Metabolism	48136	LC/MS Neg	300	4900	459.618	1264-57-9	4523962	C05274	HMDB06404	1.5149	1.5979	0.6013	1.0965	1.2571	1.324	1.0957	0.7155	1.1973	1.4947	4.9813	2.1892	1.4608	0.9762	1.5947	0.918
2149	diacylglycerol (14:0/18:1, 16:0/16:1) [2]*	Lipid	Diacylglycerol	54954	LC/MS Pos Late	100010935	3183	584.525					1.2602	1.0369	0.483	1.2435	1.4374	1.298	0.8512	0.2753	1.5184	0.9263	2.593	0.9703	0.9673	1.0297	1.3951	0.2376
2150	diacylglycerol (16:1/18:2 [2], 16:0/18:3 [1])*	Lipid	Diacylglycerol	54966	LC/MS Pos Late	100010940	2733	608.525					1.0593	1.1406	0.4064	1.0943	1.7618	0.5522	0.4064	0.4064	0.8763	0.5773	1.5617	0.4064	0.9389	0.5367	0.6332	0.4064
3607	diaminopimelate	Xenobiotics	Food Component/Plant	15130	LC/MS Pos Early	100000115	2569	191.103	1476-39-7;2577-62-0	439283	C00666	HMDB01370	0.9048	0.8456	0.525	0.8012	0.7842	0.6286	0.5041	0.3976	0.6431	1.0427	2.9961	1.4265	0.7443	0.8136	2.1736	1.118
3272	dihydroorotate	Nucleotide	Pyrimidine Metabolism, Orotate containing	601	LC/MS Polar	923	1910	157.025	155-54-4	648	C00337	HMDB03349	1.3907	1.2991	0.7837	1.203	0.7601	0.7411	0.5999	0.5958	0.6595	0.8047	2.5535	1.4111	1	0.5876	1.2054	0.6819
890	dihydroxyacetone phosphate (DHAP)	Carbohydrate	Glycolysis, Gluconeogenesis, and Pyruvate Metabolism	15522	LC/MS Pos Early	309	539	171.005	102783-56-2	668	C00111	HMDB01473	1.2897	1.0995	0.992	0.957	1.6033	0.7702	0.885	0.6896	0.6157	1.3319	2.5222	1.7941	1.4915	0.7578	1.0777	0.7501
1228	dimethylmalonic acid	Lipid	Fatty Acid, Dicarboxylate	42978	LC/MS Polar	100004251	2702	131.035	595-46-0	11686		HMDB02001	1.0962	1.2641	0.5109	0.7492	0.7286	0.7817	0.5552	0.5017	0.7556	0.7888	4.7599	1.1151	1.0784	1.0574	1.8741	0.9535
1129	eicosenoate (20:1)	Lipid	Long Chain Fatty Acid	33587	LC/MS Neg	100001335	5950	309.28		5282768		HMDB02231	0.9302	0.8846	0.5838	1.1769	0.6877	0.852	0.8181	0.5321	0.8077	0.8767	7.6956	2.4973	1.1145	1.1941	3.3813	1.4212
3739	ergothioneine	Xenobiotics	Food Component/Plant	37459	LC/MS Pos Early	100002154	850	230.096	58511-63-0	3032311	C05570	HMDB03045	0.826	0.7722	0.5827	0.7293	0.6922	0.8478	0.6401	0.8358	0.9702	0.8377	2.1441	1.3437	0.8621	0.9638	1.5625	1.0584
1134	erucate (22:1n9)	Lipid	Long Chain Fatty Acid	1552	LC/MS Neg	1087	6355.6	337.311	112-86-7	5281116	C08316	HMDB02068	0.9147	1.0238	0.4998	1.1028	0.6558	0.7571	0.5528	0.5676	0.8831	0.8951	5.9717	2.198	1.1765	0.9964	2.4692	1.212
1061	erythronate*	Carbohydrate	Aminosugar Metabolism	42420	LC/MS Polar	100001320	2186	135.03	88759-55-1	2781043		HMDB00613	1.0406	0.7998	0.575	0.8489	0.8539	0.8763	0.5107	0.5478	0.757	0.9908	4.2916	1.5599	0.9064	1.0755	2.6299	1.1621
3588	erythrose	Xenobiotics	Food Component/Plant	27722	LC/MS Neg	100001042	780	119.035	583-50-6	94176	C01796	HMDB02649	0.9073	0.8951	0.7637	1.098	0.9288	0.8747	0.6851	0.6616	0.9338	1.2277	2.3022	1.7193	1.0171	0.8763	1.4207	0.9526
309	ethylmalonate	Amino Acid	Leucine, Isoleucine and Valine Metabolism	15765	LC/MS Polar	2054	2785	131.035	601-75-2	11756		HMDB00622	1.3171	1.4504	0.8887	1.2908	0.8867	0.4064	0.2871	0.7892	0.8391	1.1303	8.2185	2.0122	1.6168	1.0483	1.9706	0.825
3366	flavin adenine dinucleotide (FAD)	Cofactors and Vitamins	Riboflavin Metabolism	2134	LC/MS Neg	327	2425	784.15	146-14-5;84366-81-4	643975	C00016	HMDB01248	1.046	0.9867	0.4797	0.8077	0.9777	0.8393	0.9922	0.738	1.1247	1.3391	3.8051	2.3366	1.3743	1.2219	2.5749	1.2903
3367	flavin mononucleotide (FMN)	Cofactors and Vitamins	Riboflavin Metabolism	15797	LC/MS Neg	100000251	2390	455.097	130-40-5	710	C00061	HMDB01520	0.9936	1.0081	0.5085	0.8691	1.0298	0.8125	1.1429	0.6727	0.9887	1.314	3.5887	1.9453	1.4691	1.2001	1.9649	1.314
987	fructose	Carbohydrate	Fructose, Mannose and Galactose Metabolism	577	LC/MS Polar	878	2022.2	179.056	57-48-7	5984	C00095	HMDB00660	1.0014	0.8734	0.6351	0.8756	1.0074	0.8424	0.4942	0.6147	0.7511	1.0884	2.6291	1.3999	0.9683	1.1294	2.2798	1.1151
885	fructose-6-phosphate	Carbohydrate	Glycolysis, Gluconeogenesis, and Pyruvate Metabolism	12021	LC/MS Polar	1232	4261	259.022	103213-47-4	69507	C05345	HMDB00124	0.7104	0.5448	0.1916	0.4996	0.3749	0.5043	0.301	0.2419	1.1281	1.3137	13.8722	6.3943	1.6797	1.7078	11.6257	2.3657
1078	fumarate	Energy	TCA Cycle	1643	LC/MS Polar	330	3084	115.004	100-17-8	444972	C00122	HMDB00134	1.3703	1.1826	0.8979	0.9444	1	1.036	0.6845	0.6531	0.8634	1.0546	3.8214	1.5503	1.0515	1.1404	2.6412	1.3062
1003	galactitol (dulcitol)	Carbohydrate	Fructose, Mannose and Galactose Metabolism	1117	LC/MS Polar	1003	2309.7	181.072	608-66-2	11850	C01697	HMDB00107	1.1198	0.8931	0.6281	0.8501	0.9318	0.8982	0.5781	0.6212	0.829	0.9646	5.4907	1.796	0.9306	1	2.8141	1.2421
54	gamma-aminobutyrate (GABA)	Amino Acid	Glutamate Metabolism	1416	LC/MS Pos Early	141	2048	104.071	56-12-2	119	C00334	HMDB00112	0.9822	0.9128	0.7138	0.9629	0.9242	1.0178	0.8892	1.0529	1.1994	1.1548	2.9393	1.5795	1.0235	1.3919	2.4773	1.5187
455	gamma-glutamyl-2-aminobutyrate	Peptide	Gamma-glutamyl Amino Acid	37092	LC/MS Pos Early	100001502	2380	233.113	16869-42-4				1.1701	1.0459	0.7596	1.0498	0.9905	1.0095	0.7244	0.7721	1.076	1.0969	4.6466	1.8217	0.9483	1.0718	2.2953	1.2016
439	gamma-glutamylalanine	Peptide	Gamma-glutamyl Amino Acid	37063	LC/MS Pos Early	100001843	1986	219.098	5875-41-2	440103		HMDB29142	1.2482	1.1706	0.9003	1.1384	1.0707	1.0018	0.8151	0.8366	1.1978	1.1553	0.5843	1.7137	1.0542	1.2009	2.0045	1.1329
447	gamma-glutamyl-alpha-lysine	Peptide	Gamma-glutamyl Amino Acid	55015	LC/MS Pos Early	100010901	2784	276.155		65254			1.1648	0.8007	0.4684	0.8641	0.9645	0.7028	0.6626	0.569	0.9137	1.3201	5.5146	2.3355	1.3371	1.5155	3.8267	1.5837
448	gamma-glutamyl-epsilon-lysine	Peptide	Gamma-glutamyl Amino Acid	33934	LC/MS Pos Early	100001262	2717	276.155	17105-15-6	7015684;7015685		HMDB03869	1.236	1.0631	0.7429	0.9728	0.998	0.9694	0.6886	0.6833	1.002	1.3909	5.8137	2.2293	1.122	1.3029	3.2344	1.5771
441	gamma-glutamylglutamate	Peptide	Gamma-glutamyl Amino Acid	36738	LC/MS Pos Early	331	1775	277.103	1116-22-9	92865	C05282	HMDB11737	0.923	0.8961	0.6476	0.783	0.7009	0.6674	0.7358	0.5645	0.8951	1.1088	4.0405	2.2322	1.0329	1.6475	8.9734	1.9716
442	gamma-glutamylglutamine	Peptide	Gamma-glutamyl Amino Acid	2730	LC/MS Pos Early	1140	1430	276.119	10148-81-9	150914	C05283	HMDB11738	1.0498	1.136	0.8851	1.0514	1.0293	0.9918	0.8824	0.9084	1.1582	1.1291	2.3423	1.536	1.1833	1.0499	1.9775	1.1052
444	gamma-glutamylhistidine	Peptide	Gamma-glutamyl Amino Acid	18245	LC/MS Pos Early	1235	2740	285.119	37460-15-4	7017195			1.1376	1.2681	0.661	1.074	1	0.9086	0.7136	0.6573	0.9426	1.5792	7.3551	2.9009	1.1427	1.6106	3.6512	1.464
445	gamma-glutamylisoleucine*	Peptide	Gamma-glutamyl Amino Acid	34456	LC/MS Pos Early	100001485	2940	261.144		14253342		HMDB11170	1.2313	1.1972	0.9056	1.0525	1.0452	1.2263	0.9571	1.0133	1.2065	1.056	3.6119	1.4207	0.9154	1.0604	2.0027	1.1383
446	gamma-glutamylleucine	Peptide	Gamma-glutamyl Amino Acid	18369	LC/MS Pos Early	1268	2991	261.144	2566-39-4	151023		HMDB11171	1.3735	1.1965	0.7733	1.0785	1.0667	1.1648	0.7744	0.8238	1.0567	1.051	4.5087	1.5823	0.8742	1.0171	2.2537	1.1403
449	gamma-glutamylmethionine	Peptide	Gamma-glutamyl Amino Acid	44872	LC/MS Pos Early	100001313	2640	279.101	17663-87-5	7009567		HMDB29155	1.0575	0.955	0.7428	1.004	0.9766	0.7303	0.6317	0.7166	0.8775	1.0116	3.3659	1.6803	0.9083	0.8564	1.5317	1.0168
450	gamma-glutamylphenylalanine	Peptide	Gamma-glutamyl Amino Acid	33422	LC/MS Pos Early	100000491	2992	295.129	7432-24-8	111299		HMDB00594	1.1991	1.1237	0.7492	1.1023	1.0739	0.9753	0.7346	0.7923	0.9796	1.0265	4.1055	1.6013	0.8538	0.8744	1.8208	0.9946
456	gamma-glutamylserine	Peptide	Gamma-glutamyl Amino Acid	54914	LC/MS Pos Early	100009231	1351	235.092	5875-35-4				1.0172	1.0243	0.7408	0.8982	0.9516	0.9259	0.7353	0.7447	1.0334	1.092	3.973	1.7967	1.1624	1.0719	2.4941	1.1319
451	gamma-glutamylthreonine	Peptide	Gamma-glutamyl Amino Acid	33364	LC/MS Pos Early	100001314	1750	249.108	5652-48-2			HMDB29159	1.513	1.3109	0.9173	1.3672	1.1019	1.0161	0.7066	0.6353	1.1633	1.4504	5.1988	2.6175	1.1345	1.5155	2.8466	1.6029
452	gamma-glutamyltryptophan	Peptide	Gamma-glutamyl Amino Acid	33947	LC/MS Pos Early	100001295	2975	334.14	66471-20-3	3989307		HMDB29160	1.2409	1.2903	0.9348	1.315	1.243	1.0052	0.8823	0.8664	1.1119	1.3504	3.6598	1.7367	1.1771	1.1507	1.4869	1.3064
453	gamma-glutamyltyrosine	Peptide	Gamma-glutamyl Amino Acid	2734	LC/MS Neg	1102	1240	309.109	7432-23-7	94340		HMDB11741	1.0569	0.9904	0.7776	1.0255	1.0785	1.0411	0.8118	0.7984	1.1333	1.1539	4.5752	1.6751	0.9805	1.0147	2.1554	1.1658
454	gamma-glutamylvaline	Peptide	Gamma-glutamyl Amino Acid	43829	LC/MS Pos Early	100001126	2700	247.129	2746-34-1	7015683		HMDB11172	1.2006	1.1788	0.8306	1.055	0.9878	1.1886	0.8158	0.8386	1.195	1.0672	4.1263	1.825	1	1.1495	2.4118	1.3342
3665	gluconate	Xenobiotics	Food Component/Plant	587	LC/MS Polar	338	2922	195.051	527-07-1	10690	C00257	HMDB00625	1.161	0.9102	0.5378	0.7915	0.8824	0.6418	0.3687	0.3687	0.7374	1.4105	7.4759	2.4118	1.1808	0.3687	3.7494	1.1972
881	glucose	Carbohydrate	Glycolysis, Gluconeogenesis, and Pyruvate Metabolism	20488	LC/MS Polar	572	2342	179.056	50-99-7	79025	C00031	HMDB00122	1.0342	1	0.6544	0.9193	0.7286	0.6749	0.4636	0.6281	0.9023	1.5883	4.7017	1.7767	1	1.1933	2.9609	1.3383
883	glucose 1-phosphate	Carbohydrate	Glycolysis, Gluconeogenesis, and Pyruvate Metabolism	15561	LC/MS Polar	1233	4277	259.022	56401-20-8	65533	C00103	HMDB01586	0.7143	0.664	0.3439	0.5847	0.6901	0.5088	0.6025	0.3827	0.515	0.7544	3.5759	2.9193	1.4838	1.3261	2.2514	1.4011
882	glucose 6-phosphate	Carbohydrate	Glycolysis, Gluconeogenesis, and Pyruvate Metabolism	31260	LC/MS Polar	291	4537	259.022	103192-55-8	5958	C00668	HMDB01401	0.7875	0.6751	0.2761	0.5779	0.5707	0.4643	0.5503	0.264	0.6635	1.1272	4.7582	3.4348	1.5076	1.5008	3.5884	1.6462
42	glutamate	Amino Acid	Glutamate Metabolism	57	LC/MS Pos Early	561	1500	148.06	56-86-0	611	C00025	HMDB00148	1.0066	0.8742	0.7047	0.82	0.8209	1.0021	0.8054	0.7708	0.9325	0.9507	3.1672	1.487	0.9347	1.2004	2.3443	1.2849
50	glutamate, gamma-methyl ester	Amino Acid	Glutamate Metabolism	33487	LC/MS Pos Early	100001103	2170	162.076	1499-55-4	68662			0.766	0.7421	0.4292	0.69	0.6388	0.6031	0.5328	0.454	0.5451	0.6112	3.2359	1.0169	0.785	1.0637	4.9093	1.1045
43	glutamine	Amino Acid	Glutamate Metabolism	53	LC/MS Pos Early	563	1291	147.076	56-85-9	5961	C00064	HMDB00641	1.1344	1.0203	0.7541	1.0032	0.9256	0.9173	0.6886	0.7753	1.006	1.1509	3.6339	1.6507	1.0137	1.095	2.0224	1.1548
901	glycerate	Carbohydrate	Glycolysis, Gluconeogenesis, and Pyruvate Metabolism	1572	LC/MS Polar	1052	2070.4	105.019	600-19-1	752	C00258	HMDB00139	1	0.9374	0.7734	0.8714	1.0039	0.9607	0.6711	0.7672	0.8089	1.1137	1.888	1.5077	1.0462	1.1336	3.3185	1.3324
2102	glycerol	Lipid	Glycerolipid Metabolism	15122	LC/MS Neg	1254	758	91.0401	56-81-5	753	C00116	HMDB00131	0.9	0.8949	0.7006	1.1622	0.7377	0.7959	0.877	0.684	1.0552	1.433	6.2635	1.7971	1.0054	0.9946	2.7406	1.3113
4400	glycerol 2-phosphate	Xenobiotics	Chemical	27728	LC/MS Polar	100001029	3681.7	171.006	819-83-0	2526	C02979	HMDB02520	0.7149	0.3477	0.3477	0.5293	0.3906	0.4538	0.3477	0.3477	0.4682	1.0882	5.079	2.2118	0.859	1.1198	2.4952	1.3932
2103	glycerol 3-phosphate	Lipid	Glycerolipid Metabolism	43847	LC/MS Pos Early	100000258	580	173.021	29849-82-9	754	C00093	HMDB00126	1.0377	0.9697	0.7936	1.0446	0.9418	0.7272	0.7794	0.7745	0.9784	1.2083	2.2038	1.6056	1.1421	0.9497	1.3207	1.0529
1594	glycerophosphoethanolamine	Lipid	Phospholipid Metabolism	37455	LC/MS Polar	100001620	3075	214.049	33049-08-0	123874	C01233	HMDB00114	0.9346	0.7449	0.5258	0.679	0.8075	0.8544	0.5239	0.6128	0.7382	0.8219	5.559	1.6956	0.8382	1	2.4466	1.1088
2108	glycerophosphoglycerol	Lipid	Glycerolipid Metabolism	48857	LC/MS Polar	100001619	2430	245.043		439964	C03274		0.9444	0.7814	0.4255	0.7398	0.8506	0.87	0.4759	0.5248	0.8097	0.8676	16.3185	2.1867	0.8759	1.2237	4.8782	1.5049
1597	glycerophosphoinositol*	Lipid	Phospholipid Metabolism	47155	LC/MS Polar	100001621	3850	333.059	16824-65-0				0.8353	0.5633	0.6478	0.6722	0.8989	1.0271	0.7726	0.7422	0.7743	0.7806	1.505	1.031	0.7684	1.1407	1.2929	1.1027
1588	glycerophosphorylcholine (GPC)	Lipid	Phospholipid Metabolism	15990	LC/MS Pos Early	100000269	672	258.11	28319-77-9	71920	C00670	HMDB00086	0.9603	0.8734	0.586	0.8757	0.835	0.6568	0.4703	0.5635	0.7708	1.008	4.6374	1.8392	0.8458	0.8974	1.9284	0.992
1	glycine	Amino Acid	Glycine, Serine and Threonine Metabolism	58	LC/MS Pos Early	340	1375	76.0393	56-40-6	750	C00037	HMDB00123	0.5933	0.6375	0.5089	0.6754	0.6611	0.6962	0.4875	0.5884	0.7833	0.7902	3.574	1.5	1.0581	1.1403	2.9566	1.4532
3253	guanine	Nucleotide	Purine Metabolism, Guanine containing	32352	LC/MS Pos Early	172	2032	152.057	73-40-5	764	C00242	HMDB00132	0.9058	0.9136	0.5703	0.7772	2.0035	0.9875	0.6755	0.6346	0.8814	0.9429	2.3691	1.5966	0.7818	1.1161	2.1481	1.0208
3252	guanosine	Nucleotide	Purine Metabolism, Guanine containing	1573	LC/MS Neg	1099	1662	282.084	118-00-3	6802	C00387	HMDB00133	0.9161	0.8666	0.5208	0.7302	0.2753	0.8459	0.5069	0.5432	0.6555	1.0027	4.746	2.1127	1.349	1.2135	2.5895	1.8411
3246	guanosine 5'- diphosphate (GDP)	Nucleotide	Purine Metabolism, Guanine containing	2848	LC/MS Neg	346	639	442.017	43139-22-6	8977	C00035	HMDB01201	0.5637	0.5637	0.5637	0.7025	0.8812	0.5637	0.5637	0.5637	0.5637	0.5637	0.5637	1.1075	0.7578	0.5637	0.5637	0.5637
3384	gulonate*	Cofactors and Vitamins	Ascorbate and Aldarate Metabolism	46957	LC/MS Polar	100001586	2750	195.051	20246-53-1	9794176		HMDB03290	1.12	0.8633	0.69	0.7647	0.7548	0.7289	0.5873	0.5624	0.7127	1.0266	4.1632	1.9494	1.0863	1.21	2.6596	1.3979
1096	heptanoate (7:0)	Lipid	Medium Chain Fatty Acid	1644	LC/MS Neg	925	3670	129.092	111-14-8	8094	C17714	HMDB00666	0.6969	0.6721	0.6098	0.6098	2.3217	0.8762	1.1529	0.7868	0.8674	0.8929	3.2978	0.6098	1	0.6454	1.4473	0.6098
63	histidine	Amino Acid	Histidine Metabolism	59	LC/MS Neg	355	755.9	154.062	5934-29-2	6274	C00135	HMDB00177	1.3695	1.2032	0.9674	1.0807	1.116	1.0792	0.9416	1.0079	0.9584	1.0934	1.4478	1.4327	1.1219	0.9921	1.8995	1.3045
3763	histidinol	Xenobiotics	Food Component/Plant	15316	LC/MS Pos Early	100000260	3041	142.097	1596-64-1	165271	C00860	HMDB03431	1.2713	1.0207	0.7879	0.9047	0.897	1.079	0.8474	0.9106	1.0797	0.8231	2.6515	1.513	0.8992	1.2153	2.1965	0.9185
375	homocitrulline	Amino Acid	Urea cycle; Arginine and Proline Metabolism	22138	LC/MS Pos Early	100000963	1908	190.119	1190-49-4	65072	C02427	HMDB00679	1.2709	1.1429	0.7872	1.0156	0.792	1.0469	0.6493	0.7642	1.1765	1.0429	0.2901	1.4672	0.9844	1.3962	2.461	1.0883
19	homoserine	Amino Acid	Glycine, Serine and Threonine Metabolism	18351	LC/MS Polar	100000458	2875.8	118.051	672-15-1	12647	C00263	HMDB00719	1.0666	1.01	0.6031	0.9359	0.7823	0.7762	0.4871	0.5603	0.7506	1.0049	6.8951	1.8647	1.0804	0.9598	3.6382	1.2264
387	trans-4-hydroxyproline	Amino Acid	Urea cycle; Arginine and Proline Metabolism	32306	LC/MS Pos Early	1001	1064	132.066	51-35-4	5810	C01157	HMDB00725	0.9972	1.2608	0.4729	1.6641	1.0028	0.4801	0.5107	0.6376	0.8023	3.5224	7.2822	2.4771	1.1223	0.5715	1.5651	0.7492
3197	hypoxanthine	Nucleotide	Purine Metabolism, (Hypo)Xanthine/Inosine containing	3127	LC/MS Neg	171	1291.2	135.031	68-94-0	790	C00262	HMDB00157	0.6983	1.0123	0.7776	1.1598	0.3046	0.9611	0.5769	0.8604	1.0671	0.9417	1.6602	1.0246	1.3525	0.8074	1.4137	1.0963
73	imidazole propionate	Amino Acid	Histidine Metabolism	40730	LC/MS Pos Early	100003434	2263	141.066	1074-59-5	70630		HMDB02271	0.0934	0.0934	0.0934	0.0934	0.1077	0.299	0.0934	0.0934	0.0934	14.0611	0.0934	0.0934	0.0934	0.0934	0.0934	0.0934
3196	inosine	Nucleotide	Purine Metabolism, (Hypo)Xanthine/Inosine containing	1123	LC/MS Neg	361	1602.1	267.073	58-63-9	6021	C00294	HMDB00195	0.9907	1.5189	0.6099	0.9023	0.2301	0.7125	0.4505	0.6195	1.0194	1.4511	3.6493	2.0959	0.8894	0.9319	2.3344	1.7012
3195	inosine 5'-monophosphate (IMP)	Nucleotide	Purine Metabolism, (Hypo)Xanthine/Inosine containing	2133	LC/MS Pos Early	362	650	349.054	4691-65-0	8582	C00130	HMDB00175	0.8412	0.9515	0.4832	0.9049	0.9275	0.4178	0.4943	0.4151	0.562	1.199	4.1169	1.8942	1.2169	0.7658	2.1363	0.9475
888	Isobar: fructose 1,6-diphosphate, glucose 1,6-diphosphate, myo-inositol 1,4 or 1,3-diphosphate	Carbohydrate	Glycolysis, Gluconeogenesis, and Pyruvate Metabolism	46896	LC/MS Neg	100002180	551	338.989					1.2738	1.2639	0.8537	1.4256	1.4344	0.9848	1.3028	0.8403	1.2005	1.7821	0.5991	1.8119	1.4825	1.0541	1.4534	0.8262
296	isoleucine	Amino Acid	Leucine, Isoleucine and Valine Metabolism	1125	LC/MS Pos Early	376	2800	132.102	73-32-5	6306	C00407	HMDB00172	1.2327	1.1316	0.7755	1.0175	1.0259	0.9563	0.6459	0.7541	1.0057	1.1194	4.1865	1.5093	0.9257	0.9001	2.3297	0.9797
1102	laurate (12:0)	Lipid	Medium Chain Fatty Acid	1645	LC/MS Neg	181	5300	199.17	143-07-7	3893	C02679	HMDB00638	0.8647	0.9845	0.6155	1.0171	0.947	0.7312	0.6362	0.6158	0.8692	1.0598	6.6847	1.4985	0.9552	0.9471	4.4326	1.0155
262	leucine	Amino Acid	Leucine, Isoleucine and Valine Metabolism	60	LC/MS Pos Early	397	2864	132.102	61-90-5	6106	C00123	HMDB00687	1.5766	1.26	0.8236	1.1034	1.064	1.0562	0.645	0.6962	0.8875	1.0128	4.077	1.3521	0.7667	0.7656	2.0808	0.7744
3622	levulinate (4-oxovalerate)	Xenobiotics	Food Component/Plant	22177	LC/MS Pos Early	100000765	1433	99.0441	123-76-2	11579		HMDB00720	0.5896	0.9038	1.2115	0.6176	0.6012	1.1517	1.1198	0.4408	1.0087	0.9595	4.1694	1.1802	1.5774	0.6481	2.5441	1.0222
1161	linoelaidate (tr 18:2n6)	Lipid	Polyunsaturated Fatty Acid (n3 and n6)	32420	LC/MS Neg	100001200	5575	279.233	506-21-8	5282457	C01595	HMDB06270	2.0039	0.735	1.6541	0.784	1.0218	0.1605	0.1605	0.9306	0.6408	0.6885	7.8172	1.9034	0.9782	1.5327	2.5529	1.1003
84	lysine	Amino Acid	Lysine Metabolism	1301	LC/MS Pos Early	407	2850	147.113	56-87-1	5962	C00047	HMDB00182	0.7892	0.7518	0.5806	0.7873	0.8668	0.8815	0.6194	0.7112	1.0173	1.0581	3.5326	1.6448	0.9808	1.2799	3.0705	1.4548
1079	malate	Energy	TCA Cycle	1303	LC/MS Neg	409	615.6	133.014	6915-15-7	525	C00149	HMDB00156	1.4086	1.1992	0.8465	1.0178	0.8073	1.0235	0.8127	0.6905	0.9309	1.1868	2.8619	1.5411	0.9822	1.159	2.1677	1.2335
1240	maleate	Lipid	Fatty Acid, Dicarboxylate	20676	LC/MS Polar	100000707	2510	115.004	110-16-7	444266	C01384	HMDB00176	1.3232	1.1598	0.6147	1.0774	0.8224	0.8238	0.4885	0.5856	0.9909	1	7.3212	1.6603	0.8179	0.9465	3.3817	0.8301
950	maltose	Carbohydrate	Glycogen Metabolism	15586	LC/MS Polar	913	3329.4	387.114	6363-53-7	10991489	C00208	HMDB00163	0.9276	0.8292	0.7128	1.0122	0.3566	0.3518	0.3004	0.3726	0.4879	1.2059	4.1439	1.7869	1.0297	0.4942	1	0.7083
945	maltotetraose	Carbohydrate	Glycogen Metabolism	15910	LC/MS Neg	100000275	910	665.215	34612-38-9	446495	C02052	HMDB01296	0.9145	0.9001	0.499	0.6272	6.4295	0.654	0.5499	0.5642	0.739	1.1166	4.0305	2.05	1.0252	0.6802	1.6959	0.6817
947	maltotriose	Carbohydrate	Glycogen Metabolism	44688	LC/MS Neg	100000276	812	503.162	1109-28-0	439586	C01835	HMDB01262	1.0267	0.9985	0.7137	0.9784	2.2867	0.8419	0.6947	0.6601	0.8422	1.3941	5.0177	2.1149	1.1879	0.9059	2.1029	0.9829
992	mannitol/sorbitol	Carbohydrate	Fructose, Mannose and Galactose Metabolism	46142	LC/MS Polar	100001740	2260	181.072		5780	C00794	HMDB00247	1.3871	1.1277	0.8237	0.9649	0.4301	0.4449	0.3231	0.4032	0.4903	1.3054	6.6731	2.267	1.2188	0.4771	1.315	0.6804
993	mannose	Carbohydrate	Fructose, Mannose and Galactose Metabolism	584	LC/MS Polar	803	2200	179.056	3458-28-4	18950	C00159	HMDB00169	0.8628	1.0522	0.4638	0.6365	1.1037	0.6403	0.4273	0.56	0.9222	0.695	5.802	1.5398	1.0044	1.4194	3.5914	1.152
994	mannose-6-phosphate	Carbohydrate	Fructose, Mannose and Galactose Metabolism	1469	LC/MS Polar	294	4510	259.022	70442-25-0;104872-94-8	439198	C00275	HMDB01078	0.9783	0.4412	0.3203	0.6049	0.5121	0.6212	0.6884	0.3325	0.5074	1.2851	1.2631	2.7856	1.6482	2.1701	2.2217	2.6169
1112	margarate (17:0)	Lipid	Long Chain Fatty Acid	1121	LC/MS Neg	891	5731	269.249	506-12-7	10465		HMDB02259	0.9893	0.9705	0.4639	0.8447	0.5492	0.7136	0.5006	0.4952	0.6791	1.1142	3.6446	1.8208	0.9674	1.1535	2.3973	1.0802
327	methionine	Amino Acid	Methionine, Cysteine, SAM and Taurine Metabolism	1302	LC/MS Pos Early	415	2526	150.058	63-68-3	6137	C00073	HMDB00696	0.7569	0.777	0.6488	0.8136	0.8538	0.6608	0.5077	0.6298	0.724	0.8036	3.1696	1.3407	0.9318	1.1299	7.2633	1.3961
332	methionine sulfoxide	Amino Acid	Methionine, Cysteine, SAM and Taurine Metabolism	18374	LC/MS Pos Early	100000039	1272	166.053	3226-65-1	158980	C02989	HMDB02005	1.0027	1.0869	0.7403	1.2183	1.0016	0.7962	0.5837	0.626	0.843	0.8888	3.5065	1.973	1.1054	1.2716	6.7537	1.273
1217	15-methylpalmitate	Lipid	Fatty Acid, Branched	38768	LC/MS Neg	100002945	5695	269.249		17903417			1.0183	0.9844	0.6684	0.8479	0.6368	0.8244	0.5737	0.6219	0.8892	0.9014	5.3987	1.7542	1.0948	1.093	2.8288	1.078
3335	methylphosphate	Nucleotide	Purine and Pyrimidine Metabolism	37070	LC/MS Pos Early	100001805	544	113	7023-27-0	13130		HMDB61711	0.9888	0.8995	0.5161	0.8079	0.8528	0.624	0.42	0.5411	0.8181	1.192	7.4884	1.9495	1.0112	1.5676	4.911	2.1742
310	methylsuccinate	Amino Acid	Leucine, Isoleucine and Valine Metabolism	15745	LC/MS Polar	2051	2800	131.035	498-21-5	10349		HMDB01844	1.3218	0.8251	0.6701	0.6323	0.8669	1	0.7016	0.8415	0.951	0.8803	5.8149	1.8539	0.9243	1.5068	3.0613	1.4877
1557	myo-inositol	Lipid	Inositol Metabolism	1124	LC/MS Polar	363	3506.3	225.062	87-89-8	892	C00137	HMDB00211	1.1561	0.9545	0.7047	1.0403	0.7565	0.7416	0.6093	0.5449	0.7318	1.1376	4.7931	1.9709	1.0819	1.0257	2.0827	1.1702
1105	myristate (14:0)	Lipid	Long Chain Fatty Acid	1365	LC/MS Neg	519	5440	227.202	544-63-8	11005	C06424	HMDB00806	0.9121	0.9373	0.5576	0.9059	0.6864	0.7926	0.5564	0.5839	0.7869	1.0872	5.6483	1.8545	0.9452	1.1148	3.3596	1.3303
1106	myristoleate (14:1n5)	Lipid	Long Chain Fatty Acid	32418	LC/MS Neg	100001198	5346.9	225.186	544-64-9	5281119	C08322	HMDB02000	1.0669	1.089	0.6932	1.4644	1.1631	0.848	0.4992	0.548	0.8252	0.9639	9.8898	2.6762	1.1689	0.8562	4.9186	1.1505
85	N2-acetyllysine	Amino Acid	Lysine Metabolism	36751	LC/MS Neg	100001721	828.3	187.109	1946-82-3	92907	C12989	HMDB00446	0.622	1.092	0.4435	0.6992	0.8972	0.8882	0.4435	0.5949	0.7339	0.8203	7.0407	1.8362	0.9586	1.0173	2.4703	1.252
91	N6,N6,N6-trimethyllysine	Amino Acid	Lysine Metabolism	1498	LC/MS Pos Early	189	2825	189.16	23284-33-5	440120	C03793	HMDB01325	0.8989	0.9464	0.7409	0.8248	1.0071	0.9359	0.4588	0.7364	0.8378	1.3871	3.9673	1.5065	0.9693	0.9559	2.5039	1.0851
86	N6-acetyllysine	Amino Acid	Lysine Metabolism	36752	LC/MS Neg	100001734	1059	187.109	692-04-6	92832	C02727	HMDB00206	1.0175	1.1118	0.6193	0.9111	0.9028	0.8142	0.3941	0.6256	1.0444	0.9719	4.967	1.814	0.9449	1.0763	2.335	1.1107
3233	N6-dimethylallyladenine	Nucleotide	Purine Metabolism, Adenine containing	22120	LC/MS Pos Early	100000770	3300	204.124	2365-40-4	92180	C04083		0.7617	0.7617	0.7617	0.7617	0.7617	1	0.7617	0.8055	0.9882	0.7617	0.7617	0.7617	0.7617	1.0269	2.459	1.1725
3244	N6-succinyladenosine	Nucleotide	Purine Metabolism, Adenine containing	48130	LC/MS Neg	100001664	980	382.1	4542-23-8			HMDB00912	0.8808	1.3195	0.793	1.0582	0.8383	0.5426	0.7875	0.784	1.0715	1.2753	2.2917	1.2788	1.3574	0.587	1.3002	0.9418
380	N-acetylarginine	Amino Acid	Urea cycle; Arginine and Proline Metabolism	33953	LC/MS Pos Early	100001266	2245	217.13	155-84-0	67427	C02562	HMDB04620	1.1847	1.1575	0.6785	1.1139	0.9199	0.8546	0.5271	0.6682	0.9548	1.0069	4.4778	1.7946	0.8252	0.9076	2.1095	0.928
34	N-acetylasparagine	Amino Acid	Alanine and Aspartate Metabolism	33942	LC/MS Pos Early	100001257	785	175.071	4033-40-3	99715		HMDB06028	0.8582	1.2087	0.7071	1.3077	0.7498	0.8601	0.6247	1.0377	1.0892	1.2251	3.3869	1.4206	0.7366	0.9022	1.4203	0.9584
35	N-acetylaspartate (NAA)	Amino Acid	Alanine and Aspartate Metabolism	22185	LC/MS Pos Early	100000787	880	176.055	997-55-7;997-55-7	65065	C01042	HMDB00812	0.9928	1.1112	0.8122	1.0999	0.8411	0.8399	0.7224	0.7062	0.9138	1.3091	1.0829	0.9663	0.7729	0.7104	1.0412	0.8839
345	N-acetylcysteine	Amino Acid	Methionine, Cysteine, SAM and Taurine Metabolism	1586	LC/MS Pos Early	1107	1416	164.038	616-91-1	12035	C06809	HMDB01890	0.9669	0.6801	0.3459	0.5735	0.7207	0.9257	1.2403	0.5654	0.7416	0.8611	0.3459	1.656	1.1582	1.0034	1.2191	0.8565
1043	N-acetyl-glucosamine 1-phosphate	Carbohydrate	Aminosugar Metabolism	15741	LC/MS Polar	1212	4052	300.049	31281-59-1	440364	C04256	HMDB01367	1.071	1.0199	0.6282	0.8532	0.6068	0.5794	0.4594	0.4274	0.7612	1.222	5.2159	2.6978	1.2537	0.8823	2.7144	1.0736
1063	N-acetylglucosamine/N-acetylgalactosamine	Carbohydrate	Aminosugar Metabolism	46539	LC/MS Pos Early	100006435	715	222.097					0.7079	0.735	0.5126	0.7076	0.6296	0.6731	0.6971	0.6339	0.8427	1.0595	1.7073	1.2633	0.972	0.8113	1.1492	0.9478
44	N-acetylglutamate	Amino Acid	Glutamate Metabolism	15720	LC/MS Pos Early	100000282	1050	190.071	5817-08-03	70914	C00624	HMDB01138	1.0415	1.0417	0.7247	0.9819	0.9065	0.8453	0.6763	0.6482	0.8155	1.0885	2.5342	1.5862	0.9555	0.8551	1.5666	0.9053
45	N-acetylglutamine	Amino Acid	Glutamate Metabolism	33943	LC/MS Pos Early	100001253	845	189.087	2490-97-3	182230	C02716	HMDB06029	2.3398	2.2392	1.5955	2.0945	1.81	0.8792	0.5954	0.7204	1.0099	1.9551	1.8821	1.4312	1.0123	0.6583	0.8866	0.9148
1052	N-acetylmuramate	Carbohydrate	Aminosugar Metabolism	18354	LC/MS Neg	100000283	860	292.104	10597-89-4	5462244	C02713	HMDB60493	1.0851	1.1506	0.916	1.256	0.9947	1.1114	0.6968	0.8789	0.9496	1.0571	3.971	1.3856	0.8688	1.1057	1.4779	1.2333
110	N-acetylphenylalanine	Amino Acid	Phenylalanine and Tyrosine Metabolism	33950	LC/MS Neg	100001256	2597	206.082	2018-61-3	74839	C03519	HMDB00512	1.7423	1.4061	0.6313	1.162	0.9319	0.744	0.9353	0.6313	0.6313	0.6313	5.0642	1.4879	0.6313	0.9736	2.0416	0.9367
382	N-acetylproline	Amino Acid	Urea cycle; Arginine and Proline Metabolism	34387	LC/MS Pos Early	100001334	1695	158.081	1074-79-9	322640			0.9092	1.0481	0.6721	0.6721	0.6721	0.9942	0.6721	0.6721	0.8912	0.9908	6.4698	0.6721	0.6721	1.0389	3.552	0.7827
413	N-acetylputrescine	Amino Acid	Polyamine Metabolism	37496	LC/MS Pos Early	192	2230	131.118	18233-70-0	122356	C02714	HMDB02064	0.0803	0.0803	0.0803	0.0803	0.0803	0.4164	0.1141	8.8286	0.2121	12.3379	2.0895	1.6771	0.0803	0.0803	1.1597	0.0803
16	N-acetylthreonine	Amino Acid	Glycine, Serine and Threonine Metabolism	33939	LC/MS Neg	100001274	821.6	160.062	17093-74-2	152204			1.0447	1.0797	0.8955	1.1555	1.0415	0.9388	0.7265	0.773	0.9585	0.9445	3.8511	1.2787	0.9251	0.7972	1.4971	0.9044
123	N-acetyltyrosine	Amino Acid	Phenylalanine and Tyrosine Metabolism	32390	LC/MS Neg	100001104	1680	222.077	537-55-3	68310		HMDB00866	1.2322	1.3003	0.7642	0.9551	0.7719	0.8739	0.5512	0.6415	0.8013	1.1238	4.5918	1.4424	0.6581	0.5512	1.6975	1.0939
3346	nicotinamide adenine dinucleotide (NAD+)	Cofactors and Vitamins	Nicotinate and Nicotinamide Metabolism	5278	LC/MS Neg	1310	1434	662.102	53-84-9	5893	C00003	HMDB00902	0.9328	0.9406	0.5829	0.9106	0.7786	0.7925	0.8599	0.6705	0.9661	1.239	3.8791	1.9473	1.1937	1.0064	2.285	0.9936
384	N-alpha-acetylornithine	Amino Acid	Urea cycle; Arginine and Proline Metabolism	32984	LC/MS Pos Early	100000285	2000	175.108	6205-08-09	439232	C00437	HMDB03357	0.9914	0.902	0.5346	0.6918	0.6185	0.9077	0.5524	0.5888	0.7771	1.0058	3.4413	1.5846	0.8396	1.1445	2.7793	0.9854
3271	N-carbamoylaspartate	Nucleotide	Pyrimidine Metabolism, Orotate containing	1594	LC/MS Polar	1108	3800	175.036	923-37-5	93072	C00438	HMDB00828	0.8627	1.2633	0.2839	1.1965	0.9479	0.2839	0.2839	0.2839	1.0775	1.2865	8.8021	2.3631	0.9498	0.2839	1.4634	0.2839
383	N-delta-acetylornithine	Amino Acid	Urea cycle; Arginine and Proline Metabolism	43249	LC/MS Pos Early	100004523	1877	175.108		9920500			1.582	1.7675	1.1629	1.4388	1.3386	0.8687	0.7172	0.9837	1.2569	1.2851	0.4178	1.7023	1.454	0.9517	1.2967	0.9506
329	N-formylmethionine	Amino Acid	Methionine, Cysteine, SAM and Taurine Metabolism	2829	LC/MS Neg	194	1543.8	176.039	4289-98-9	439750	C03145	HMDB01015	1.3016	1.2436	0.8478	1.2095	1.4592	0.9957	0.6334	0.7758	0.978	1.3441	4.8484	1.7523	0.8981	1.0043	2.8504	1.3826
201	N-formylphenylalanine	Amino Acid	Phenylalanine and Tyrosine Metabolism	48433	LC/MS Neg	100006056	2360	192.067	13200-85-6	759256			1.3998	1	0.4533	0.9095	0.6178	0.4533	0.4533	0.4533	0.4533	0.4533	10.4034	1.805	0.4533	0.8051	2.2081	0.7528
3342	nicotinamide	Cofactors and Vitamins	Nicotinate and Nicotinamide Metabolism	594	LC/MS Pos Early	432	1942	123.055	98-92-0	936	C00153	HMDB01406	0.6977	0.8164	0.3877	0.7882	1.0092	0.6619	0.6122	0.585	1.0664	1.0343	2.2176	2.0608	0.9347	0.7405	4.6351	0.7239
3344	nicotinamide ribonucleotide (NMN)	Cofactors and Vitamins	Nicotinate and Nicotinamide Metabolism	22152	LC/MS Pos Early	1312	766	335.064	1094-61-7	14180	C00455	HMDB00229	0.7988	0.8644	0.4344	0.7128	0.7404	0.5728	0.7809	0.6197	0.9076	1.0763	3.1881	2.2503	1.1975	1.2325	2.8337	1.2987
3345	nicotinamide riboside	Cofactors and Vitamins	Nicotinate and Nicotinamide Metabolism	33013	LC/MS Pos Early	100001310	2040	255.098	1341-23-7	439924	C03150	HMDB00855	0.6417	0.4986	0.315	0.4318	0.5123	0.8003	0.315	0.315	1.0012	0.8064	6.293	1.7612	0.7045	1.0053	3.0172	1.2172
3339	nicotinate	Cofactors and Vitamins	Nicotinate and Nicotinamide Metabolism	1504	LC/MS Pos Early	567	1673	124.039	59-67-6	938	C00253	HMDB01488	0.8791	0.9612	0.557	0.8868	0.7897	0.6234	0.4437	0.5234	0.7311	0.8206	2.8701	1.4188	0.6416	0.5685	1.6956	0.7093
3340	nicotinate ribonucleoside	Cofactors and Vitamins	Nicotinate and Nicotinamide Metabolism	33471	LC/MS Pos Early	100001316	1536	256.082	2625-49-2	161234	C05841	HMDB06809	0.8264	0.6946	0.4609	0.5994	0.524	0.9829	0.7378	1.0171	1.2604	0.8142	2.1392	1.1682	0.6113	1.4503	2.1592	1.63
3341	nicotinic acid mononucleotide (NaMN)	Cofactors and Vitamins	Nicotinate and Nicotinamide Metabolism	32461	LC/MS Neg	100001058	607	334.033	321-02-8	5288991	C01185	HMDB01132	0.785	0.7036	0.4622	0.6704	0.9072	0.8723	0.9759	0.8046	1.0098	0.9108	1.6633	1.2898	0.9124	1.1856	1.8483	1.2311
1122	nonadecanoate (19:0)	Lipid	Long Chain Fatty Acid	1356	LC/MS Neg	892	6068	297.28	646-30-0	12591	C16535	HMDB00772	0.9112	1.0234	0.5357	0.8623	0.5289	0.7284	0.6333	0.6138	0.7953	0.9924	2.2511	1.4748	0.9829	1.0095	1.2554	1.036
371	norvaline	Amino Acid	Urea cycle; Arginine and Proline Metabolism	37426	LC/MS Pos Early	100002082	2582	118.086	760-78-1	824	C01826	HMDB13716	1.0202	1.0564	0.8037	0.6885	0.6904	0.8007	0.7628	0.8311	0.7644	0.7257	2.5084	1.5876	0.6764	0.7624	1.9727	0.6832
21	O-acetylhomoserine	Amino Acid	Glycine, Serine and Threonine Metabolism	31539	LC/MS Neg	100001129	760.2	160.062	7540-67-2	439389	C01077		1.7091	1.5043	1.0273	1.3201	1.2728	1.4416	1.0384	0.8921	1.0773	1.2206	1.8876	1.0477	0.7601	0.9727	2.0074	1.0454
1141	oleate/vaccenate (18:1)	Lipid	Long Chain Fatty Acid	52285	LC/MS Neg	100008930	5655	281.249					0.8925	0.938	0.695	1.1429	1.7411	1.0227	0.6997	0.5072	0.805	0.9691	9.6249	2.726	1.1594	1.2951	3.7795	1.214
2153	oleoyl-linoleoyl-glycerol (18:1/18:2) [1]	Lipid	Diacylglycerol	46798	LC/MS Pos Late	100002989	3115	636.556	106292-55-1				0.6235	0.2807	0.2807	0.7665	1.9116	0.4344	0.2807	0.2807	1.3244	0.2807	1.3119	0.2807	0.9669	0.3862	1.3237	0.2807
2154	oleoyl-linoleoyl-glycerol (18:1/18:2) [2]	Lipid	Diacylglycerol	46799	LC/MS Pos Late	100002990	3223	636.556	104346-53-4				0.998	1.0595	0.5221	1.3358	1.7456	1.1103	0.9001	0.4295	1.3213	0.6346	2.2918	0.9578	0.8784	0.864	1.1033	0.1577
2191	oleoyl-oleoyl-glycerol (18:1/18:1) [1]*	Lipid	Diacylglycerol	54945	LC/MS Pos Late	100010918	3571	638.572					0.9831	0.8585	0.2609	1.184	2.0957	0.6924	0.5231	0.2609	1.131	0.6331	2.1389	1.0169	1.1535	0.5596	1.2961	0.2609
2192	oleoyl-oleoyl-glycerol (18:1/18:1) [2]*	Lipid	Diacylglycerol	54946	LC/MS Pos Late	100010919	3695	638.572					0.947	1.1398	0.5484	1.3548	2.0132	1.194	0.9228	0.5329	1.0621	0.8699	2.0144	1.0238	1.0386	0.7131	0.9168	0.3823
177	O-methyltyrosine	Amino Acid	Phenylalanine and Tyrosine Metabolism	37451	LC/MS Pos Early	100002078	2790	196.097	1080-06-4	76957			0.8029	0.9455	0.5638	0.7557	0.7279	0.9313	0.5967	0.7347	1.071	1.0616	1.6069	1.401	0.8007	1.0023	2.0649	1.2093
369	ornithine	Amino Acid	Urea cycle; Arginine and Proline Metabolism	1493	LC/MS Pos Early	444	2800	133.097	3184-13-2	6262	C00077	HMDB03374	0.5945	0.5877	0.513	0.6772	0.7521	0.793	0.5952	0.6118	0.8792	0.9657	3.298	1.9569	1.2148	1.6002	3.2842	1.799
3273	orotate	Nucleotide	Pyrimidine Metabolism, Orotate containing	1505	LC/MS Polar	445	1638.1	155.01	50887-69-9	967	C00295	HMDB00226	1.253	1.0348	0.6508	0.9249	0.8749	0.8337	0.5581	0.5871	0.7663	1.112	5.8047	1.9631	1.154	1.3669	3.9161	1.8265
3275	orotidine	Nucleotide	Pyrimidine Metabolism, Orotate containing	35172	LC/MS Polar	100001416	2250	287.052	314-50-1	92751	C01103	HMDB00788	0.9398	0.6361	0.4064	0.6713	0.6504	0.6874	0.4394	0.4684	0.6637	0.8681	4.6632	1.7663	0.8502	1.007	2.3351	1.1255
1109	palmitate (16:0)	Lipid	Long Chain Fatty Acid	1336	LC/MS Neg	424	5618	255.233	57-10-3	985	C00249	HMDB00220	1.0008	0.968	0.4317	0.9122	0.6698	0.8796	0.5631	0.5434	0.7404	1.1443	2.2003	1.5608	1.0449	1.1566	1.8244	1.113
1110	palmitoleate (16:1n7)	Lipid	Long Chain Fatty Acid	33447	LC/MS Neg	452	5475	253.217	373-49-9	445638	C08362	HMDB03229	0.9333	1.1052	0.9589	1.1782	0.7705	0.7728	0.6385	0.5312	0.9067	1.155	10.9272	2.3609	1.1086	1.0392	3.4113	0.9042
1533	palmitoyl ethanolamide	Lipid	Endocannabinoid	38165	LC/MS Neg	1489	6300	298.275	544-31-0	4671	C16512	HMDB02100	1.2435	0.9348	1.4941	0.9143	0.5929	0.921	1.0362	0.8679	1.0038	0.7856	2.5803	1.1329	1.3076	1.184	0.8587	1.0224
2236	palmitoyl sphingomyelin (d18:1/16:0)	Lipid	Sphingolipid Metabolism	37506	LC/MS Pos Late	100002107	2168	703.575	6254-89-3	9939941			0.8987	1.2631	0.515	1.0234	0.9873	0.9153	0.6764	0.6893	0.8733	1.1583	4.4411	1.3906	1.0445	1.2958	1.6663	1.0127
2183	palmitoyl-linoleoyl-glycerol (16:0/18:2) [1]*	Lipid	Diacylglycerol	52633	LC/MS Pos Late	100009052	3080	610.541		9543695		HMDB05207,HMDB07103	1.2255	0.9467	0.3534	1.1812	1.3243	0.9718	0.6632	0.2724	1.3547	0.7211	2.0458	0.9215	1.0869	0.7157	1.4163	0.1383
2184	palmitoyl-linoleoyl-glycerol (16:0/18:2) [2]*	Lipid	Diacylglycerol	52634	LC/MS Pos Late	100009055	3197	610.541					1.1736	0.9906	0.5578	1.2794	1.4022	1.0902	0.9392	0.3675	1.2553	0.9791	2.5898	0.9224	1.0449	1.0016	1.2263	0.2864
2176	palmitoyl-oleoyl-glycerol (16:0/18:1) [1]*	Lipid	Diacylglycerol	54943	LC/MS Pos Late	100010916	3562	612.556					0.7384	0.9952	0.2254	1.0048	2.1972	1.3613	0.9146	0.2877	1.3781	0.8458	2.1484	1.0873	1.291	0.909	1.6745	0.1233
2177	palmitoyl-oleoyl-glycerol (16:0/18:1) [2]*	Lipid	Diacylglycerol	54942	LC/MS Pos Late	100010917	3695	612.556					0.8156	1.0232	0.5594	1.3182	2.0888	1.6116	1.0729	0.6032	1.2452	0.8791	1.9461	0.9624	0.9996	0.9847	1.0418	0.421
3368	pantothenate	Cofactors and Vitamins	Pantothenate and CoA Metabolism	1508	LC/MS Pos Early	1024	1667	220.118	137-08-6	6613	C00864	HMDB00210	0.5559	0.6068	0.3814	0.6669	0.5691	0.4221	0.3275	0.491	0.7324	0.7696	4.5496	2.0762	0.8003	0.8121	1.6075	0.965
1108	pentadecanoate (15:0)	Lipid	Long Chain Fatty Acid	1361	LC/MS Neg	980	5521	241.217	1002-84-2;10002-84-2	13849	C16537	HMDB00826	0.9055	0.9237	0.5909	0.9325	0.6277	0.8335	0.5612	0.6018	0.801	1.0137	5.0765	1.7973	1.028	1.0825	2.9248	1.1077
109	phenylalanine	Amino Acid	Phenylalanine and Tyrosine Metabolism	64	LC/MS Pos Early	460	2878	166.086	63-91-2	6140	C00079	HMDB00159	1.1168	1.0929	0.746	0.9721	1.0069	0.8584	0.5657	0.6724	0.8633	1.0126	3.5837	1.388	0.8235	0.766	2.2389	0.8776
113	phenylpyruvate	Amino Acid	Phenylalanine and Tyrosine Metabolism	566	LC/MS Polar	241	845	163.04	156-06-9	997	C00166	HMDB00205	1.1254	1.051	0.9385	0.8128	0.7646	0.9184	0.4452	0.3321	0.6698	0.9005	4.4443	1.7031	0.7876	0.6627	2.8082	1.1506
1093	phosphate	Energy	Oxidative Phosphorylation	42109	LC/MS Pos Early	461	576	98.9842	7664-38-2	1061	C00009	HMDB01429	1.0178	1.0597	0.717	0.9772	1.1701	0.7526	0.7751	0.6569	1.0436	1.4244	2.6529	2.1166	1.0857	1.3186	2.8184	1.4539
1586	choline phosphate	Lipid	Phospholipid Metabolism	34396	LC/MS Pos Early	267	700	184.073	72556-74-2	1014	C00588	HMDB01565	0.7507	0.6844	0.3027	0.7182	0.4252	0.369	0.3027	0.5464	0.3027	1.1311	5.3559	2.0835	0.9941	1.4141	4.4553	2.0819
896	phosphoenolpyruvate (PEP)	Carbohydrate	Glycolysis, Gluconeogenesis, and Pyruvate Metabolism	597	LC/MS Neg	463	587.3	166.975	10526-80-4	1005	C00074	HMDB00263	1.1999	1.4897	0.4439	0.5582	0.7753	0.9558	0.4283	0.5251	1.2658	1.0743	1.0732	0.364	0.6426	0.364	5.4901	1.8444
1241	pimelate (heptanedioate)	Lipid	Fatty Acid, Dicarboxylate	15704	LC/MS Polar	100000101	2745	159.066	111-16-0	385	C02656	HMDB00857	1.734	1.7394	0.8245	1.0438	1.0978	1.0706	0.8094	0.8611	1.3048	1.0733	4.9561	1.4205	0.8577	0.8669	2.3675	1
104	pipecolate	Amino Acid	Lysine Metabolism	1444	LC/MS Pos Early	1025	2200	130.086	4043-87-2	849	C00408	HMDB00070	0.9325	0.685	0.7878	1.1042	0.7705	1.1572	0.7618	0.5174	0.9239	1.2799	4.1158	1.5085	1	1.1528	2.5333	1.1048
376	proline	Amino Acid	Urea cycle; Arginine and Proline Metabolism	1898	LC/MS Pos Early	480	1603	116.071	147-85-3	145742	C00148	HMDB00162	1.0005	1.0723	0.7503	1.0136	0.9046	1.0191	0.7478	0.8605	1.0694	1.0813	2.9534	1.4577	0.9995	1.1233	2.252	1.2026
1318	propionyl CoA	Lipid	Fatty Acid Metabolism (also BCAA Metabolism)	46323	LC/MS Neg	100000355	2009	410.563	108321-21-7	92753	C00100	HMDB01275	1.5717	0.859	0.2317	0.6219	0.5396	0.8168	0.9487	0.7164	1	1.0381	2.1693	2.392	0.2317	0.3306	4.2538	0.6547
3287	pseudouridine	Nucleotide	Pyrimidine Metabolism, Uracil containing	33442	LC/MS Neg	821	1100	243.062	1445-07-4	15047	C02067	HMDB00767	0.8782	0.8785	0.7132	0.8571	1.3073	1.3131	0.8614	1.0129	1.2277	0.8878	2.0499	1.2272	0.7689	1.552	1.9821	1.4633
3410	pterin	Cofactors and Vitamins	Pterin Metabolism	43023	LC/MS Neg	100004216	1370	162.042	22363-60-4	73000	C00715	HMDB00802	0.8596	1.0956	0.6788	0.9247	1.0883	0.8447	0.5182	0.5892	0.9201	0.9503	3.1559	1.5192	0.8022	0.6989	2.6984	0.8971
189	p-toluic acid	Amino Acid	Phenylalanine and Tyrosine Metabolism	37499	LC/MS Neg	100002056	2463	135.045	99-94-5	7470	C01454	HMDB29635	0.9236	0.902	0.5765	1.0925	0.8734	0.7478	0.3936	0.4932	0.7996	1.3158	8.5908	1.9421	1.0991	0.9683	4.5246	1.0708
3451	pyridoxal	Cofactors and Vitamins	Vitamin B6 Metabolism	1651	LC/MS Pos Early	491	2343	168.066	65-22-5	1050	C00250	HMDB01545	0.6455	0.6831	0.3778	0.6115	1.4747	0.8014	0.4255	0.5366	0.8332	0.9677	4.3824	1.7923	0.8704	0.9402	4.1993	0.9141
3450	pyridoxal phosphate	Cofactors and Vitamins	Vitamin B6 Metabolism	5331	LC/MS Pos Early	492	1367	248.032	41468-25-1	1051	C00018	HMDB01491	0.7288	1.2058	0.8035	1.0832	2.2972	0.8141	1.0462	0.5289	1.2578	1.1682	0.3952	0.9972	1.4722	0.8295	1.3726	0.6868
3448	pyridoxamine	Cofactors and Vitamins	Vitamin B6 Metabolism	2150	LC/MS Pos Early	568	2975	169.097	58052-48-5	1052	C00534	HMDB01431	0.4161	0.5823	0.4161	0.9056	0.6064	1.1806	1.4748	0.8092	0.6355	0.7093	0.4161	0.8801	0.8671	1.6083	1.9895	1.5481
3449	pyridoxamine phosphate	Cofactors and Vitamins	Vitamin B6 Metabolism	3138	LC/MS Pos Early	493	1932	249.063	529-96-4	1053	C00647	HMDB01555	0.9523	0.9828	0.6573	0.8739	0.9366	0.7449	0.7441	0.6698	1.0085	1.145	2.8439	1.9195	1.1657	1.0898	2.4135	1.0713
3446	pyridoxine (Vitamin B6)	Cofactors and Vitamins	Vitamin B6 Metabolism	608	LC/MS Pos Early	936	2442	170.081	58-56-0	1054	C00314	HMDB02075	0.6866	0.7456	0.421	0.7058	0.6439	0.5803	0.4047	0.4996	0.8055	1.1335	4.6817	1.8634	0.9226	1.0563	3.9091	1.3323
51	pyroglutamine*	Amino Acid	Glutamate Metabolism	46225	LC/MS Pos Early	100001540	1900	129.066	2353-44-8	134508			0.9415	0.9659	0.6074	0.9333	0.8302	0.8051	0.5312	0.6796	1.0077	1.0934	3.7943	1.4256	0.8641	0.9923	2.1743	0.8565
897	pyruvate	Carbohydrate	Glycolysis, Gluconeogenesis, and Pyruvate Metabolism	48990	LC/MS Polar	823	1083	87.0088	127-17-3	1060	C00022	HMDB00243	1.223	1.1681	0.7141	1.0145	1.0446	0.9855	0.7985	0.6429	0.9191	1.4916	6.4087	2.6537	2.2346	0.97	4.7315	1.3086
3828	quinate	Xenobiotics	Food Component/Plant	18335	LC/MS Polar	100000442	2432.9	191.056	77-95-2	6508	C00296	HMDB03072	1.1865	0.7044	0.5177	0.6764	0.8626	0.7506	0.5605	0.5869	0.778	0.8507	4.4856	1.457	0.8264	1.0013	2.2438	1.1216
916	ribitol	Carbohydrate	Pentose Metabolism	15772	LC/MS Polar	100000406	1789.6	151.061	488-81-3	6912	C00474	HMDB00508	1.3239	0.8619	0.7544	0.8269	0.5843	0.7771	0.3765	1	0.6159	0.5668	8.1225	1.9421	0.8561	1.0918	3.7438	1.3991
917	ribonate	Carbohydrate	Pentose Metabolism	27731	LC/MS Polar	100001007	2425	165.04	5336-08-03	5460677	C01685	HMDB00867	0.9854	0.8839	0.4295	0.7257	0.6385	0.4574	0.4752	0.6161	0.7941	0.6962	5.6515	1.8236	1.2198	1.3309	2.9084	0.995
915	ribose	Carbohydrate	Pentose Metabolism	1471	LC/MS Polar	914	1508.2	195.051	50-69-1	5779	C00121	HMDB00283	1.0323	0.9582	0.2562	0.8603	0.9534	0.8049	0.4235	0.4648	0.99	0.8721	6.1846	1.7759	1.0989	1.1628	3.5397	1.5851
907	ribose 1-phosphate	Carbohydrate	Pentose Phosphate Pathway	1763	LC/MS Polar	219	4025	229.012	50-99-7;58459-37-3	439236	C00620	HMDB01489	0.931	1.5638	0.2837	0.8809	0.4051	0.3478	0.527	0.3221	0.7023	1.6899	4.2571	4.0472	1.2947	1.0643	2.5784	1.2471
338	S-adenosylhomocysteine (SAH)	Amino Acid	Methionine, Cysteine, SAM and Taurine Metabolism	42382	LC/MS Neg	197	1832.4	383.114	979-92-0	439155	C00021	HMDB00939	0.812	0.7916	0.5912	0.8676	0.9441	0.85	0.7087	0.6965	0.8445	0.968	4.0895	1.6356	1.1082	1.0007	1.3487	0.9831
337	S-adenosylmethionine (SAM)	Amino Acid	Methionine, Cysteine, SAM and Taurine Metabolism	15915	LC/MS Pos Early	1263	3002	399.145	24346-00-7;86867-01-8;86867-0108	34756	C00019	HMDB01185	1.0216	0.9907	0.6378	1.1094	1.3074	0.8347	0.5783	0.5745	0.8563	1.4178	5.7873	2.9744	1.3398	1.8635	4.8249	1.9761
4196	salicylate	Xenobiotics	Drug	1515	LC/MS Neg	501	2195	137.024	69-72-7	338	C00805	HMDB01895	1.2592	1.0656	0.7423	1.0515	1.1124	0.9705	0.7431	0.7841	0.9988	1.0265	6.1323	1.6776	0.9747	0.8705	3.1308	0.9849
941	sedoheptulose	Carbohydrate	Pentose Metabolism	53237	LC/MS Polar	100002619	2255	209.067	3019-74-7	5459879		HMDB03219	1.3289	1.0694	0.7531	1.0006	0.7388	0.7526	0.4843	0.6084	0.7713	1.0549	6.6211	2.0779	1.127	0.9103	2.3153	1.0348
909	sedoheptulose-7-phosphate	Carbohydrate	Pentose Phosphate Pathway	35649	LC/MS Neg	100001628	599.6	289.033	2646-35-7	616	C05382	HMDB01068	0.7818	0.7397	0.4923	0.6539	0.8085	0.6786	0.7212	0.5368	0.7941	0.9763	2.8338	1.8848	1.2565	1.1138	2.5663	1.1064
9	serine	Amino Acid	Glycine, Serine and Threonine Metabolism	1648	LC/MS Pos Early	503	1239	106.05	56-45-1	5951	C00065	HMDB00187	1.0268	0.9989	0.7571	1.0101	0.9454	0.9972	0.772	0.8	0.9911	1.1139	3.2207	1.4977	1.0126	1.0947	1.9811	1.105
2237	stearoyl sphingomyelin (d18:1/18:0)	Lipid	Sphingolipid Metabolism	19503	LC/MS Pos Late	1538	2400	731.606	85187-10-6;85187-10-6	6453725	C00550	HMDB01348	0.5273	1	0.2692	1.0758	1.1716	1.3319	0.7374	0.2692	0.5047	0.5012	3.5121	0.7471	0.6767	1.0895	0.2692	0.2692
2242	sphingomyelin (d18:1/14:0, d16:1/16:0)*	Lipid	Sphingolipid Metabolism	42463	LC/MS Pos Late	100004328	1998	675.544		11433862			0.6918	1	0.3476	0.5976	0.5305	0.5722	0.3262	0.3995	0.6247	1.0809	5.0724	1.2911	0.7143	0.9307	2.0171	1.0262
2244	sphingomyelin (d18:1/15:0, d16:1/17:0)*	Lipid	Sphingolipid Metabolism	52433	LC/MS Pos Late	100006314	2082	689.559	121999-58-4				0.488	0.9847	0.3407	0.6565	0.5778	0.5239	0.3407	0.3407	0.4334	1.0255	4.2866	1.2268	0.5521	1.0153	1.5979	0.3538
2245	sphingomyelin (d18:2/16:0, d18:1/16:1)*	Lipid	Sphingolipid Metabolism	42459	LC/MS Pos Late	100004329	2002	701.559					0.5089	0.876	0.3398	0.8154	0.5442	0.7182	0.3398	0.3398	0.5965	1.0245	5.6569	1.188	0.6351	0.9635	2.552	0.9483
1114	stearate (18:0)	Lipid	Long Chain Fatty Acid	1358	LC/MS Neg	439	5872	283.264	57-11-4	5281	C01530	HMDB00827	0.9981	1.0324	0.5166	0.9126	0.6857	0.8292	0.6344	0.5828	0.8082	1.0909	1.7555	1.3952	0.9528	1.0716	1.4551	1.0074
1534	stearoyl ethanolamide	Lipid	Endocannabinoid	38625	LC/MS Pos Late	100002254	1787	328.321	111-57-9	27902		HMDB13078	1.0648	1.1752	1.129	0.9219	0.7746	1.0005	0.9995	0.8115	1.045	1.0651	1.9025	1.2731	1.1736	1.0731	0.832	0.7344
1077	succinate	Energy	TCA Cycle	1437	LC/MS Polar	252	3149	117.019	110-15-6	1110	C00042	HMDB00254	1.0855	1.02	0.7622	0.9577	1.0123	0.9679	0.7707	0.8612	1.0388	0.9325	2.9949	1.552	1.1066	1.245	2.2644	1.3207
4329	sulfate*	Xenobiotics	Chemical	46960	LC/MS Neg	100002528	616	96.9601	14808-79-8	1118	C00059	HMDB01448	0.8515	0.8506	0.6469	0.8435	0.8634	0.7216	0.8463	0.7454	1.1209	1.7609	1.6758	1.9589	1.3564	1.2487	2.7671	1.3325
3435	thiamin diphosphate	Cofactors and Vitamins	Thiamine Metabolism	35670	LC/MS Neg	522	1195.1	423.03	154-87-0	1132	C00068	HMDB01372	0.8605	0.95	0.6021	0.8324	0.9292	0.6965	0.8698	0.6796	1.1101	1.4003	2.5961	2.0736	1.3383	1.1435	3.5995	1.1706
4466	thioproline	Xenobiotics	Chemical	53231	LC/MS Pos Early	100009232	1250	134.027	34592-47-4	93176;6973609			0.5508	0.7645	0.5337	0.6769	0.7677	0.8652	0.5809	0.7296	0.952	0.8104	1.6241	1.2787	0.82	0.9209	2.3667	1.025
3381	threonate	Cofactors and Vitamins	Ascorbate and Aldarate Metabolism	27738	LC/MS Polar	100001022	2384	135.03	70753-61-6	151152	C01620	HMDB00943	1.5466	0.8209	0.3581	0.3581	0.3581	0.6994	0.3581	0.3581	0.7933	0.3581	2.0106	1.5875	0.3581	0.3581	1.8831	0.3581
15	threonine	Amino Acid	Glycine, Serine and Threonine Metabolism	1284	LC/MS Pos Early	564	1514	120.066	72-19-5	6288	C00188	HMDB00167	0.6205	0.6565	0.5011	0.7062	0.6925	0.6514	0.4993	0.623	0.9148	0.9991	4.0302	1.7464	0.8869	1.0486	3.8515	1.3088
3330	thymidine	Nucleotide	Pyrimidine Metabolism, Thymine containing	2183	LC/MS Neg	872	1963.7	241.083	50-89-5	5789	C00214	HMDB00273	0.7152	0.7747	0.753	0.8418	0.8552	0.872	0.6735	0.8651	1.0569	0.8637	2.4021	0.7598	0.8362	0.9193	1.3121	1.113
3331	thymine	Nucleotide	Pyrimidine Metabolism, Thymine containing	604	LC/MS Neg	882	1654	125.036	65-71-4	1135	C00178	HMDB00262	0.4188	0.5847	0.4188	0.4188	0.862	0.6624	0.4188	0.4188	0.7967	1.1747	4.0623	1.4766	0.5738	0.8799	3.0169	1.1481
3326	thymidine 5'-monophosphate	Nucleotide	Pyrimidine Metabolism, Thymine containing	12023	LC/MS Neg	1248	883	321.049	33430-62-5	9700	C00364	HMDB01227	0.6345	0.5791	0.396	0.641	0.8465	0.797	0.6558	0.597	0.8784	0.9918	3.5135	1.5749	0.9194	1.2421	2.4948	1.3905
973	trehalose	Carbohydrate	Disaccharides and Oligosaccharides	15573	LC/MS Polar	915	3495	387.114	6138-23-4	7427	C01083	HMDB00975	1.0536	1	0.7868	0.9978	0.8735	0.8339	0.6369	0.6754	0.8459	1.0718	3.894	1.6292	1.0361	0.9476	1.8744	1.0591
974	trehalose 6-phosphate	Carbohydrate	Disaccharides and Oligosaccharides	36828	LC/MS Neg	100000296	608	421.075	136632-28-5	122336	C00689	HMDB01124	0.9445	0.9004	0.6181	0.9696	0.8048	0.6263	0.7243	0.5625	0.8093	1.4725	2.1208	2.0142	1.2505	0.8972	1.693	0.9456
1596	trimethylamine N-oxide	Lipid	Phospholipid Metabolism	40406	LC/MS Pos Early	100003397	2100	76.0757	1184-78-7	1145	C01104	HMDB00925	0.5188	0.6748	0.5706	0.4401	0.567	1	0.4401	0.4401	0.957	1.1044	2.5292	2.3609	0.4401	1.0406	1.6825	1.2647
4436	trizma acetate	Xenobiotics	Chemical	20710	LC/MS Pos Early	100000856	1884	122.081	6850-28-8	6503	C07182		1.0903	0.6522	0.8542	0.9977	0.7871	0.7051	4.3496	0.4243	0.7643	1.023	1.2373	0.8586	1.5251	0.5647	1.92	0.5593
216	tryptophan	Amino Acid	Tryptophan Metabolism	54	LC/MS Pos Early	565	2986	205.097	73-22-3	6305	C00078	HMDB00929	1.0075	0.9928	0.6718	0.9916	0.9693	0.8935	0.7083	0.8009	0.9731	1.1554	3.5725	1.5342	0.918	0.9974	2.3078	1.2161
122	tyrosine	Amino Acid	Phenylalanine and Tyrosine Metabolism	1299	LC/MS Pos Early	815	2430	182.081	60-18-4	6057	C00082	HMDB00158	1.0082	1.0194	0.6929	0.9918	0.9317	0.8183	0.5482	0.6491	0.8797	1.032	3.6545	1.5141	0.8635	0.8479	1.8019	0.9503
1020	UDP-galactose	Carbohydrate	Nucleotide Sugar	15860	LC/MS Polar	100000298	4000	565.048	2956-16-3;91183-98-1;137868-52-1	18068	C00052	HMDB00302	0.9925	1.3537	0.4493	1.2656	1.025	0.9047	0.896	0.4912	1.1477	1.7628	2.6903	2.8048	1.1761	0.7354	1.734	0.8414
1016	UDP-glucose	Carbohydrate	Nucleotide Sugar	32344	LC/MS Polar	1096	3950	565.048	117756-22-6	8629	C00029	HMDB00286	1.3364	1.0609	0.5621	0.9915	0.8253	0.8283	0.7896	0.5401	0.8456	1.6147	5.1149	3.0284	1.2835	0.9252	2.3419	1
1021	UDP-glucuronate	Carbohydrate	Nucleotide Sugar	2763	LC/MS Polar	1097	4355	579.027	28053-08-9;63700-19-6	17473	C00167	HMDB00935	1.071	1.255	0.9154	1.3883	0.7534	0.7736	0.9753	0.631	1.2492	1.317	1.886	1.0362	1.1597	0.4903	0.4903	0.7083
1026	UDP-N-acetylgalactosamine	Carbohydrate	Nucleotide Sugar	18396	LC/MS Polar	1257	3730	606.074	108320-87-2	439185	C00203	HMDB00304	0.8732	0.8704	0.5642	0.8	0.7598	0.9631	0.6683	0.5983	0.837	1.1637	5.3033	2.1231	0.9041	1.3372	2.4284	1.3115
1025	UDP-N-acetylglucosamine	Carbohydrate	Nucleotide Sugar	35162	LC/MS Polar	1249	3708.7	606.074	91183-98-1	445675	C00043	HMDB00290	0.9947	0.7698	0.5369	0.7548	0.7746	0.7155	0.6415	0.4732	0.8153	1.3395	8.5604	2.878	1.3551	0.9942	3.2744	1
3280	uridine 5'-monophosphate (UMP)	Nucleotide	Pyrimidine Metabolism, Uracil containing	2856	LC/MS Polar	869	4150	323.029	3387-36-8	6030	C00105	HMDB00288	0.6123	0.5983	0.2575	0.5248	0.4755	0.4201	0.4253	0.3031	0.6324	0.925	4.2574	2.5909	1.1148	1.1094	3.4522	1.4292
367	urea	Amino Acid	Urea cycle; Arginine and Proline Metabolism	1670	LC/MS Pos Early	533	700	121.072	57-13-6	1176	C00086	HMDB00294	1.0855	0.5636	1.0233	0.9725	0.6321	0.6815	1.0517	0.7103	1.1744	1.0913	3.2476	1.1129	0.7774	0.7119	1.8917	0.7062
3285	uridine	Nucleotide	Pyrimidine Metabolism, Uracil containing	606	LC/MS Neg	535	1457.6	243.062	58-96-8	6029	C00299	HMDB00296	0.6546	0.9829	0.8163	0.9372	0.5507	0.8702	0.7285	0.8883	0.9468	0.9969	2.1308	1.0921	1.125	1.1981	1.4101	1.4349
3279	uridine 5'-diphosphate (UDP)	Nucleotide	Pyrimidine Metabolism, Uracil containing	5345	LC/MS Neg	870	599.5	402.995	21931-53-3	6031	C00015	HMDB00295	0.5972	0.6417	0.4317	0.7507	1.0123	0.7371	0.9281	0.5961	0.8972	0.9877	0.5015	2.1108	1.5226	1.4907	3.5951	1.2471
3278	uridine 5'-triphosphate (UTP)	Nucleotide	Pyrimidine Metabolism, Uracil containing	33448	LC/MS Neg	871	572	482.961	19817-92-6	6133	C00075	HMDB00285	0.7753	0.6832	0.4297	0.8726	1.4153	0.8628	1.0141	0.6706	1.0386	1.0925	0.2705	1.9302	1.0918	1.3291	3.512	0.8242
316	valine	Amino Acid	Leucine, Isoleucine and Valine Metabolism	1649	LC/MS Pos Early	566	2479	118.086	72-18-4	6287	C00183	HMDB00883	1.3144	1.19	0.7359	1.007	1.0348	0.9126	0.5484	0.654	0.8937	1.1438	5.7402	2.0312	0.9303	0.8816	2.7312	0.961
3198	xanthine	Nucleotide	Purine Metabolism, (Hypo)Xanthine/Inosine containing	3147	LC/MS Polar	1004	2023	151.026	69-89-6	1188	C00385	HMDB00292	0.8897	0.3135	0.5761	0.5564	0.3135	1.018	0.3696	0.5427	0.7152	0.4624	2.8453	1.3375	0.3135	1	2.0184	1.345
3200	xanthosine	Nucleotide	Purine Metabolism, (Hypo)Xanthine/Inosine containing	15136	LC/MS Neg	100000299	1075	283.068	146-80-5	64959	C01762	HMDB00299	0.9472	1.1195	0.7826	1.1284	0.8577	0.8662	0.6808	0.7714	1.1041	1.0022	1.6997	1.2414	1.1244	0.9652	1.2741	0.8886
3199	xanthosine 5'-monophosphate (xmp)	Nucleotide	Purine Metabolism, (Hypo)Xanthine/Inosine containing	12024	LC/MS Neg	1251	580	363.035	25899-70-1	73323	C00655	HMDB01554	1.4023	1.1944	0.7591	1.0218	0.773	0.6583	0.6948	0.597	0.8848	1.3464	2.4824	1.608	1.1298	0.567	1.3529	0.6461

## Sheet: PathwayHeatMap
	New York University School of Medicine NYSM-01-16VW M. tuberculosis mutant strains
	Heat map of statistically significant biochemicals profiled in this study.
											WT IP	RV0077C VEH	RV0077C IP	RV0077C IP		WT IP		RV0077C VEH		RV0077C IP		RV0077C IP			RV0077C IP	RV0077C VEH	WT IP	WT UT	WT VEH		RV0077C IP	RV0077C VEH	WT IP	WT UT	WT VEH		Super Pathway	Sub Pathway	Chemical ID	CAS	RI	Mass	EC Number	Tentative Details
																WT VEH		WT VEH		WT IP		RV0077C VEH
	Pathway Sort Order	Super Pathway	Sub Pathway	Biochemical Name	Platform	Comp ID	KEGG	HMDB	PUBCHEM	X	WT VEH	WT VEH	WT IP	RV0077C VEH	X	p-value	q-value	p-value	q-value	p-value	q-value	p-value	q-value	X						X						X
	1	Amino Acid	Glycine, Serine and Threonine Metabolism	glycine	LC/MS pos early	58	C00037	HMDB00123	750		1.01	2.75	2.72	0.99		0.9705	0.7338	0.1074	0.0394	0.024	0.0286	0.8046	0.9862		1.652	1.6619	0.6083	0.9126	0.6038		100	100	100	100	100		Amino Acid	Glycine, Serine and Threonine Metabolism	340	56-40-6	1375	76.0393
	9			serine	LC/MS pos early	1648	C00065	HMDB00187	5951		0.93	1.8	1.48	0.76		0.4671	0.556	0.1679	0.0394	0.1009	0.0359	0.5515	0.9862		1.2984	1.7058	0.8786	0.965	0.9482		100	100	100	100	100		Amino Acid	Glycine, Serine and Threonine Metabolism	503	56-45-1	1239	106.05
	14			3-phosphoserine	LC/MS pos early	543	C01005	HMDB00272	68841		0.28	1.14	4.69	1.16		0.1709	0.4193	0.7205	0.0824	0.1736	0.0492	0.8016	0.9862		2.6913	2.3126	0.5743	1.3812	2.0299		100	100	50	100	100		Amino Acid	Glycine, Serine and Threonine Metabolism	133	407-41-0	591	186.016
	15			2-methylserine	LC/MS pos early	53229	C02115		94309		0.8	1.54	1.47	0.76		0.1088	0.4193	0.2852	0.0426	0.3125	0.072	0.4794	0.9862		1.093	1.4307	0.7454	1.0271	0.9318		100	100	100	100	100		Amino Acid	Glycine, Serine and Threonine Metabolism	100009246		1652	120.066
	16			threonine	LC/MS pos early	1284	C00188	HMDB00167	6288		0.99	3.1	2.88	0.92		0.9497	0.7285	0.0657	0.0394	0.0738	0.0338	0.8732	0.9862		1.7739	1.9226	0.6165	0.9922	0.6211		100	100	100	100	100		Amino Acid	Glycine, Serine and Threonine Metabolism	564	72-19-5	1514	120.066
	17			N-acetylthreonine	LC/MS neg	33939			152204		0.83	1.68	1.19	0.59		0.1156	0.4193	0.3897	0.0508	0.3987	0.0859	0.3574	0.9862		1.031	1.7582	0.87	0.6574	1.0439		100	100	100	100	100		Amino Acid	Glycine, Serine and Threonine Metabolism	100001274	17093-74-2	821.6	160.062
	21			homoserine	LC/MS polar	18351	C00263	HMDB00719	12647		0.72	2.91	2.65	0.66		0.115	0.4193	0.2567	0.0404	0.0667	0.0338	0.7626	0.9862		1.7262	2.6288	0.6515	0.9174	0.9039		100	100	100	100	100		Amino Acid	Glycine, Serine and Threonine Metabolism	100000458	672-15-1	2875.8	118.051
	22			O-acetylhomoserine	LC/MS neg	31539	C01077		439389		0.84	0.94	1.03	0.91		0.2826	0.4708	0.6894	0.0793	0.9261	0.172	0.624	0.9862		1.1964	1.3083	1.1612	0.8361	1.3902		100	100	100	100	100		Amino Acid	Glycine, Serine and Threonine Metabolism	100001129	7540-67-2	760.2	160.062
	28		Alanine and Aspartate Metabolism	alanine	LC/MS pos early	1126	C00041	HMDB00161	5950		0.85	1.78	1.65	0.78		0.1977	0.4193	0.2152	0.0394	0.1119	0.0385	0.6389	0.9862		1.3171	1.6788	0.7975	0.8174	0.9436		100	100	100	100	100		Amino Acid	Alanine and Aspartate Metabolism	811	56-41-7	1700	90.055
	34			aspartate	LC/MS pos early	443	C00049	HMDB00191	5960		1.13	2.22	2.08	1.05		0.3512	0.4985	0.0516	0.0394	0.0215	0.0286	0.7719	0.9862		1.2276	1.165	0.5912	0.9418	0.5243		100	100	100	100	100		Amino Acid	Alanine and Aspartate Metabolism	234	56-84-8	1165	134.045
	35			N-acetylaspartate (NAA)	LC/MS pos early	22185	C01042	HMDB00812	65065		0.77	1.06	1.1	0.8		0.0326	0.4193	0.599	0.0704	0.4207	0.0897	0.0967	0.9862		0.8521	1.068	0.7774	1.2695	1.004		100	100	100	100	100		Amino Acid	Alanine and Aspartate Metabolism	100000787	997-55-7;997-55-7	880	176.055
	38			asparagine	LC/MS pos early	512	C00152	HMDB00168	6267		1.01	3.1	3.3	1.07		0.9898	0.7362	0.0594	0.0394	0.0067	0.0286	0.7104	0.9862		2.7524	2.5689	0.8345	0.6352	0.8275		100	100	100	100	100		Amino Acid	Alanine and Aspartate Metabolism	917	70-47-3	1225	133.061
	39			N-acetylasparagine	LC/MS pos early	33942		HMDB06028	99715		0.8	1.74	1.23	0.56		0.2962	0.4708	0.1719	0.0394	0.313	0.072	0.1594	0.9862		1.0044	1.7804	0.8181	0.4771	1.0204		100	100	100	100	100		Amino Acid	Alanine and Aspartate Metabolism	100001257	4033-40-3	785	175.071
	40		Glutamate Metabolism	glutamate	LC/MS pos early	57	C00025	HMDB00148	611		1	1.92	1.7	0.88		0.9914	0.7362	0.1622	0.0394	0.0896	0.0351	0.8844	0.9862		1.4411	1.6343	0.8498	0.9467	0.8514		100	100	100	100	100		Amino Acid	Glutamate Metabolism	561	56-86-0	1500	148.06
	41			glutamine	LC/MS pos early	53	C00064	HMDB00641	5961		0.85	1.9	1.6	0.71		0.1964	0.4193	0.1698	0.0394	0.0628	0.0334	0.4895	0.9862		1.3215	1.8604	0.8267	0.5938	0.978		100	100	100	100	100		Amino Acid	Glutamate Metabolism	563	56-85-9	1291	147.076
	42			N-acetylglutamate	LC/MS pos early	15720	C00624	HMDB01138	70914		0.81	1.59	1.39	0.71		0.1329	0.4193	0.2201	0.0394	0.1153	0.0393	0.3668	0.9862		1.0706	1.5061	0.7691	0.8405	0.9475		100	100	100	100	100		Amino Acid	Glutamate Metabolism	100000282	5817-08-03	1050	190.071
	43			N-acetylglutamine	LC/MS pos early	33943	C02716	HMDB06029	182230		0.48	0.76	0.87	0.55		0.038	0.4193	0.1532	0.0394	0.8338	0.1591	0.0244	0.9862		0.868	1.5696	1.0012	0.2642	2.0672		100	100	100	100	100		Amino Acid	Glutamate Metabolism	100001253	2490-97-3	845	189.087
	48			glutamate, gamma-methyl ester	LC/MS pos early	33487		HMDB61715	68662		0.85	2.06	3.53	1.45		0.3866	0.5111	0.3414	0.047	0.0976	0.0356	0.5627	0.9862		1.9656	1.3523	0.5572	0.9451	0.6568		100	100	100	100	100		Amino Acid	Glutamate Metabolism	100001103	1499-55-4	2170	162.076
	49			pyroglutamine*	LC/MS pos early	46225			134508		0.83	2.12	1.72	0.67		0.2561	0.4615	0.1365	0.0394	0.1223	0.0407	0.4195	0.9862		1.2218	1.8303	0.7115	0.35	0.862		100	100	100	100	100		Amino Acid	Glutamate Metabolism	100001540	2353-44-8	1900	129.066
	52			gamma-aminobutyrate (GABA)	LC/MS pos early	1416	C00334	HMDB00112	119		1.09	1.92	1.65	0.93		0.3388	0.4905	0.0671	0.0394	0.0878	0.0351	0.8777	0.9862		1.6028	1.7182	0.971	1.0854	0.8929		100	100	100	100	100		Amino Acid	Glutamate Metabolism	141	56-12-2	2048	104.071
	57			citramalate	LC/MS pos early	22158	C00815	HMDB00426	1081		0.98	1.87	1.72	0.9		0.7963	0.69	0.0883	0.0394	0.0122	0.0286	0.908	0.9862		1.3515	1.4938	0.7836	0.7626	0.7985		100	100	100	100	100		Amino Acid	Glutamate Metabolism	100000998	6236-10-08	1224	166.071
	61		Histidine Metabolism	histidine	LC/MS neg	59	C00135	HMDB00177	6274		0.9	1.07	1.28	1.08		0.2795	0.4708	0.663	0.0768	0.2171	0.0572	0.7452	0.9862		1.3295	1.2331	1.0362	0.714	1.1552		100	100	100	100	100		Amino Acid	Histidine Metabolism	355	5934-29-2	755.9	154.062
	70			imidazole propionate	LC/MS pos early	40730		HMDB02271	70630		1.59	38.39	0.63	0.03		0.3293	0.486	0.391	0.0508	0.3293	0.0736	0.391	0.9862		0.0934	3.5853	0.1484	0.0934	0.0934		0	25	50	0	0		Amino Acid	Histidine Metabolism	100003434	1074-59-5	2263	141.066
	77			4-imidazoleacetate	LC/MS pos early	32349	C02835	HMDB02024	96215		0.59	1.72	1.79	0.61		0.0987	0.4193	0.123	0.0394	0.0869	0.0351	0.1502	0.9862		0.8536	1.403	0.4774	0.5883	0.816		100	100	50	75	100		Amino Acid	Histidine Metabolism	100001207	645-65-8	2055	127.05
	83		Lysine Metabolism	lysine	LC/MS pos early	1301	C00047	HMDB00182	5962		1.06	2.49	2.2	0.94		0.6469	0.6657	0.0691	0.0394	0.0576	0.0324	0.9449	0.9862		1.6965	1.8132	0.7697	0.5806	0.7272		100	100	100	100	100		Amino Acid	Lysine Metabolism	407	56-87-1	2850	147.113
	84			N2-acetyllysine	LC/MS neg	36751	C12989	HMDB00446	92907		0.99	3.65	2.02	0.55		0.9987	0.7393	0.183	0.0394	0.0547	0.0324	0.6962	0.9862		1.4246	2.6078	0.706	0.4435	0.7142		100	100	75	0	75		Amino Acid	Lysine Metabolism	100001721	1946-82-3	828.3	187.109
	85			N6-acetyllysine	LC/MS neg	36752	C02727	HMDB00206	92832		0.75	2.4	2	0.62		0.2177	0.4284	0.1757	0.0394	0.0519	0.0324	0.5033	0.9862		1.3667	2.1993	0.6841	0.5711	0.9149		100	100	100	100	100		Amino Acid	Lysine Metabolism	100001734	692-04-6	1059	187.109
	90			N6,N6,N6-trimethyllysine	LC/MS pos early	1498	C03793	HMDB01325	440120		0.92	2.26	1.76	0.72		0.5491	0.6046	0.1389	0.0394	0.1294	0.0421	0.5503	0.9862		1.3785	1.9247	0.7846	0.5318	0.8528		100	100	100	100	100		Amino Acid	Lysine Metabolism	189	23284-33-5	2825	189.16
	94			2-aminoadipate	LC/MS polar	6146	C00956	HMDB00510	469		1.01	2.83	2.02	0.72		0.8888	0.7131	0.1489	0.0394	0.0538	0.0324	0.8035	0.9862		1.7582	2.4315	0.8687	0.694	0.8584		100	100	100	100	100		Amino Acid	Lysine Metabolism	381	542-32-5;1118-90-7	3500	160.062
	103			pipecolate	LC/MS pos early	1444	C00408	HMDB00070	849		0.91	2.23	1.81	0.74		0.5809	0.6218	0.1367	0.0394	0.0891	0.0351	0.617	0.9862		1.4477	1.957	0.8018	0.507	0.8774		100	100	100	100	100		Amino Acid	Lysine Metabolism	1025	4043-87-2	2200	130.086
	104			6-oxopiperidine-2-carboxylate	LC/MS neg	43231		HMDB61705	3014237		0.98	2.49	1.95	0.77		0.7964	0.69	0.187	0.0394	0.137	0.0429	0.8132	0.9862		1.4397	1.8758	0.7382	0.3592	0.7527		100	100	100	50	100		Amino Acid	Lysine Metabolism	100004499	34622-39-4	964.5	142.051
	107			5-aminovalerate	LC/MS pos early	18319	C00431	HMDB03355	138		1.21	4.82	1.62	0.41		0.391	0.5111	0.391	0.0508	0.454	0.095	0.7815	0.9862		0.9998	2.4591	0.6189	0.5213	0.51		50	25	25	25	25		Amino Acid	Lysine Metabolism	100000454	660-88-8	2220	118.086
	109		Phenylalanine and Tyrosine Metabolism	phenylalanine	LC/MS pos early	64	C00079	HMDB00159	6140		0.79	1.74	1.52	0.69		0.1726	0.4193	0.3052	0.0437	0.2998	0.0708	0.4709	0.9862		1.1765	1.7119	0.7758	0.8674	0.9819		100	100	100	100	100		Amino Acid	Phenylalanine and Tyrosine Metabolism	460	63-91-2	2878	166.086
	110			N-acetylphenylalanine	LC/MS neg	33950	C03519	HMDB00512	74839		0.66	1.58	1.41	0.59		0.1939	0.4193	0.823	0.0928	0.3739	0.0814	0.6899	0.9862		1.1458	1.9537	0.8106	0.6701	1.2354		75	50	75	25	75		Amino Acid	Phenylalanine and Tyrosine Metabolism	100001256	2018-61-3	2597	206.082
	113			phenylpyruvate	LC/MS polar	566	C00166	HMDB00205	997		0.63	1.96	2.2	0.7		0.1019	0.4193	0.4068	0.052	0.1358	0.0429	0.6551	0.9862		1.3523	1.9294	0.6151	2.0328	0.982		100	100	100	100	100		Amino Acid	Phenylalanine and Tyrosine Metabolism	241	156-06-9	845	163.04
	123			tyrosine	LC/MS pos early	1299	C00082	HMDB00158	6057		0.79	1.91	1.51	0.63		0.1662	0.4193	0.2231	0.0394	0.1325	0.0423	0.3884	0.9862		1.1159	1.7701	0.7368	0.5228	0.9281		100	100	100	100	100		Amino Acid	Phenylalanine and Tyrosine Metabolism	815	60-18-4	2430	182.081
	124			N-acetyltyrosine	LC/MS neg	32390		HMDB00866	68310		0.67	1.87	1.41	0.5		0.0482	0.4193	0.3698	0.0498	0.3984	0.0859	0.2836	0.9862		1.0002	1.9898	0.7096	0.5512	1.063		100	100	75	0	100		Amino Acid	Phenylalanine and Tyrosine Metabolism	100001104	537-55-3	1680	222.077
	131			4-hydroxyphenylpyruvate	LC/MS neg	1669	C01179	HMDB00707	979		1.22	5.42	1.55	0.35		0.3822	0.5111	0.1375	0.0394	0.6215	0.1215	0.3079	0.9862		0.9078	2.5965	0.5857	0.5191	0.4789		25	75	75	25	0		Amino Acid	Phenylalanine and Tyrosine Metabolism	1141	156-39-8	1690.1	179.035
	164			O-methyltyrosine	LC/MS pos early	37451		HMDB14903	76957		0.97	1.68	1.7	0.99		0.8859	0.7131	0.0133	0.0394	0.095	0.0356	0.7994	0.9862		1.2693	1.2851	0.7476	0.5354	0.767		100	100	100	100	100		Amino Acid	Phenylalanine and Tyrosine Metabolism	100002078	1080-06-4	2790	196.097
	174			N-formylphenylalanine	LC/MS neg	48433			759256		0.53	3.49	2.13	0.32		0.0883	0.4193	0.5789	0.0683	0.173	0.0492	0.5992	0.9862		1.0548	3.2788	0.4944	0.9138	0.9407		75	50	25	75	100		Amino Acid	Phenylalanine and Tyrosine Metabolism	100006056	13200-85-6	2360	192.067
	194		Tryptophan Metabolism	tryptophan	LC/MS pos early	54	C00078	HMDB00929	6305		0.92	1.97	1.61	0.75		0.5517	0.6046	0.1483	0.0394	0.1397	0.0433	0.5639	0.9862		1.3598	1.8088	0.843	0.6908	0.9159		100	100	100	100	100		Amino Acid	Tryptophan Metabolism	565	73-22-3	2986	205.097
	241		Leucine, Isoleucine and Valine Metabolism	leucine	LC/MS pos early	60	C00123	HMDB00687	6106		0.73	1.54	1.27	0.6		0.1449	0.4193	0.5356	0.0647	0.6041	0.119	0.3729	0.9862		1.0969	1.8324	0.8654	0.4944	1.1909		100	100	100	100	100		Amino Acid	Leucine, Isoleucine and Valine Metabolism	397	61-90-5	2864	132.102
	259			beta-hydroxyisovalerate	LC/MS polar	12129		HMDB00754	69362		0.71	3.26	2.85	0.62		0.1314	0.4193	0.2493	0.0404	0.0556	0.0324	0.7676	0.9862		1.8083	2.9083	0.6351	0.2885	0.8927		100	100	100	100	100		Amino Acid	Leucine, Isoleucine and Valine Metabolism	1442	625-08-1	1149.8	117.056
	262			3-methylglutaconate	LC/MS polar	38667		HMDB00522	1551553		0.7	3.6	0.75	0.15		0.2786	0.4708	0.5596	0.0669	0.2238	0.0581	0.2209	0.9862		0.3808	2.6207	0.5093	0.4182	0.7278		100	100	100	100	100		Amino Acid	Leucine, Isoleucine and Valine Metabolism	100002458	5746-90-7	2579.6	143.035
	275			isoleucine	LC/MS pos early	1125	C00407	HMDB00172	6306		0.81	1.88	1.52	0.66		0.2054	0.4193	0.2506	0.0404	0.2397	0.0606	0.4423	0.9862		1.2838	1.9552	0.8456	0.6269	1.0393		100	100	100	100	100		Amino Acid	Leucine, Isoleucine and Valine Metabolism	376	73-32-5	2800	132.102
	287			butyryl/isobutyryl CoA	LC/MS neg	57383					0.9	2.35	0.84	0.32		0.7982	0.69	0.1154	0.0394	0.3465	0.0766	0.0492	0.9862		0.8542	2.6344	1.0123	0.6514	1.123		100	100	100	100	100		Amino Acid	Leucine, Isoleucine and Valine Metabolism	100015648		2375	836.15
	288			ethylmalonate	LC/MS polar	15765		HMDB00622	11756		0.48	2.47	2.3	0.45		0.0479	0.4193	0.4067	0.052	0.0423	0.0324	0.4699	0.9862		1.3652	3.05	0.5923	0.8644	1.2367		100	100	100	100	100		Amino Acid	Leucine, Isoleucine and Valine Metabolism	2054	601-75-2	2785	131.035
	289			methylsuccinate	LC/MS polar	15745		HMDB01844	10349		0.99	2.75	2.05	0.73		0.8953	0.7131	0.1898	0.0394	0.0794	0.0347	0.8677	0.9862		1.745	2.375	0.8525	0.7371	0.8623		100	100	100	100	100		Amino Acid	Leucine, Isoleucine and Valine Metabolism	2051	498-21-5	2800	131.035
	295			valine	LC/MS pos early	1649	C00183	HMDB00883	6287		0.74	2.31	1.75	0.56		0.1649	0.4193	0.2573	0.0404	0.1992	0.0546	0.4253	0.9862		1.376	2.4522	0.7875	0.7481	1.0618		100	100	100	100	100		Amino Acid	Leucine, Isoleucine and Valine Metabolism	566	72-18-4	2479	118.086
	306		Methionine, Cysteine, SAM and Taurine Metabolism	methionine	LC/MS pos early	1302	C00073	HMDB00696	6137		0.89	2.02	4.04	1.78		0.3091	0.476	0.2217	0.0394	0.1166	0.0393	0.5534	0.9862		2.6803	1.5095	0.663	0.798	0.7491		100	100	100	100	100		Amino Acid	Methionine, Cysteine, SAM and Taurine Metabolism	415	63-68-3	2526	150.058
	308			N-formylmethionine	LC/MS neg	2829	C03145	HMDB01015	439750		0.84	1.94	1.59	0.69		0.3538	0.4985	0.2658	0.041	0.2568	0.0636	0.5351	0.9862		1.5338	2.2307	0.966	0.6408	1.1506		100	100	100	100	100		Amino Acid	Methionine, Cysteine, SAM and Taurine Metabolism	194	4289-98-9	1543.8	176.039
	311			methionine sulfoxide	LC/MS pos early	18374	C02989	HMDB02005	158980		0.74	1.78	3.46	1.44		0.1117	0.4193	0.3172	0.0445	0.1161	0.0393	0.7141	0.9862		2.6009	1.8028	0.7519	0.4854	1.0121		100	100	100	100	100		Amino Acid	Methionine, Cysteine, SAM and Taurine Metabolism	100000039	3226-65-1	1272	166.053
	316			S-adenosylmethionine (SAM)	LC/MS pos early	15915	C00019	HMDB01185	34756		0.88	2.94	3.04	0.91		0.4937	0.5775	0.1354	0.0394	0.0238	0.0286	0.9506	0.9862		2.5011	2.759	0.8237	0.7163	0.9399		100	100	100	100	100		Amino Acid	Methionine, Cysteine, SAM and Taurine Metabolism	1263	24346-00-7;86867-01-8;86867-0108	3002	399.145
	317			S-adenosylhomocysteine (SAH)	LC/MS neg	42382	C00021	HMDB00939	439155		1.04	2.46	1.39	0.59		0.6974	0.6697	0.1427	0.0394	0.0192	0.0286	0.4298	0.9862		1.1102	1.8844	0.7998	0.8199	0.7656		100	100	100	100	100		Amino Acid	Methionine, Cysteine, SAM and Taurine Metabolism	197	979-92-0	1832.4	383.114
	324			N-acetylcysteine	LC/MS pos early	1586	C06809	HMDB01890	12035		1.35	1.4	1.23	1.18		0.2876	0.4708	0.5328	0.0647	0.2658	0.0655	0.4254	0.9862		1.0593	0.9012	0.863	1.5326	0.6416		100	75	100	100	100		Amino Acid	Methionine, Cysteine, SAM and Taurine Metabolism	1107	616-91-1	1416	164.038
	333			cysteine sulfinic acid	LC/MS pos early	37443	C00606	HMDB00996	109		0.9	1.35	0.78	0.52		0.8812	0.7131	0.5163	0.0632	0.2767	0.0674	0.2095	0.9862		0.7371	1.4152	0.9473	1.5268	1.0519		75	100	100	100	100		Amino Acid	Methionine, Cysteine, SAM and Taurine Metabolism	100002113	207121-48-0	597	154.017
	342		Urea cycle; Arginine and Proline Metabolism	arginine	LC/MS pos early	1638	C00062	HMDB00517	232		0.87	1.7	1.61	0.82		0.2515	0.4587	0.111	0.0394	0.046	0.0324	0.5598	0.9862		1.3729	1.67	0.8548	0.5841	0.983		100	100	100	100	100		Amino Acid	Urea cycle; Arginine and Proline Metabolism	231	1119-34-2	2825	175.119
	343			argininosuccinate	LC/MS pos early	15497	C03406	HMDB00052	828		0.73	2.36	2.22	0.69		0.3227	0.4808	0.1582	0.0394	0.0706	0.0338	0.5668	0.9862		1.6083	2.3435	0.7256	0.9732	0.9942		100	100	100	100	100		Amino Acid	Urea cycle; Arginine and Proline Metabolism	232	156637-58-0	2745	291.13
	344			urea	LC/MS pos early	1670	C00086	HMDB00294	1176		0.84	1.82	1.33	0.62		0.4349	0.5339	0.1606	0.0394	0.4727	0.0974	0.2465	0.9862		1.0218	1.6565	0.7689	0.7037	0.9112		100	100	100	25	100		Amino Acid	Urea cycle; Arginine and Proline Metabolism	533	57-13-6	700	121.072
	346			ornithine	LC/MS pos early	1493	C00077	HMDB03374	6262		1.16	2.99	2.87	1.11		0.1671	0.4193	0.0531	0.0394	0.0132	0.0286	0.6426	0.9862		1.9745	1.7749	0.688	0.4633	0.5931		100	100	100	100	100		Amino Acid	Urea cycle; Arginine and Proline Metabolism	444	3184-13-2	2800	133.097
	348			norvaline	LC/MS pos early	37426	C01826	HMDB13716	824		0.86	1.57	1.33	0.73		0.2916	0.4708	0.3639	0.0494	0.5571	0.1122	0.4929	0.9862		1.0237	1.3965	0.7712	0.7096	0.8922		100	100	100	100	100		Amino Acid	Urea cycle; Arginine and Proline Metabolism	100002082	760-78-1	2582	118.086
	350			citrulline	LC/MS pos early	2132	C00327	HMDB00904	9750		0.87	1.33	1.26	0.82		0.0874	0.4193	0.246	0.0404	0.1096	0.0382	0.4341	0.9862		1.1159	1.36	0.8868	0.7898	1.02		100	100	100	100	100		Amino Acid	Urea cycle; Arginine and Proline Metabolism	391	372-75-8	1520	176.103
	352			homocitrulline	LC/MS pos early	22138	C02427	HMDB00679	65072		0.77	0.94	1.82	1.49		0.1196	0.4193	0.6304	0.0737	0.0692	0.0338	0.2994	0.9862		1.4825	0.9942	0.8131	0.7794	1.0542		100	100	100	100	100		Amino Acid	Urea cycle; Arginine and Proline Metabolism	100000963	1190-49-4	1908	190.119
	353			proline	LC/MS pos early	1898	C00148	HMDB00162	145742		0.92	1.71	1.58	0.85		0.4685	0.556	0.1529	0.0394	0.1065	0.0373	0.6963	0.9862		1.3944	1.6405	0.883	0.6743	0.9592		100	100	100	100	100		Amino Acid	Urea cycle; Arginine and Proline Metabolism	480	147-85-3	1603	116.071
	357			N-acetylarginine	LC/MS pos early	33953	C02562	HMDB04620	67427		0.72	1.99	1.61	0.58		0.1223	0.4193	0.2631	0.0408	0.162	0.0471	0.3686	0.9862		1.1926	2.0585	0.7425	0.5618	1.0336		100	100	100	100	100		Amino Acid	Urea cycle; Arginine and Proline Metabolism	100001266	155-84-0	2245	217.13
	359			N-acetylproline	LC/MS pos early	34387			322640		0.91	2.73	2.01	0.67		0.5722	0.617	0.3709	0.0498	0.31	0.072	0.7997	0.9862		1.5114	2.256	0.7526	0.7368	0.8254		75	75	50	25	50		Amino Acid	Urea cycle; Arginine and Proline Metabolism	100001334	1074-79-9	1695	158.081
	360			N-delta-acetylornithine	LC/MS pos early	43249			9920500		0.66	0.78	1.19	1		0.038	0.4193	0.346	0.0475	0.3247	0.0736	0.7797	0.9862		1.1633	1.1655	0.9771	1.0147	1.4878		100	100	100	100	100		Amino Acid	Urea cycle; Arginine and Proline Metabolism	100004523		1877	175.108
	361			N-alpha-acetylornithine	LC/MS pos early	32984	C00437	HMDB03357	439232		0.86	2.18	2.16	0.84		0.439	0.5363	0.1449	0.0394	0.0828	0.0349	0.7851	0.9862		1.4372	1.7022	0.6669	0.4083	0.78		100	100	100	100	100		Amino Acid	Urea cycle; Arginine and Proline Metabolism	100000285	6205-08-09	2000	175.108
	364			trans-4-hydroxyproline	LC/MS pos early	32306	C01157	HMDB00725	5810		0.6	3.2	1.52	0.28		0.2063	0.4193	0.1255	0.0394	0.2111	0.0564	0.1025	0.9862		1.002	3.521	0.6578	0.5859	1.0988		100	100	100	100	100		Amino Acid	Urea cycle; Arginine and Proline Metabolism	1001	51-35-4	1064	132.066
	375		Creatine Metabolism	creatinine	LC/MS pos early	513	C00791	HMDB00562	588		0.88	5.27	1	0.17		0.0965	0.4193	0.2221	0.0394			0.1849	0.9862		0.3933	2.3528	0.3933	0.4126	0.4467		0	50	0	25	75		Amino Acid	Creatine Metabolism	275	60-27-5	2055	114.066
	390		Polyamine Metabolism	5-methylthioadenosine (MTA)	LC/MS pos early	1419	C00170	HMDB01173	439176		0.92	1.39	1.58	1.04		0.425	0.5323	0.0701	0.0394	0.1039	0.0368	0.9634	0.9862		1.1707	1.1213	0.7431	0.5423	0.808		100	100	100	100	100		Amino Acid	Polyamine Metabolism	212	2457-80-9	2752	298.097
	391			N-acetylputrescine	LC/MS pos early	37496	C02714	HMDB02064	122356		29.39	50.8	0.15	0.09		0.2152	0.427	0.0343	0.0394	0.4604	0.0956	0.0668	0.9862		0.3501	4.0791	2.3598	0.0831	0.0803		50	100	75	25	0		Amino Acid	Polyamine Metabolism	192	18233-70-0	2230	131.118
	395			4-acetamidobutanoate	LC/MS pos early	1558	C02946	HMDB03681	18189		0.76	0.84	1.44	1.32		0.1325	0.4193	0.3841	0.0508	0.1589	0.0464	0.3278	0.9862		1.2647	0.9576	0.8755	0.9128	1.1447		100	100	100	100	100		Amino Acid	Polyamine Metabolism	1113	3025-96-5	1350	146.081
	397		Guanidino and Acetamido Metabolism	4-guanidinobutanoate	LC/MS pos early	15681	C01035	HMDB03464	500		0.66	2.19	1.71	0.51		0.0185	0.4149	0.2179	0.0394	0.2079	0.0562	0.2654	0.9862		1.1283	2.1955	0.6581	0.4512	1.0034		100	100	100	100	100		Amino Acid	Guanidino and Acetamido Metabolism	100000096	463-003;463-00-3	2320	146.092
	408		Glutathione Metabolism	5-oxoproline	LC/MS neg	1494	C01879	HMDB00267	7405		0.97	2	1.54	0.75		0.7938	0.69	0.1731	0.0394	0.1586	0.0464	0.6053	0.9862		1.2698	1.7015	0.823	0.2702	0.8507		100	100	100	100	100		Amino Acid	Glutathione Metabolism	1021	98-79-3	738.5	128.035
	411			2-hydroxybutyrate/2-hydroxyisobutyrate	LC/MS polar	52281					0.79	3.6	2.68	0.59		0.5932	0.6286	0.0792	0.0394	0.1378	0.0429	0.4781	0.9862		1.091	1.8519	0.4065	0.2918	0.514		75	100	25	50	50		Amino Acid	Glutathione Metabolism	100008928		1258	103.04
	420	Peptide	Gamma-glutamyl Amino Acid	gamma-glutamylalanine	LC/MS pos early	37063		HMDB29142	440103		0.84	1.04	1.45	1.16		0.1171	0.4193	0.9388	0.1035	0.0971	0.0356	0.5255	0.9862		1.3481	1.1628	0.9311	1.0303	1.1144		100	100	100	100	100		Peptide	Gamma-glutamyl Amino Acid	100001843	5875-41-2	1986	219.098
	422			gamma-glutamylglutamate	LC/MS pos early	36738	C05282	HMDB11737	92865		0.82	2.55	5.11	1.65		0.1058	0.4193	0.1097	0.0394	0.0731	0.0338	0.6218	0.9862		3.4063	2.0692	0.6672	0.8393	0.8124		100	100	100	100	100		Peptide	Gamma-glutamyl Amino Acid	331	1116-22-9	1775	277.103
	423			gamma-glutamylglutamine	LC/MS pos early	2730	C05283	HMDB11738	150914		0.92	1.5	1.39	0.86		0.2838	0.4708	0.1202	0.0394	0.1304	0.0421	0.5624	0.9862		1.329	1.5414	0.953	0.7687	1.0306		100	100	100	100	100		Peptide	Gamma-glutamyl Amino Acid	1140	10148-81-9	1430	276.119
	425			gamma-glutamylhistidine	LC/MS pos early	18245			7017195		0.79	3.09	2.4	0.62		0.2622	0.4615	0.1453	0.0394	0.0454	0.0324	0.5904	0.9862		1.9671	3.1945	0.8199	0.5587	1.0352		100	100	100	75	100		Peptide	Gamma-glutamyl Amino Acid	1235	37460-15-4	2740	285.119
	426			gamma-glutamylisoleucine*	LC/MS pos early	34456		HMDB11170	14253342		0.97	1.66	1.21	0.7		0.7406	0.6854	0.2635	0.0408	0.4718	0.0974	0.4452	0.9862		1.2792	1.8238	1.0605	0.4858	1.0967		100	100	100	100	100		Peptide	Gamma-glutamyl Amino Acid	100001485		2940	261.144
	427			gamma-glutamylleucine	LC/MS pos early	18369		HMDB11171	151023		0.87	1.85	1.38	0.64		0.4188	0.5273	0.2991	0.0434	0.3125	0.072	0.4745	0.9862		1.3213	2.0497	0.9574	0.4778	1.1055		100	100	100	100	100		Peptide	Gamma-glutamyl Amino Acid	1268	2566-39-4	2991	261.144
	428			gamma-glutamyl-alpha-lysine	LC/MS pos early	55015			65254		0.88	3.06	2.85	0.82		0.6762	0.6697	0.0942	0.0394	0.0199	0.0286	0.9033	0.9862		2.0657	2.521	0.7247	0.6701	0.8245		100	100	100	100	100		Peptide	Gamma-glutamyl Amino Acid	100010901		2784	276.155
	429			gamma-glutamyl-epsilon-lysine	LC/MS pos early	33934		HMDB03869	7015685		0.83	2.6	2.17	0.69		0.2643	0.4615	0.1483	0.0394	0.0508	0.0324	0.643	0.9862		1.8091	2.609	0.8348	0.6953	1.0037		100	100	100	100	100		Peptide	Gamma-glutamyl Amino Acid	100001262	17105-15-6	2717	276.155
	430			gamma-glutamylmethionine	LC/MS pos early	44872		HMDB29155	7009567		0.81	1.84	1.41	0.62		0.1317	0.4193	0.2176	0.0394	0.09	0.0351	0.3424	0.9862		1.0783	1.7338	0.7638	1.0026	0.9398		100	100	100	100	100		Peptide	Gamma-glutamyl Amino Acid	100001313	17663-87-5	2640	279.101
	431			gamma-glutamylphenylalanine	LC/MS pos early	33422		HMDB00594	111299		0.86	1.85	1.27	0.59		0.3205	0.4808	0.2778	0.0424	0.3679	0.0804	0.3448	0.9862		1.1359	1.9282	0.894	0.6674	1.0436		100	100	100	100	100		Peptide	Gamma-glutamyl Amino Acid	100000491	7432-24-8	2992	295.129
	432			gamma-glutamylthreonine	LC/MS pos early	33364		HMDB29159	76078708		0.68	2.04	2.05	0.68		0.0624	0.4193	0.1974	0.0394	0.0302	0.0286	0.5198	0.9862		1.7749	2.6075	0.865	0.638	1.2771		100	100	100	100	100		Peptide	Gamma-glutamyl Amino Acid	100001314	5652-48-2	1750	249.108
	433			gamma-glutamyltryptophan	LC/MS pos early	33947		HMDB29160	3989307		0.84	1.64	1.28	0.65		0.168	0.4193	0.2301	0.0397	0.0516	0.0324	0.3077	0.9862		1.2803	1.9647	0.9992	0.8326	1.1952		100	100	100	100	100		Peptide	Gamma-glutamyl Amino Acid	100001295	66471-20-3	2975	334.14
	434			gamma-glutamyltyrosine	LC/MS neg	2734		HMDB11741	94340		0.97	2.22	1.43	0.62		0.7577	0.6888	0.1528	0.0394	0.1963	0.054	0.3999	0.9862		1.3291	2.1344	0.9324	0.8288	0.9626		100	100	100	100	100		Peptide	Gamma-glutamyl Amino Acid	1102	7432-23-7	1240	309.109
	435			gamma-glutamylvaline	LC/MS pos early	43829		HMDB11172	7015683		0.9	1.93	1.54	0.72		0.4052	0.5234	0.1939	0.0394	0.1436	0.0443	0.5393	0.9862		1.4739	2.0534	0.9577	0.7122	1.0663		100	100	100	100	100		Peptide	Gamma-glutamyl Amino Acid	100001126	2746-34-1	2700	247.129
	436			gamma-glutamyl-2-aminobutyrate	LC/MS pos early	37092					0.87	2.15	1.58	0.64		0.3127	0.4787	0.1883	0.0394	0.1322	0.0423	0.4595	0.9862		1.3793	2.1603	0.8741	0.7749	1.0063		100	100	100	100	100		Peptide	Gamma-glutamyl Amino Acid	100001502	16869-42-4	2380	233.113
	437			gamma-glutamylserine	LC/MS pos early	54914					0.91	2.15	1.75	0.74		0.4107	0.5273	0.1423	0.0394	0.0845	0.035	0.5999	0.9862		1.4651	1.9738	0.8394	0.8174	0.9201		100	100	100	100	100		Peptide	Gamma-glutamyl Amino Acid	100009231	5875-35-4	1351	235.092
	862	Carbohydrate	Glycolysis, Gluconeogenesis, and Pyruvate Metabolism	glucose	LC/MS polar	20488	C00031	HMDB00122	79025		0.69	2.49	2.6	0.72		0.0437	0.4193	0.1169	0.0394	0.0282	0.0286	0.6012	0.9862		1.6231	2.2423	0.6238	1.3702	0.902		100	100	100	100	100		Carbohydrate	Glycolysis, Gluconeogenesis, and Pyruvate Metabolism	572	50-99-7	2342	179.056
	863			glucose 6-phosphate	LC/MS polar	31260	C00668	HMDB01401	5958		0.8	4.31	4.46	0.83		0.5266	0.5856	0.0683	0.0394	0.002	0.0286	0.967	0.9862		2.0608	2.4959	0.4623	0.7016	0.5791		100	100	100	100	100		Carbohydrate	Glycolysis, Gluconeogenesis, and Pyruvate Metabolism	291	103192-55-8	4537	259.022
	864			glucose 1-phosphate	LC/MS polar	15561	C00103	HMDB01586	65533		0.95	3.37	2.96	0.83		0.8508	0.708	0.1462	0.0394	0.0008	0.0176	0.8431	0.9862		1.6156	1.9412	0.546	0.6178	0.5768		100	100	100	100	100		Carbohydrate	Glycolysis, Gluconeogenesis, and Pyruvate Metabolism	1233	56401-20-8	4277	259.022
	866			fructose-6-phosphate	LC/MS polar	12021	C05345	HMDB00124	69507		0.73	11.67	12.22	0.77		0.485	0.5728	0.0361	0.0394	0.0135	0.0286	0.8735	0.9862		4.3447	5.6771	0.3555	0.796	0.4866		100	100	100	100	100		Carbohydrate	Glycolysis, Gluconeogenesis, and Pyruvate Metabolism	1232	103213-47-4	4261	259.022
	869			Isobar: fructose 1,6-diphosphate, glucose 1,6-diphosphate, myo-inositol 1,4 or 1,3-diphosphate	LC/MS neg	46896	C00354				0.95	1.12	1.06	0.89		0.7352	0.6854	0.8875	0.0993	0.8045	0.1545	0.864	0.9862		1.204	1.3484	1.1406	1.0645	1.2043		100	100	100	100	100		Carbohydrate	Glycolysis, Gluconeogenesis, and Pyruvate Metabolism	100002180		551	338.989
	871			dihydroxyacetone phosphate (DHAP)	LC/MS pos early	15522	C00111	HMDB01473	668		0.91	1.44	1.03	0.65		0.51	0.5804	0.4659	0.0582	0.8534	0.1619	0.3567	0.9862		1.0193	1.566	0.987	3.5627	1.0846		100	100	100	100	100		Carbohydrate	Glycolysis, Gluconeogenesis, and Pyruvate Metabolism	309	102783-56-2	539	171.005
	876			3-phosphoglycerate	LC/MS neg	1414	C00597	HMDB00807	724		0.9	1.71	2.82	1.48		0.8216	0.6907	0.1105	0.0394	0.0938	0.0356	0.6399	0.9862		2.257	1.5272	0.8001	0.6076	0.8909		100	100	100	100	100		Carbohydrate	Glycolysis, Gluconeogenesis, and Pyruvate Metabolism	132	80731-10-8	583	184.986
	877			phosphoenolpyruvate (PEP)	LC/MS neg	597	C00074	HMDB00263	1005		0.73	1.02	3.11	2.21		0.5097	0.5804	0.9153	0.1015	0.3559	0.0784	0.6016	0.9862		2.0853	0.9443	0.6711	0.5851	0.9229		75	75	100	100	100		Carbohydrate	Glycolysis, Gluconeogenesis, and Pyruvate Metabolism	463	10526-80-4	587.3	166.975
	878			pyruvate	LC/MS polar	48990	C00022	HMDB00243	1060		0.84	2.79	2.66	0.81		0.3465	0.4966	0.1578	0.0394	0.0984	0.0356	0.8081	0.9862		2.3112	2.8683	0.8679	0.7837	1.0299		100	100	100	50	100		Carbohydrate	Glycolysis, Gluconeogenesis, and Pyruvate Metabolism	823	127-17-3	1083	87.0088
	882			glycerate	LC/MS polar	1572	C00258	HMDB00139	752		0.95	1.48	2.01	1.28		0.6082	0.6391	0.1521	0.0394	0.1103	0.0382	0.6033	0.9862		1.7077	1.3296	0.8507	0.7696	0.8955		100	100	100	100	100		Carbohydrate	Glycolysis, Gluconeogenesis, and Pyruvate Metabolism	1052	600-19-1	2070.4	105.019
	885		Pentose Phosphate Pathway	6-phosphogluconate	LC/MS neg	15442	C00345	HMDB01316	91493		0.63	0.94	0.87	0.59		0.0201	0.4149	0.6372	0.0742	0.4428	0.0935	0.119	0.9862		0.8985	1.5288	1.0353	0.8288	1.6348		100	100	100	100	100		Carbohydrate	Pentose Phosphate Pathway	100000341	921-62-0;53411-70-4	583.9	275.017
	888			ribose 1-phosphate	LC/MS polar	1763	C00620	HMDB01489	439236		0.44	2.92	3.86	0.58		0.1535	0.4193	0.1222	0.0394	0.0026	0.0286	0.4584	0.9862		1.5461	2.6741	0.4005	0.7234	0.9149		100	100	100	100	100		Carbohydrate	Pentose Phosphate Pathway	219	50-99-7;58459-37-3	4025	229.012
	890			sedoheptulose-7-phosphate	LC/MS neg	35649	C05382	HMDB01068	616		1.03	2.43	2.2	0.93		0.8149	0.69	0.072	0.0394	0.028	0.0286	0.978	0.9884		1.5107	1.6222	0.6863	1.0361	0.6669		100	100	100	100	100		Carbohydrate	Pentose Phosphate Pathway	100001628	2646-35-7	599.6	289.033
	896		Pentose Metabolism	ribose	LC/MS polar	1471	C00121	HMDB00283	5779		0.85	3.16	2.79	0.75		0.8213	0.6907	0.1449	0.0394	0.031	0.0286	0.8988	0.9862		1.8466	2.4557	0.6616	0.8655	0.7768		100	100	100	100	100		Carbohydrate	Pentose Metabolism	914	50-69-1	1508.2	195.051
	897			ribitol	LC/MS polar	15772	C00474	HMDB00508	6912		0.73	2.99	2.59	0.63		0.2048	0.4193	0.4757	0.0587	0.0801	0.0347	0.9684	0.9862		1.7727	2.8118	0.6845	0.4324	0.9418		100	100	100	50	100		Carbohydrate	Pentose Metabolism	100000406	488-81-3	1789.6	151.061
	898			ribonate	LC/MS polar	27731	C01685	HMDB00867	5460677		0.72	2.96	2.95	0.72		0.2247	0.4319	0.2168	0.0394	0.0179	0.0286	0.9323	0.9862		1.6135	2.2414	0.5468	0.8832	0.7561		100	100	100	100	100		Carbohydrate	Pentose Metabolism	100001007	5336-08-03	2425	165.04
	918			adenosine-5'-diphosphoglucose	LC/MS neg	35652	C00498	HMDB06557	16500		0.95	3.63	1.52	0.4		0.8066	0.69	0.029	0.0394	0.098	0.0356	0.0794	0.9862		0.9856	2.4873	0.6476	3.6932	0.6851		100	100	100	100	100		Carbohydrate	Pentose Metabolism	100001644	15839-70-0;102129-65-7	901.9	588.075
	919			arabitol/xylitol	LC/MS polar	48885	C01904		6912		0.96	0.98	1.26	1.23		0.9344	0.7219	0.8591	0.0964	0.4416	0.0935	0.4599	0.9862		0.9524	0.7741	0.756	0.4564	0.7892		100	75	75	50	75		Carbohydrate	Pentose Metabolism	100006430		1932.4	151.061
	921			arabonate/xylonate	LC/MS polar	48255					0.81	2.27	2.78	0.99		0.5842	0.6218	0.2822	0.0425	0.0433	0.0324	0.7144	0.9862		2.0079	2.0336	0.7229	0.6217	0.8973		100	100	75	100	100		Carbohydrate	Pentose Metabolism	100006115		2664.6	165.04
	922			sedoheptulose	LC/MS polar	53237		HMDB03219	5459879		0.62	2.53	2.08	0.51		0.0242	0.4193	0.3089	0.044	0.0397	0.0324	0.5055	0.9862		1.3469	2.6313	0.646	0.6482	1.038		100	100	100	100	100		Carbohydrate	Pentose Metabolism	100002619	3019-74-7	2255	209.067
	926		Glycogen Metabolism	maltotetraose	LC/MS neg	15910	C02052	HMDB01296	446495		2.79	2.7	0.5	0.51		0.5534	0.6046	0.11	0.0394	0.86	0.1626	0.2698	0.9862		1.0208	1.9841	2.0494	0.8961	0.7352		100	100	100	100	100		Carbohydrate	Glycogen Metabolism	100000275	34612-38-9	910	665.215
	928			maltotriose	LC/MS neg	44688	C01835	HMDB01262	439586		1.21	2.52	1.16	0.55		0.8722	0.7131	0.1538	0.0394	0.5346	0.1091	0.3606	0.9862		1.2949	2.3422	1.1209	1.1356	0.9293		100	100	100	100	100		Carbohydrate	Glycogen Metabolism	100000276	1109-28-0	812	503.162
	931			maltose	LC/MS polar	15586	C00208	HMDB00163	10991489		0.4	2.19	2.34	0.42		0.0001	0.036	0.3317	0.0464	0.0147	0.0286	0.263	0.9862		0.8081	1.9062	0.3454	1.5986	0.8704		100	100	100	100	100		Carbohydrate	Glycogen Metabolism	913	6363-53-7	3329.4	387.114
	954		Disaccharides and Oligosaccharides	trehalose	LC/MS polar	15573	C01083	HMDB00975	7427		0.79	1.94	1.63	0.66		0.055	0.4193	0.2454	0.0404	0.053	0.0324	0.5033	0.9862		1.2293	1.8603	0.7549	1.1143	0.9596		100	100	100	100	100		Carbohydrate	Disaccharides and Oligosaccharides	915	6138-23-4	3495	387.114
	955			trehalose 6-phosphate	LC/MS neg	36828	C00689	HMDB01124	122336		0.79	1.87	1.76	0.75		0.139	0.4193	0.0743	0.0394	0.0251	0.0286	0.3696	0.9862		1.1966	1.6042	0.6795	1.2332	0.8581		100	100	100	100	100		Carbohydrate	Disaccharides and Oligosaccharides	100000296	136632-28-5	608	421.075
	968		Fructose, Mannose and Galactose Metabolism	fructose	LC/MS polar	577	C00095	HMDB00660	5984		0.87	1.73	1.86	0.94		0.4332	0.5339	0.1837	0.0394	0.0563	0.0324	0.9539	0.9862		1.3732	1.4671	0.7397	0.6122	0.8464		100	100	100	100	100		Carbohydrate	Fructose, Mannose and Galactose Metabolism	878	57-48-7	2022.2	179.056
	973			mannitol/sorbitol	LC/MS polar	46142	C00794	HMDB00247	5780		0.37	2.49	2.31	0.34		0.0006	0.0796	0.4195	0.0534	0.0466	0.0324	0.2854	0.9862		0.9228	2.6839	0.4003	1.3404	1.0759		100	100	100	100	100		Carbohydrate	Fructose, Mannose and Galactose Metabolism	100001740		2260	181.072
	974			mannose	LC/MS polar	584	C00159	HMDB00169	18950		0.91	2.97	2.62	0.8		0.6829	0.6697	0.2057	0.0394	0.0489	0.0324	0.9898	0.9927		1.7918	2.2397	0.6828	0.5268	0.7538		100	100	100	100	100		Carbohydrate	Fructose, Mannose and Galactose Metabolism	803	3458-28-4	2200	179.056
	975			mannose-6-phosphate	LC/MS polar	1469	C00275	HMDB01078	439198		0.92	2.49	4.02	1.48		0.9086	0.7134	0.1036	0.0394	0.0007	0.0176	0.2127	0.9862		2.1642	1.4603	0.5386	0.767	0.5862		100	100	100	100	100		Carbohydrate	Fructose, Mannose and Galactose Metabolism	294	70442-25-0;104872-94-8	4510	259.022
	984			galactitol (dulcitol)	LC/MS polar	1117	C01697	HMDB00107	11850		0.87	2.6	1.98	0.66		0.4337	0.5339	0.2163	0.0394	0.0973	0.0356	0.6763	0.9862		1.4967	2.2701	0.7573	0.6664	0.8728		100	100	100	100	100		Carbohydrate	Fructose, Mannose and Galactose Metabolism	1003	608-66-2	2309.7	181.072
	997		Nucleotide Sugar	UDP-glucose	LC/MS polar	32344	C00029	HMDB00286	8629		0.76	2.68	1.86	0.52		0.2931	0.4708	0.1245	0.0394	0.0685	0.0338	0.3079	0.9862		1.3876	2.6509	0.7458	1.1773	0.9877		100	100	100	100	100		Carbohydrate	Nucleotide Sugar	1096	117756-22-6	3950	565.048
	1001			UDP-galactose	LC/MS polar	15860	C00052	HMDB00302	18068		0.82	2.07	1.35	0.53		0.6255	0.6491	0.0644	0.0394	0.308	0.072	0.0708	0.9862		1.1217	2.1014	0.8292	1.3638	1.0153		100	100	100	100	100		Carbohydrate	Nucleotide Sugar	100000298	2956-16-3;91183-98-1;137868-52-1	4000	565.048
	1002			UDP-glucuronate	LC/MS polar	2763	C00167	HMDB00935	17473		0.68	1.19	0.91	0.52		0.0224	0.4193	0.3504	0.0479	0.5385	0.1096	0.0334	0.9862		0.7121	1.3721	0.7833	0.6708	1.1574		50	100	100	75	100		Carbohydrate	Nucleotide Sugar	1097	28053-08-9;63700-19-6	4355	579.027
	1006			UDP-N-acetylglucosamine	LC/MS polar	35162	C00043	HMDB00290	445675		0.85	4.45	2.54	0.49		0.3939	0.5115	0.1148	0.0394	0.0555	0.0324	0.4764	0.9862		1.6559	3.3983	0.6512	0.697	0.7641		100	100	100	100	100		Carbohydrate	Nucleotide Sugar	1249	91183-98-1	3708.7	606.074
	1007			UDP-N-acetylgalactosamine	LC/MS polar	18396	C00203	HMDB00304	439185		0.96	3.03	2	0.63		0.7938	0.69	0.1196	0.0394	0.0427	0.0324	0.5922	0.9862		1.4953	2.3568	0.7474	0.6931	0.777		100	100	100	100	100		Carbohydrate	Nucleotide Sugar	1257	108320-87-2	3730	606.074
	1024		Aminosugar Metabolism	N-acetyl-glucosamine 1-phosphate	LC/MS polar	15741	C04256	HMDB01367	440364		0.58	2.77	2.86	0.6		0.0134	0.4149	0.1646	0.0394	0.0239	0.0286	0.5092	0.9862		1.481	2.4742	0.5182	0.772	0.8931		100	100	100	100	100		Carbohydrate	Aminosugar Metabolism	1212	31281-59-1	4052	300.049
	1033			N-acetylmuramate	LC/MS neg	18354	C02713	HMDB60493	5462244		0.84	1.67	1.27	0.64		0.1763	0.4193	0.3822	0.0508	0.1638	0.0474	0.4562	0.9862		1.1714	1.8408	0.9205	0.7863	1.1019		100	100	100	100	100		Carbohydrate	Aminosugar Metabolism	100000283	10597-89-4	860	292.104
	1042			erythronate*	LC/MS polar	42420		HMDB00613	2781043		0.85	2.33	2.07	0.76		0.4138	0.5273	0.1993	0.0394	0.0625	0.0334	0.783	0.9862		1.4435	1.8998	0.6972	0.9649	0.8161		100	100	100	100	100		Carbohydrate	Aminosugar Metabolism	100001320	88759-55-1	2186	135.03
	1044			N-acetylglucosamine/N-acetylgalactosamine	LC/MS pos early	46539		HMDB00215	24139		0.99	1.83	1.47	0.8		0.9837	0.7362	0.021	0.0394	0.0089	0.0286	0.284	0.9862		0.9701	1.2182	0.6584	0.648	0.6658		100	100	100	100	100		Carbohydrate	Aminosugar Metabolism	100006435		715	222.097
	1049	Energy	TCA Cycle	citrate	LC/MS neg	1564	C00158	HMDB00094	311		0.78	1.37	1.28	0.73		0.1798	0.4193	0.1909	0.0394	0.2908	0.0695	0.2041	0.9862		1.0494	1.4387	0.8187	1.6877	1.0514		100	100	100	100	100		Energy	TCA Cycle	1124	77-92-9	582	191.02
	1051			aconitate [cis or trans]	LC/MS neg	46173	C00417	HMDB00072			0.86	1.96	0.74	0.32		0.5471	0.6046	0.3014	0.0434	0.6045	0.119	0.091	0.9862		0.7652	2.362	1.0363	2.1285	1.204		100	100	100	100	100		Energy	TCA Cycle	100001359		580	173.009
	1055			alpha-ketoglutarate	LC/MS polar	528	C00026	HMDB00208	51		1.11	1.97	1.55	0.87		0.7001	0.6697	0.2165	0.0394	0.3596	0.0789	0.8476	0.9862		1.4924	1.7066	0.96	1.1221	0.8644		100	100	100	100	100		Energy	TCA Cycle	93	305-72-6;328-50-7;22202-68-2	2700	145.014
	1058			succinate	LC/MS polar	1437	C00042	HMDB00254	1110		0.94	1.7	1.64	0.91		0.6021	0.6354	0.2033	0.0394	0.0553	0.0324	0.9454	0.9862		1.4842	1.6296	0.903	0.9608	0.9564		100	100	100	100	100		Energy	TCA Cycle	252	110-15-6	3149	117.019
	1059			fumarate	LC/MS polar	1643	C00122	HMDB00134	444972		0.77	1.66	1.82	0.84		0.1359	0.4193	0.3835	0.0508	0.0761	0.0342	0.8718	0.9862		1.5348	1.8224	0.8434	1.0089	1.0988		100	100	100	100	100		Energy	TCA Cycle	330	100-17-8	3084	115.004
	1060			malate	LC/MS neg	1303	C00149	HMDB00156	525		0.75	1.46	1.66	0.85		0.0842	0.4193	0.3156	0.0445	0.0647	0.0338	0.7067	0.9862		1.3856	1.6302	0.8335	0.9076	1.118		100	100	100	100	100		Energy	TCA Cycle	409	6915-15-7	615.6	133.014
	1070			2-methylcitrate/homocitrate	LC/MS neg	52282					0.92	2.08	1.82	0.81		0.3724	0.5108	0.121	0.0394	0.037	0.0321	0.7067	0.9862		1.4976	1.8601	0.8223	1.2268	0.8964		100	100	100	100	100		Energy	TCA Cycle	100008929		575	205.035
	1072		Oxidative Phosphorylation	acetylphosphate	LC/MS polar	15488	C00227	HMDB01494	186		0.86	1.18	1.34	0.97		0.0148	0.4149	0.0773	0.0394	0.024	0.0286	0.7214	0.9862		1.125	1.1639	0.8425	1.0375	0.9837		100	100	100	100	100		Energy	Oxidative Phosphorylation	1211	94249-01-1	4013.9	138.98
	1074			phosphate	LC/MS pos early	42109	C00009	HMDB01429	1061		0.89	1.92	1.99	0.92		0.43	0.5339	0.0552	0.0394	0.0456	0.0324	0.7736	0.9862		1.6692	1.8094	0.8387	0.5495	0.9429		100	100	100	100	100		Energy	Oxidative Phosphorylation	461	7664-38-2	576	98.9842
	1076	Lipid	Medium Chain Fatty Acid	caproate (6:0)	LC/MS neg	32489	C01585	HMDB00535	8892		1	2.62	1	0.38				0.391	0.0508			0.391	0.9862		0.1587	0.4154	0.1587	0.1646	0.1587		0	25	0	50	0		Lipid	Medium Chain Fatty Acid	926	142-62-1	2713.7	115.076
	1077			heptanoate (7:0)	LC/MS neg	1644	C17714	HMDB00666	8094		1.98	2.19	0.72	0.65		0.0925	0.4193	0.2365	0.0402	0.3906	0.0848	0.5798	0.9862		0.9256	1.417	1.2844	2.0763	0.6472		75	75	100	100	50		Lipid	Medium Chain Fatty Acid	925	111-14-8	3670	129.092
	1078			caprylate (8:0)	LC/MS neg	32492	C06423	HMDB00482	379		2.02	4.26	2.49	1.18		0.245	0.4556	0.2203	0.0394	0.4408	0.0935	0.8027	0.9862		1.8511	1.5664	0.7425	0.7677	0.3681		75	75	75	50	50		Lipid	Medium Chain Fatty Acid	932	124-07-2	4362	143.108
	1080			caprate (10:0)	LC/MS neg	1642	C01571	HMDB00511	2969		0.85	2.34	2.27	0.82		0.3529	0.4985	0.2151	0.0394	0.1472	0.0446	0.8016	0.9862		1.8207	2.2078	0.802	0.7837	0.9449		100	100	100	100	100		Lipid	Medium Chain Fatty Acid	888	112-37-8	5090.7	171.139
	1083			laurate (12:0)	LC/MS neg	1645	C02679	HMDB00638	3893		0.84	2.9	2.51	0.73		0.307	0.4759	0.2214	0.0394	0.1718	0.0492	0.7444	0.9862		1.8376	2.528	0.7326	1.0742	0.8705		100	100	100	100	100		Lipid	Medium Chain Fatty Acid	181	143-07-7	5300	199.17
	1086		Long Chain Fatty Acid	myristate (14:0)	LC/MS neg	1365	C06424	HMDB00806	11005		0.79	2.83	2.58	0.72		0.1919	0.4193	0.1774	0.0394	0.058	0.0324	0.7678	0.9862		1.6875	2.3442	0.6548	0.7683	0.8282		100	100	100	100	100		Lipid	Long Chain Fatty Acid	519	544-63-8	5440	227.202
	1087			myristoleate (14:1n5)	LC/MS neg	32418	C08322	HMDB02000	5281119		0.71	3.33	2.65	0.56		0.1934	0.4193	0.3014	0.0434	0.1517	0.0456	0.6554	0.9862		2.0236	3.5888	0.7646	0.5137	1.0784		100	100	100	100	100		Lipid	Long Chain Fatty Acid	100001198	544-64-9	5346.9	225.186
	1089			pentadecanoate (15:0)	LC/MS neg	1361	C16537	HMDB00826	13849		0.78	2.59	2.34	0.71		0.1428	0.4193	0.1901	0.0394	0.0515	0.0324	0.7242	0.9862		1.5358	2.1721	0.656	0.8051	0.8381		100	100	100	100	100		Lipid	Long Chain Fatty Acid	980	1002-84-2;10002-84-2	5521	241.217
	1090			palmitate (16:0)	LC/MS neg	1336	C00249	HMDB00220	985		0.8	1.7	1.93	0.91		0.4525	0.5447	0.1494	0.0394	0.0085	0.0286	0.8787	0.9862		1.2847	1.4115	0.664	0.445	0.8282		100	100	100	100	100		Lipid	Long Chain Fatty Acid	424	57-10-3	5618	255.233
	1091			palmitoleate (16:1n7)	LC/MS neg	33447	C08362	HMDB03229	445638		0.65	3.68	2.38	0.42		0.0088	0.4149	0.2556	0.0404	0.0974	0.0356	0.4658	0.9862		1.6158	3.8374	0.6782	0.488	1.0439		100	100	100	100	100		Lipid	Long Chain Fatty Acid	452	373-49-9	5475	253.217
	1093			margarate (17:0)	LC/MS neg	1121		HMDB02259	10465		0.69	2.22	2.48	0.77		0.1563	0.4193	0.1745	0.0394	0.0191	0.0286	0.7525	0.9862		1.3996	1.8147	0.5646	0.9189	0.8171		100	100	100	100	100		Lipid	Long Chain Fatty Acid	891	506-12-7	5731	269.249
	1095			stearate (18:0)	LC/MS neg	1358	C01530	HMDB00827	5281		0.79	1.46	1.64	0.89		0.3031	0.4759	0.1596	0.0394	0.0074	0.0286	0.6532	0.9862		1.1217	1.2625	0.683	0.5586	0.8649		100	100	100	100	100		Lipid	Long Chain Fatty Acid	439	57-11-4	5872	283.264
	1103			nonadecanoate (19:0)	LC/MS neg	1356	C16535	HMDB00772	12591		0.75	1.65	1.71	0.78		0.1636	0.4193	0.155	0.0394	0.0009	0.0176	0.5019	0.9862		1.071	1.3784	0.6261	1.0304	0.8332		100	100	100	100	100		Lipid	Long Chain Fatty Acid	892	646-30-0	6068	297.28
	1107			arachidate (20:0)	LC/MS neg	1118	C06425	HMDB02212	10467		0.77	1.74	1.65	0.73		0.2846	0.4708	0.1645	0.0394	0.0045	0.0286	0.4426	0.9862		1.1169	1.5355	0.6784	0.6005	0.8827		100	100	100	100	100		Lipid	Long Chain Fatty Acid	893	506-30-9	6295	311.296
	1110			eicosenoate (20:1)	LC/MS neg	33587	C16526	HMDB02231	5282768		0.81	3.32	2.46	0.6		0.3172	0.4796	0.2317	0.0397	0.0441	0.0324	0.7631	0.9862		1.7778	2.9693	0.7225	0.7395	0.8938		100	100	100	100	100		Lipid	Long Chain Fatty Acid	100001335		5950	309.28
	1114			behenate (22:0)*	LC/MS neg	12125	C08281	HMDB00944	8215		0.94	1.81	1.38	0.72		0.76	0.6888	0.0806	0.0394	0.062	0.0334	0.2985	0.9862		1.057	1.4761	0.7655	0.797	0.8158		100	100	100	100	100		Lipid	Long Chain Fatty Acid	314	112-85-6	6745	339.327
	1115			erucate (22:1n9)	LC/MS neg	1552	C08316	HMDB02068	5281116		0.72	2.81	2.31	0.59		0.199	0.4193	0.2008	0.0394	0.0244	0.0286	0.6133	0.9862		1.4635	2.487	0.6333	0.7183	0.8853		100	100	100	100	100		Lipid	Long Chain Fatty Acid	1087	112-86-7	6355.6	337.311
	1122			oleate/vaccenate (18:1)	LC/MS neg	52285					1.08	3.85	1.88	0.53		0.9665	0.7338	0.2304	0.0397	0.1749	0.0492	0.6891	0.9862		1.862	3.5312	0.9927	0.6463	0.9171		100	100	100	100	100		Lipid	Long Chain Fatty Acid	100008930		5655	281.249
	1137		Polyunsaturated Fatty Acid (n3 and n6)	arachidonate (20:4n6)	LC/MS neg	1110	C00219	HMDB01043	444899		0.85	1.64	2.3	1.2		0.8982	0.7131	0.4067	0.052	0.0755	0.0342	0.3681	0.9862		1.5479	1.2931	0.6721	0.3928	0.7895		100	100	75	75	100		Lipid	Polyunsaturated Fatty Acid (n3 and n6)	229	506-32-1	5535	303.233
	1142			linoelaidate (tr 18:2n6)	LC/MS neg	32420	C01595	HMDB06270	5282457		0.44	2.13	2.71	0.56		0.1279	0.4193	0.6531	0.0758	0.0847	0.035	0.8676	0.9862		1.541	2.7625	0.5683	0.4125	1.2942		100	100	50	100	100		Lipid	Polyunsaturated Fatty Acid (n3 and n6)	100001200	506-21-8	5575	279.233
	1198		Fatty Acid, Branched	15-methylpalmitate	LC/MS neg	38768			17903417		0.75	2.54	2.29	0.68		0.068	0.4193	0.2245	0.0394	0.047	0.0324	0.723	0.9862		1.5237	2.2359	0.6642	1.365	0.8798		100	100	100	100	100		Lipid	Fatty Acid, Branched	100002945		5695	269.249
	1201			17-methylstearate	LC/MS neg	38296		HMDB37397	3083779		0.89	3.87	3.4	0.78		0.6916	0.6697	0.1268	0.0394	0.0283	0.0286	0.9576	0.9862		2.1208	2.7229	0.6245	0.5884	0.7033		100	100	100	100	100		Lipid	Fatty Acid, Branched	100002356	2724-59-6	5993	297.28
	1209		Fatty Acid, Dicarboxylate	dimethylmalonic acid	LC/MS polar	42978		HMDB02001	11686		0.71	2.05	1.93	0.67		0.2515	0.4587	0.4005	0.0519	0.0166	0.0286	0.8233	0.9862		1.2409	1.8548	0.6418	1.0351	0.9051		100	100	100	100	100		Lipid	Fatty Acid, Dicarboxylate	100004251	595-46-0	2702	131.035
	1213			3-methylglutarate/2-methylglutarate	LC/MS polar	54676		HMDB00752			1.11	2.37	1.79	0.84		0.6296	0.6505	0.0907	0.0394	0.2069	0.0562	0.7316	0.9862		1.4541	1.7336	0.8106	0.6789	0.7325		100	100	100	100	100		Lipid	Fatty Acid, Dicarboxylate	100010834		2832	145.051
	1214			2-hydroxyglutarate	LC/MS polar	37253	C02630	HMDB00606	43		1.51	3.49	1.67	0.73		0.069	0.4193	0.1369	0.0394	0.1529	0.0458	0.9168	0.9862		1.8132	2.5008	1.0851	1.0516	0.7171		100	100	100	100	100		Lipid	Fatty Acid, Dicarboxylate	100002070	40951-21-1	3352.8	147.03
	1221			maleate	LC/MS polar	20676	C01384	HMDB00176	444266		0.65	2.63	2.2	0.54		0.1031	0.4193	0.2891	0.0428	0.1777	0.0498	0.4932	0.9862		1.4941	2.7431	0.6801	0.7959	1.0438		100	100	100	100	100		Lipid	Fatty Acid, Dicarboxylate	100000707	110-16-7	2510	115.004
	1222			pimelate (heptanedioate)	LC/MS polar	15704	C02656	HMDB00857	385		0.72	1.64	1.33	0.58		0.2278	0.4345	0.44	0.0558	0.4986	0.1021	0.3534	0.9862		1.273	2.1887	0.9597	0.52	1.3354		100	100	100	100	100		Lipid	Fatty Acid, Dicarboxylate	100000101	111-16-0	2745	159.066
	1286		Fatty Acid Metabolism	acetyl CoA	LC/MS neg	43840	C00024	HMDB01206	444493		0.92	2.23	3.32	1.37		0.9119	0.7134	0.0569	0.0394	0.1227	0.0407	0.9069	0.9862		2.4839	1.8065	0.7484	0.8717	0.8116		100	100	100	100	100		Lipid	Fatty Acid Metabolism	1830	102029-73-2	1691	403.556
	1291			decanoyl CoA	LC/MS neg	48136	C05274	HMDB06404	4523962		0.91	2.05	1.13	0.5		0.8564	0.7103	0.1607	0.0394	0.5735	0.1144	0.1763	0.9862		1.2374	2.4656	1.0981	0.6078	1.2027		100	100	100	100	100		Lipid	Fatty Acid Metabolism	300	1264-57-9	4900	459.618
	1299		Fatty Acid Metabolism (also BCAA Metabolism)	propionyl CoA	LC/MS neg	46323	C00100	HMDB01275	92753		0.92	2.01	1.81	0.83		0.8104	0.69	0.1351	0.0394	0.9052	0.1687	0.3101	0.9862		1.3677	1.6499	0.7554	5.2419	0.8211		75	100	100	100	75		Lipid	Fatty Acid Metabolism (also BCAA Metabolism)	100000355	108321-21-7	2009	410.563
	1370		Ketone Bodies	3-hydroxybutyrate (BHBA)	LC/MS polar	542	C01089	HMDB00357	441		0.61	1.78	1.56	0.54		0.0853	0.4193	0.5363	0.0647	0.2378	0.0606	0.4357	0.9862		1.209	2.2582	0.7768	0.59	1.2678		100	100	100	100	100		Lipid	Ketone Bodies	254	625-72-9	1443.3	103.04
	1373		Fatty Acid, Monohydroxy	4-hydroxybutyrate (GHB)	LC/MS pos early	34585	C00989	HMDB00710	10413		1	2.45	1.99	0.81				0.2504	0.0404	0.3165	0.0725	0.7953	0.9862		1.0855	1.3345	0.5452	0.5972	0.5452		75	50	0	25	0		Lipid	Fatty Acid, Monohydroxy	100001507	502-85-2	1148	87.0441
	1379			2-hydroxypalmitate	LC/MS neg	35675		HMDB31057	92836		0.69	1.79	1.68	0.65		0.152	0.4193	0.5167	0.0632	0.1276	0.0419	0.6858	0.9862		1.2662	1.9503	0.7516	0.6725	1.0884		100	100	100	100	100		Lipid	Fatty Acid, Monohydroxy	100001579	764-67-0	5511.2	271.228
	1380			2-hydroxystearate	LC/MS neg	17945	C03045		69417		0.62	1.89	2.09	0.69		0.1281	0.4193	0.2784	0.0424	0.026	0.0286	0.5968	0.9862		1.1992	1.7361	0.5728	0.657	0.9206		100	100	100	100	100		Lipid	Fatty Acid, Monohydroxy	1239	629-22-1	5695	299.259
	1387			3-hydroxylaurate	LC/MS neg	32457		HMDB00387	94216		0.73	1.82	1.56	0.62		0.0558	0.4193	0.4511	0.0568	0.3129	0.072	0.51	0.9862		1.4368	2.3138	0.9232	0.7443	1.2713		100	100	100	100	100		Lipid	Fatty Acid, Monohydroxy	100001112	53941-38-1	5175	215.165
	1391			3-hydroxypalmitate	LC/MS neg	27503		HMDB10734	301590		0.8	2.94	2.35	0.64		0.1162	0.4193	0.2795	0.0424	0.0454	0.0324	0.8377	0.9862		1.7235	2.7065	0.7334	0.4013	0.9193		100	100	100	100	100		Lipid	Fatty Acid, Monohydroxy	100000983	928-17-6	5476	271.228
	1393			5-hydroxyhexanoate	LC/MS neg	31938		HMDB00525	170748		0.64	2.46	2.29	0.59		0.3916	0.5111	0.3681	0.0498	0.3275	0.0736	0.5741	0.9862		1.2053	2.0354	0.5263	0.6657	0.8267		75	75	50	75	50		Lipid	Fatty Acid, Monohydroxy	100001148	44843-89-2	1267	131.071
	1400			16-hydroxypalmitate	LC/MS neg	39609	C18218	HMDB06294	10466		0.91	3.15	2.25	0.65		0.584	0.6218	0.18	0.0394	0.2428	0.0608	0.5991	0.9862		1.7554	2.7089	0.7803	0.4328	0.8591		100	100	100	100	100		Lipid	Fatty Acid, Monohydroxy	100002953	506-13-8	5236.2	271.228
	1421			3-hydroxystearate	LC/MS neg	52938			5282907		0.72	2.2	2.24	0.74		0.2056	0.4193	0.2393	0.0402	0.0212	0.0286	0.7991	0.9862		1.4736	2.003	0.6571	0.4914	0.9089		100	100	100	100	100		Lipid	Fatty Acid, Monohydroxy	100008933	45261-96-9	5674	299.259
	1424		Fatty Acid, Dihydroxy	12,13-DiHOME	LC/MS neg	38395	C14829	HMDB04705	10236635		0.66	0.96	2.48	1.7		0.3739	0.5108	0.7204	0.0824	0.0529	0.0324	0.2316	0.9862		1.5908	0.9341	0.6422	0.2391	0.9745		100	75	100	25	100		Lipid	Fatty Acid, Dihydroxy	62	263399-35-5	5137	313.238
	1517		Endocannabinoid	palmitoyl ethanolamide	LC/MS neg	38165	C16512	HMDB02100	4671		0.75	1.2	1.28	0.79		0.1333	0.4193	0.7581	0.0859	0.1476	0.0446	0.6562	0.9862		1.0932	1.3757	0.8545	0.8277	1.1466		100	100	100	100	100		Lipid	Endocannabinoid	1489	544-31-0	6300	298.275
	1518			stearoyl ethanolamide	LC/MS pos late	38625		HMDB13078	27902		0.84	1.23	1.06	0.72		0.0813	0.4193	0.2912	0.043	0.7095	0.1375	0.1293	0.9862		0.9533	1.3214	0.8965	0.8205	1.0727		100	100	100	100	100		Lipid	Endocannabinoid	100002254	111-57-9	1787	328.321
	1541		Inositol Metabolism	myo-inositol	LC/MS polar	1124	C00137	HMDB00211	892		0.69	2.24	2.02	0.62		0.0354	0.4193	0.2572	0.0404	0.0186	0.0286	0.5746	0.9862		1.3401	2.1584	0.6631	0.4888	0.9639		100	100	100	100	100		Lipid	Inositol Metabolism	363	87-89-8	3506.3	225.062
	1569		Phospholipid Metabolism	choline	LC/MS pos early	15506	C00114	HMDB00097	305		0.82	2.72	2	0.6		0.2462	0.4556	0.1358	0.0394	0.0917	0.0356	0.4602	0.9862		1.4978	2.4914	0.7495	0.5014	0.9168		100	100	100	100	100		Lipid	Phospholipid Metabolism	1256	67-48-1	1961	104.107
	1570			choline phosphate	LC/MS pos early	34396	C00588	HMDB01565	1014		0.67	3.61	5.44	1.01		0.2063	0.4193	0.2438	0.0404	0.0116	0.0286	0.6734	0.9862		2.2364	2.2183	0.4108	0.3829	0.614		100	100	75	50	75		Lipid	Phospholipid Metabolism	267	72556-74-2	700	184.073
	1572			glycerophosphorylcholine (GPC)	LC/MS pos early	15990	C00670	HMDB00086	71920		0.77	2.51	1.85	0.56		0.1497	0.4193	0.1841	0.0394	0.0508	0.0324	0.4348	0.9862		1.1659	2.0639	0.6314	0.5925	0.8238		100	100	100	100	100		Lipid	Phospholipid Metabolism	100000269	28319-77-9	672	258.11
	1578			glycerophosphoethanolamine	LC/MS polar	37455	C01233	HMDB00114	123874		0.97	3.06	1.93	0.61		0.8677	0.7131	0.1902	0.0394	0.0863	0.0351	0.6791	0.9862		1.3484	2.2037	0.6996	0.9056	0.7211		100	100	100	100	100		Lipid	Phospholipid Metabolism	100001620	33049-08-0	3075	214.049
	1580			trimethylamine N-oxide	LC/MS pos early	40406	C01104	HMDB00925	1145		1.11	3.15	1.81	0.64		0.8062	0.69	0.0184	0.0394	0.1745	0.0492	0.2696	0.9862		1.107	1.7379	0.6118	0.4804	0.5511		75	100	50	75	75		Lipid	Phospholipid Metabolism	100003397	1184-78-7	2100	76.0757
	1581			glycerophosphoinositol*	LC/MS polar	47155			167572		1.27	1.5	1.25	1.05		0.0754	0.4193	0.0895	0.0394	0.1683	0.0485	0.7233	0.9862		1.0762	1.0227	0.8602	0.8828	0.6796		100	100	100	100	100		Lipid	Phospholipid Metabolism	100001621	16824-65-0	3850	333.059
	1582			1,2-dipalmitoyl-GPC (16:0/16:0)	LC/MS pos late	19130	D03585	HMDB00564	452110		1.41	1.11	0.55	0.69		0.1653	0.4193	0.9545	0.1049	0.0721	0.0338	0.5541	0.9862		0.6768	0.975	1.2372	0.5339	0.8755		75	75	100	50	100		Lipid	Phospholipid Metabolism	100000657	63-89-8	2365	734.569
	1583			1,2-dipalmitoyl-GPE (16:0/16:0)*	LC/MS pos late	57341		HMDB08923	445468		3.11	1.14	0.31	0.84		0.0345	0.4193	0.3382	0.0467	0.0306	0.0286	0.2124	0.9862		0.7748	0.924	2.5214	1.129	0.8095		100	100	100	100	100		Lipid	Phospholipid Metabolism	100009204		2498	692.522
	1588			1-palmitoyl-2-oleoyl-GPC (16:0/18:1)	LC/MS pos late	52461		HMDB07972	6436017		1.04	1.76	1.3	0.77		0.7536	0.6888	0.1282	0.0394	0.0685	0.0338	0.5057	0.9862		1.0293	1.3364	0.7916	0.6991	0.7612		100	100	100	100	100		Lipid	Phospholipid Metabolism	1539	26853-31-6;26853-31-6	2358	760.585
	1589			1-palmitoyl-2-linoleoyl-GPC (16:0/18:2)	LC/MS pos late	42446		HMDB07973	5287971		0.87	1.94	1.71	0.77		0.6828	0.6697	0.1361	0.0394	0.0451	0.0324	0.5957	0.9862		1.1937	1.5477	0.6962	0.7049	0.7969		100	100	100	100	100		Lipid	Phospholipid Metabolism	1537	40811-94-7	2160	758.569
	1593			1-stearoyl-2-arachidonoyl-GPC (18:0/20:4)	LC/MS pos late	42450		HMDB08048	16219824		0.97	1.7	1.32	0.75		0.9858	0.7362	0.2532	0.0404	0.0732	0.0338	0.6306	0.9862		1.0828	1.4348	0.8201	0.7216	0.846		100	100	100	100	100		Lipid	Phospholipid Metabolism	100001869	35418-59-8	2300	810.601
	1594			1-stearoyl-2-oleoyl-GPC (18:0/18:1)	LC/MS pos late	52438		HMDB08038			1.22	1.27	0.85	0.81		0.2735	0.4708	0.315	0.0445	0.2409	0.0606	0.3525	0.9862		0.9007	1.1085	1.0626	0.8147	0.8729		100	100	100	100	100		Lipid	Phospholipid Metabolism	100008904	56421-10-4	2644	788.616
	1595			1-stearoyl-2-oleoyl-GPI (18:0/18:1)*	LC/MS pos late	52726					1.37	0.94	0.55	0.8		0.1209	0.4193	0.6756	0.078	0.0186	0.0286	0.2245	0.9862		0.7387	0.9251	1.3538	0.9325	0.9861		100	100	100	100	100		Lipid	Phospholipid Metabolism	100009181		3711	882.607
	1603			1-stearoyl-2-linoleoyl-GPC (18:0/18:2)*	LC/MS pos late	52452		HMDB08039			1.01	1.76	1.32	0.75		0.8917	0.7131	0.1216	0.0394	0.1217	0.0407	0.4462	0.9862		1.0665	1.4131	0.807	0.7266	0.8027		100	100	100	100	100		Lipid	Phospholipid Metabolism	100008980		2380	786.601
	1613			1-oleoyl-2-linoleoyl-GPC (18:1/18:2)*	LC/MS pos late	52453					0.84	1.81	1.81	0.85		0.687	0.6697	0.1295	0.0394	0.0816	0.0347	0.6329	0.9862		1.3474	1.5917	0.7429	0.6575	0.8809		100	100	100	100	100		Lipid	Phospholipid Metabolism	100008981		2165	784.585
	1623			1-palmitoyl-2-oleoyl-GPG (16:0/18:1)	LC/MS pos late	52448			5283509		0.92	2.16	1.69	0.72		0.802	0.69	0.1474	0.0394	0.0575	0.0324	0.5964	0.9862		1.108	1.5472	0.6549	0.7915	0.7157		100	100	100	100	100		Lipid	Phospholipid Metabolism	100000641		3206	766.559
	1626			1-palmitoyl-2-oleoyl-GPE (16:0/18:1)	LC/MS pos late	19263		HMDB05320	5283496		1.53	1.11	0.64	0.88		0.0131	0.4149	0.3783	0.0506	0.0055	0.0286	0.1799	0.9862		0.9421	1.0696	1.4759	1.0852	0.966		100	100	100	100	100		Lipid	Phospholipid Metabolism	1526	26662-94-2	2509	718.538
	1628			1-palmitoyl-2-stearoyl-GPE (16:0/18:0)*	LC/MS pos late	57388		HMDB08925	5326793		6.56	1.21	0.18	0.96		0.0698	0.4193	0.3137	0.0445	0.0951	0.0356	0.8467	0.9862		0.8788	0.915	4.9517	1.2771	0.7549		100	100	100	100	100		Lipid	Phospholipid Metabolism	100009205		2850	720.554
	1634			1-stearoyl-2-oleoyl-GPE (18:0/18:1)	LC/MS pos late	42448		HMDB08993			2.02	1.09	0.43	0.8		0.0156	0.4149	0.4689	0.0582	0.01	0.0286	0.0674	0.9862		0.7987	1.0001	1.8511	1.0539	0.9163		100	100	100	100	100		Lipid	Phospholipid Metabolism	100001856		2858	746.569
	1638			1-palmitoyl-2-linoleoyl-GPE (16:0/18:2)	LC/MS pos late	42449		HMDB05322	9546747		1.09	1.27	0.95	0.82		0.5202	0.5838	0.2873	0.0427	0.5551	0.1122	0.3166	0.9862		0.9268	1.1345	0.9757	0.8228	0.8942		100	100	100	100	100		Lipid	Phospholipid Metabolism	100001870		2275	716.522
	1658			1,2-dioleoyl-GPE (18:1/18:1)	LC/MS pos late	52609			9546757		1.18	1.06	0.81	0.91		0.1407	0.4193	0.497	0.0612	0.0691	0.0338	0.2735	0.9862		0.8708	0.9607	1.0753	0.8731	0.9076		100	100	100	100	100		Lipid	Phospholipid Metabolism	100008906	4004-05-01	2485	744.554
	1660			1-palmitoyl-2-oleoyl-GPI (16:0/18:1)*	LC/MS pos late	52669		HMDB09783			1.04	1.3	1.05	0.84		0.7666	0.6888	0.1443	0.0394	0.5962	0.1182	0.1871	0.9862		1.0136	1.2011	0.9636	0.7992	0.9234		100	100	100	100	100		Lipid	Phospholipid Metabolism	100009066		3140	854.575
	1668			1-palmitoyl-2-alpha-linolenoyl-GPC (16:0/18:3n3)*	LC/MS pos late	52684		HMDB07975			0.86	2.36	1.89	0.69		0.6606	0.6662	0.1294	0.0394	0.0253	0.0286	0.5733	0.9862		1.2969	1.8926	0.6873	0.7317	0.8009		100	100	100	100	100		Lipid	Phospholipid Metabolism	100009076		2034	756.554
	1887		Lysolipid	1-stearoyl-GPC (18:0)	LC/MS pos late	33961		HMDB10384	497299		0.91	2.72	1.76	0.59		0.9106	0.7134	0.1695	0.0394	0.1305	0.0421	0.5368	0.9862		1.2501	2.1273	0.7105	0.7121	0.7809		100	100	100	25	75		Lipid	Lysolipid	100001271	19420-57-6	1606	524.371
	1894			1-linolenoyl-GPC (18:3)*	LC/MS pos late	45951		HMDB10388			0.93	2.68	2.01	0.7		0.7202	0.6817	0.1815	0.0394	0.0718	0.0338	0.7346	0.9862		1.0727	1.5357	0.5336	0.0813	0.5725		100	100	100	75	100		Lipid	Lysolipid	100005350		1422	518.324
	1919			1-palmitoyl-GPE (16:0)	LC/MS pos late	35631		HMDB11503	9547069		0.91	3.61	3.56	0.89		0.9678	0.7338	0.0424	0.0394	0.018	0.0286	0.9078	0.9862		1.9027	2.1275	0.535	0.5876	0.5896		100	100	100	100	100		Lipid	Lysolipid	100001567	53862-35-4	1544	454.293
	1922			1-stearoyl-GPE (18:0)	LC/MS pos late	42398		HMDB11130	9547068		1.36	2.71	1.54	0.77		0.2136	0.427	0.0615	0.0394	0.0863	0.0351	0.7122	0.9862		1.1907	1.5435	0.775	1.1161	0.5699		100	100	100	100	100		Lipid	Lysolipid	100001461	69747-55-3	1626	482.324
	1924			1-oleoyl-GPE (18:1)	LC/MS neg	35628		HMDB11506	9547071		0.71	2.48	2.3	0.66		0.7644	0.6888	0.1139	0.0394	0.191	0.053	0.2964	0.9862		1.2612	1.904	0.5488	0.7406	0.7679		100	100	100	100	100		Lipid	Lysolipid	100001569	89576-29-4	6125.1	478.294
	1928			1-linoleoyl-GPE (18:2)*	LC/MS pos late	36600		HMDB11507	52925130		0.87	4.1	1.49	0.32		0.569	0.6162	0.1543	0.0394	0.0602	0.0328	0.2759	0.9862		1.0328	3.2679	0.6928	0.4527	0.7963		100	100	100	0	100		Lipid	Lysolipid	100001570		1482	478.293
	1942			1-palmitoyl-GPI (16:0)	LC/MS neg	35305		HMDB61695			0.91	2.55	2.36	0.85		0.9222	0.717	0.079	0.0394	0.0719	0.0338	0.6354	0.9862		1.574	1.8596	0.6659	0.6287	0.7279		100	100	100	100	100		Lipid	Lysolipid	100001655		5564	571.289
	1945			1-stearoyl-GPI (18:0)	LC/MS neg	19324		HMDB61696			0.69	1.72	1.87	0.75		0.7617	0.6888	0.1852	0.0394	0.2114	0.0564	0.2869	0.9862		0.9462	1.2695	0.5065	1.3564	0.7389		100	100	100	100	100		Lipid	Lysolipid	100000656	796963-93-4	5794.3	599.32
	1947			1-oleoyl-GPI (18:1)*	LC/MS neg	36602					0.54	3.16	3.3	0.56		0.9001	0.7131	0.1251	0.0394	0.8144	0.1559	0.2091	0.9862		1.4213	2.5231	0.4311	0.9161	0.7997		50	100	75	100	75		Lipid	Lysolipid	100001777		5599	597.305
	1961			1-palmitoyl-GPA (16:0)	LC/MS neg	34428	C04036	HMDB00327	6419701		0.53	1.4	2.06	0.77		0.1814	0.4193	0.3052	0.0437	0.0583	0.0324	0.3724	0.9862		1.8568	2.4028	0.9007	0.7768	1.712		100	100	100	100	100		Lipid	Lysolipid	100001445	17618-08-5	5600	409.236
	1963			1-stearoyl-GPA (18:0)	LC/MS neg	36810			89567		0.81	1.83	1.22	0.54		0.9256	0.7173	0.1375	0.0394	0.5638	0.1132	0.0584	0.9862		1.3778	2.5501	1.1334	1.0094	1.3922		100	100	100	100	75		Lipid	Lysolipid	100001670	325465-92-7;799268-65-8	5829	437.267
	1966			1-palmitoyl-GPG (16:0)*	LC/MS neg	45970			3300276		1.01	3.75	2.6	0.7		0.9165	0.7148	0.1801	0.0394	0.0504	0.0324	0.9539	0.9862		1.7214	2.4649	0.6617	0.5786	0.6572		100	100	100	100	100		Lipid	Lysolipid	100005717		5570	483.273
	1969			1-stearoyl-GPG (18:0)	LC/MS neg	34437					0.87	3.86	2.33	0.53		0.391	0.5111	0.47	0.0582	0.2738	0.067	0.8862	0.9862		1.228	2.3225	0.526	0.5872	0.6018		50	50	0	25	25		Lipid	Lysolipid	100001462		5816	511.304
	1985			1-palmitoleoyl-2-oleoyl-GPA (16:1/18:1)*	LC/MS polar	52728					0.44	0.75	1.1	0.64		0.0081	0.4149	0.226	0.0395	0.6229	0.1215	0.0692	0.9862		0.9662	1.5065	0.8766	1.107	2.0085		100	100	100	100	100		Lipid	Lysolipid	100009094		952	671.466
	2060		Plasmalogen	1-(1-enyl-palmitoyl)-2-oleoyl-GPC (P-16:0/18:1)*	LC/MS pos late	52478					1.08	1.81	1.21	0.72		0.6502	0.6662	0.1124	0.0394	0.2106	0.0564	0.3689	0.9862		1.0261	1.4251	0.8506	0.7064	0.7873		100	100	100	100	100		Lipid	Plasmalogen	100009007		2443	744.59
	2067			1-(1-enyl-palmitoyl)-2-linoleoyl-GPC (P-16:0/18:2)*	LC/MS pos late	52682		HMDB11211			0.91	2.09	1.64	0.72		0.8857	0.7131	0.1275	0.0394	0.0847	0.035	0.5042	0.9862		1.203	1.6791	0.7357	0.6963	0.8048		100	100	100	100	100		Lipid	Plasmalogen	100009009		2226	742.575
	2087		Glycerolipid Metabolism	glycerol	LC/MS neg	15122	C00116	HMDB00131	753		0.85	2.88	1.96	0.57		0.2449	0.4556	0.1263	0.0394	0.0899	0.0351	0.4348	0.9862		1.513	2.6372	0.7736	0.8092	0.9144		100	100	100	100	100		Lipid	Glycerolipid Metabolism	1254	56-81-5	758	91.0401
	2088			glycerol 3-phosphate	LC/MS pos early	43847	C00093	HMDB00126	754		0.84	1.56	1.39	0.74		0.0857	0.4193	0.1021	0.0394	0.0119	0.0286	0.2511	0.9862		1.1164	1.499	0.8057	0.9374	0.9614		100	100	100	100	100		Lipid	Glycerolipid Metabolism	100000258	29849-82-9	580	173.021
	2093			glycerophosphoglycerol	LC/MS polar	48857	C03274		439964		0.94	6.98	3.12	0.42		0.8145	0.69	0.1931	0.0394	0.0811	0.0347	0.7313	0.9862		2.1207	5.0456	0.6803	0.6057	0.7228		100	100	100	100	100		Lipid	Glycerolipid Metabolism	100001619		2430	245.043
	2098		Monoacylglycerol	1-myristoylglycerol (14:0)	LC/MS neg	35625	C01885	HMDB11561	79050		0.84	1.51	1.69	0.93		0.2924	0.4708	0.3005	0.0434	0.0709	0.0338	0.9647	0.9862		1.3177	1.4118	0.7817	0.7367	0.9348		100	100	75	100	100		Lipid	Monoacylglycerol	100001618	75685-84-6	6353.3	227.202
	2102			1-palmitoylglycerol (16:0)	LC/MS neg	21127		HMDB31074	14900		0.8	1	1.73	1.37		0.1374	0.4193	0.9128	0.1015	0.0228	0.0286	0.1071	0.9862		1.3763	1.0045	0.7972	0.9394	1.0013		100	100	100	100	100		Lipid	Monoacylglycerol	100000827	542-44-9	6550	255.233
	2103			2-palmitoylglycerol (16:0)	LC/MS neg	33419		HMDB11533	123409		1.33	1.24	1.15	1.24		0.3238	0.4808	0.238	0.0402	0.4742	0.0974	0.2304	0.9862		1.272	1.0237	1.105	0.9001	0.8288		100	100	100	100	75		Lipid	Monoacylglycerol	100001048	23470-00-0	6400	255.233
	2134		Diacylglycerol	diacylglycerol (14:0/18:1, 16:0/16:1) [2]*	LC/MS pos late	54954					0.96	1.49	0.94	0.6		0.754	0.6888	0.2975	0.0434	0.9022	0.1687	0.2561	0.9862		0.9074	1.502	0.9655	0.2926	1.0059		100	100	100	100	100		Lipid	Diacylglycerol	100010935		3183	584.525
	2135			diacylglycerol (16:1/18:2 [2], 16:0/18:3 [1])*	LC/MS pos late	54966					0.84	0.92	0.8	0.74		0.5102	0.5804	0.7477	0.085	0.8969	0.1686	0.533	0.9862		0.6288	0.8554	0.7817	0.4064	0.9252		75	75	75	0	75		Lipid	Diacylglycerol	100010940		2733	608.525
	2138			oleoyl-linoleoyl-glycerol (18:1/18:2) [1]	LC/MS pos late	46798		HMDB07219			1.49	1.64	1.02	0.92		0.8037	0.69	0.5617	0.0669	0.7594	0.1468	0.9956	0.9956		0.7394	0.7994	0.7268	0.2807	0.4878		75	50	50	0	75		Lipid	Diacylglycerol	100002989	106292-55-1	3115	636.556
	2139			oleoyl-linoleoyl-glycerol (18:1/18:2) [2]	LC/MS pos late	46799		HMDB07219			1.07	1.33	0.72	0.58		0.9915	0.7362	0.5254	0.064	0.4548	0.095	0.2664	0.9862		0.7509	1.3014	1.0464	0.2706	0.9788		100	100	100	100	100		Lipid	Diacylglycerol	100002990	104346-53-4	3223	636.556
	2161			palmitoyl-oleoyl-glycerol (16:0/18:1) [1]*	LC/MS pos late	54943	C13861	HMDB07102			1.61	1.84	0.84	0.73		0.5152	0.5834	0.1496	0.0394	0.7037	0.1369	0.3928	0.9862		0.9994	1.3649	1.1902	0.2578	0.741		100	100	100	50	100		Lipid	Diacylglycerol	100010916		3562	612.556
	2162			palmitoyl-oleoyl-glycerol (16:0/18:1) [2]*	LC/MS pos late	54942	C13861	HMDB07102			1.45	1.35	0.64	0.68		0.3749	0.5108	0.282	0.0425	0.2909	0.0695	0.2185	0.9862		0.8618	1.2582	1.3441	0.3557	0.9291		100	100	100	100	100		Lipid	Diacylglycerol	100010917		3695	612.556
	2168			palmitoyl-linoleoyl-glycerol (16:0/18:2) [1]*	LC/MS pos late	52633		HMDB07103	9543695		0.87	1.36	1.04	0.67		0.6981	0.6697	0.4041	0.052	0.872	0.1644	0.334	0.9862		0.8393	1.2608	0.8079	0.2899	0.9267		100	100	100	50	100		Lipid	Diacylglycerol	100009052		3080	610.541
	2169			palmitoyl-linoleoyl-glycerol (16:0/18:2) [2]*	LC/MS pos late	52634		HMDB07103			0.95	1.44	0.94	0.62		0.7572	0.6888	0.3376	0.0467	0.8461	0.161	0.2586	0.9862		0.8898	1.4366	0.9498	0.3261	1.0004		100	100	100	100	100		Lipid	Diacylglycerol	100009055		3197	610.541
	2176			oleoyl-oleoyl-glycerol (18:1/18:1) [1]*	LC/MS pos late	54945		HMDB07218			1.09	1.5	0.92	0.66		0.9052	0.7134	0.3362	0.0467	0.9674	0.1781	0.32	0.9862		0.8175	1.23	0.893	0.3742	0.8216		75	100	75	50	100		Lipid	Diacylglycerol	100010918		3571	638.572
	2177			oleoyl-oleoyl-glycerol (18:1/18:1) [2]*	LC/MS pos late	54946		HMDB07218			1.17	1.25	0.65	0.61		0.7854	0.69	0.4528	0.0569	0.3282	0.0736	0.1372	0.9862		0.7627	1.2426	1.1657	0.4193	0.9975		100	100	100	100	100		Lipid	Diacylglycerol	100010919		3695	638.572
	2221		Sphingolipid Metabolism	palmitoyl sphingomyelin (d18:1/16:0)	LC/MS pos late	37506			9939941		0.88	2.13	1.54	0.64		0.7021	0.6697	0.2127	0.0394	0.0319	0.0289	0.5433	0.9862		1.2549	1.9658	0.8171	0.7517	0.925		100	100	100	100	100		Lipid	Sphingolipid Metabolism	100002107	6254-89-3	2168	703.575
	2222			stearoyl sphingomyelin (d18:1/18:0)	LC/MS pos late	19503	C00550	HMDB01348	6453725		1.22	1.83	0.66	0.44		0.7286	0.6844	0.5418	0.0652	0.4162	0.0891	0.3215	0.9862		0.5761	1.3163	0.8775	0.4644	0.718		50	100	75	25	75		Lipid	Sphingolipid Metabolism	1538	85187-10-6;85187-10-6	2400	731.606
	2227			sphingomyelin (d18:1/14:0, d16:1/16:0)*	LC/MS pos late	42463		HMDB12097	11433862		0.69	3.06	2.56	0.58		0.2628	0.4615	0.1531	0.0394	0.0189	0.0286	0.5859	0.9862		1.1721	2.0172	0.4571	0.5522	0.6592		100	100	100	50	100		Lipid	Sphingolipid Metabolism	100004328		1998	675.544
	2229			sphingomyelin (d17:1/16:0, d18:1/15:0, d16:1/17:0)*	LC/MS pos late	52433					0.72	2.82	1.97	0.5		0.3396	0.4905	0.2105	0.0394	0.2009	0.0548	0.4239	0.9862		0.8798	1.7431	0.4458	0.4527	0.6175		100	100	50	75	75		Lipid	Sphingolipid Metabolism	100006314	121999-58-4	2082	689.559
	2230			sphingomyelin (d18:2/16:0, d18:1/16:1)*	LC/MS pos late	42459					0.76	3.33	2.63	0.6		0.4172	0.5273	0.1711	0.0394	0.054	0.0324	0.6716	0.9862		1.2747	2.1165	0.4855	0.6246	0.635		100	100	75	75	75		Lipid	Sphingolipid Metabolism	100004329		2002	701.559
	2320		Mevalonate Metabolism	3-hydroxy-3-methylglutarate	LC/MS polar	531	C03761	HMDB00355	1662		0.86	2.64	2.05	0.67		0.4422	0.5376	0.1702	0.0394	0.0888	0.0351	0.6239	0.9862		1.6131	2.4214	0.7881	0.8309	0.916		100	100	100	100	100		Lipid	Mevalonate Metabolism	112	503-49-1	2700	161.046
	3180	Nucleotide	Purine Metabolism, (Hypo)Xanthine/Inosine containing	inosine 5'-monophosphate (IMP)	LC/MS pos early	2133	C00130	HMDB00175	8582		0.71	2.44	2.25	0.65		0.1856	0.4193	0.2062	0.0394	0.0358	0.0315	0.6129	0.9862		1.2666	1.943	0.5637	0.8569	0.7952		100	100	100	100	100		Nucleotide	Purine Metabolism, (Hypo)Xanthine/Inosine containing	362	4691-65-0	650	349.054
	3181			inosine	LC/MS neg	1123	C00294	HMDB00195	6021		0.5	2.04	2.91	0.71		0.064	0.4193	0.1016	0.0394	0.0212	0.0286	0.4249	0.9862		1.4642	2.0539	0.5032	0.3892	1.0055		100	100	100	100	100		Nucleotide	Purine Metabolism, (Hypo)Xanthine/Inosine containing	361	58-63-9	1602.1	267.073
	3182			hypoxanthine	LC/MS neg	3127	C00262	HMDB00157	790		0.74	1.29	1.73	0.99		0.2615	0.4615	0.2033	0.0394	0.0955	0.0356	0.9895	0.9927		1.1675	1.1734	0.6757	0.4579	0.912		100	100	100	100	100		Nucleotide	Purine Metabolism, (Hypo)Xanthine/Inosine containing	171	68-94-0	1291.2	135.031
	3183			xanthine	LC/MS polar	3147	C00385	HMDB00292	1188		0.96	2.3	2.08	0.87		0.8133	0.69	0.2057	0.0394	0.2321	0.0597	0.8676	0.9862		1.1692	1.3401	0.5609	0.3571	0.5839		75	100	75	50	75		Nucleotide	Purine Metabolism, (Hypo)Xanthine/Inosine containing	1004	69-89-6	2023	151.026
	3184			xanthosine 5'-monophosphate (xmp)	LC/MS neg	12024	C00655	HMDB01554	73323		0.62	1.44	1.36	0.58		0.0326	0.4193	0.2523	0.0404	0.336	0.0745	0.1253	0.9862		0.9239	1.5804	0.6808	1.3251	1.0944		100	100	100	100	100		Nucleotide	Purine Metabolism, (Hypo)Xanthine/Inosine containing	1251	25899-70-1	580	363.035
	3185			xanthosine	LC/MS neg	15136	C01762	HMDB00299	64959		0.8	1.27	1.34	0.84		0.0852	0.4193	0.1666	0.0394	0.0299	0.0286	0.3003	0.9862		1.0631	1.2618	0.794	0.8621	0.9944		100	100	100	100	100		Nucleotide	Purine Metabolism, (Hypo)Xanthine/Inosine containing	100000299	146-80-5	1075	283.068
	3189			2'-deoxyinosine	LC/MS neg	15076	C05512	HMDB00071	65058		1.1	3.33	3.32	1.1		0.6554	0.6662	0.0327	0.0394	0.0655	0.0338	0.9411	0.9862		1.5013	1.3663	0.4521	0.3355	0.4105		100	100	50	0	50		Nucleotide	Purine Metabolism, (Hypo)Xanthine/Inosine containing	100000135	890-38-0	1688	251.079
	3196		Purine Metabolism, Adenine containing	adenosine 5'-diphosphate (ADP)	LC/MS neg	3108	C00008	HMDB01341	6022		1.45	1.62	1.28	1.15		0.1004	0.4193	0.0672	0.0394	0.453	0.095	0.7026	0.9862		1.5137	1.3183	1.1795	1.0152	0.8116		100	100	100	100	100		Nucleotide	Purine Metabolism, Adenine containing	208	20398-34-9	680	426.022
	3197			adenosine 5'-monophosphate (AMP)	LC/MS pos early	32342	C00020	HMDB00045	6083		0.94	2.41	1.99	0.77		0.6721	0.6697	0.0956	0.0394	0.0189	0.0286	0.7036	0.9862		1.4377	1.8557	0.7231	0.6065	0.7713		100	100	100	100	100		Nucleotide	Purine Metabolism, Adenine containing	209	149022-20-8	1013	348.07
	3198			adenosine 3'-monophosphate (3'-AMP)	LC/MS neg	35142	C01367	HMDB03540	41211		1.03	4.49	3.67	0.84		0.6853	0.6697	0.0507	0.0394	0.0091	0.0286	0.9795	0.9884		2.3373	2.7695	0.6364	0.5096	0.6172		100	100	100	100	100		Nucleotide	Purine Metabolism, Adenine containing	100001449	84-21-9	1245	346.056
	3200			adenosine 3',5'-cyclic monophosphate (cAMP)	LC/MS neg	2831	C00575	HMDB00058	6076		0.83	2.24	1.44	0.54		0.193	0.4193	0.2398	0.0402	0.0184	0.0286	0.4013	0.9862		1.2245	2.2768	0.8486	0.7469	1.0175		100	100	100	100	100		Nucleotide	Purine Metabolism, Adenine containing	207	60-92-4	1952.2	328.045
	3203			adenylosuccinate	LC/MS neg	18360	C03794	HMDB00536	195		0.96	1.43	1.82	1.21		0.7397	0.6854	0.913	0.1015	0.2561	0.0636	0.5281	0.9862		1.4279	1.1761	0.7843	0.5741	0.8202		100	75	75	100	100		Nucleotide	Purine Metabolism, Adenine containing	1303	19046-78-7	560	230.53
	3204			adenosine	LC/MS pos early	555	C00212	HMDB00050	60961		0.85	2.02	2.26	0.95		0.3146	0.4787	0.0904	0.0394	0.0264	0.0286	0.962	0.9862		1.1895	1.2475	0.5253	1.076	0.6164		100	100	100	100	100		Nucleotide	Purine Metabolism, Adenine containing	798	58-61-7	2169	268.104
	3205			adenine	LC/MS pos early	554	C00147	HMDB00034	190		1.1	2.17	1.9	0.96		0.5254	0.5856	0.0385	0.0394	0.1459	0.0445	0.8145	0.9862		1.4543	1.5074	0.7658	0.7178	0.6941		100	100	100	100	100		Nucleotide	Purine Metabolism, Adenine containing	880	73-24-5	2221	136.062
	3218			N6-dimethylallyladenine	LC/MS pos early	22120	C04083		92180		1.09	1.07	1.63	1.66		0.2945	0.4708	0.391	0.0508	0.2131	0.0566	0.1982	0.9862		1.355	0.8183	0.8322	0.7617	0.7617		75	25	75	0	0		Nucleotide	Purine Metabolism, Adenine containing	100000770	2365-40-4	3300	204.124
	3222			2'-deoxyadenosine 5'-diphosphate	LC/MS neg	15116	C00206	HMDB01508	188966		1.37	2.12	1.6	1.04		0.1375	0.4193	0.0075	0.0394	0.2217	0.0579	0.8778	0.9862		1.6522	1.5888	1.0311	0.9438	0.751		100	100	100	100	100		Nucleotide	Purine Metabolism, Adenine containing	1228	72003-83-9	1050	410.027
	3223			2'-deoxyadenosine 5'-monophosphate	LC/MS neg	46333	C00360	HMDB00905	12599		1.45	3.77	2.41	0.93		0.0197	0.4149	0.07	0.0394	0.0289	0.0286	0.8207	0.9862		1.8172	1.9511	0.7525	0.4961	0.5178		100	100	100	100	100		Nucleotide	Purine Metabolism, Adenine containing	100000485	653-63-4	1315	330.061
	3225			2'-deoxyadenosine	LC/MS pos early	1553	C00559	HMDB00101	13730		1.44	4.28	3.74	1.26		0.1015	0.4193	0.0761	0.0394	0.0785	0.0345	0.6799	0.9862		2.0548	1.6347	0.5491	1.1158	0.3815		100	100	100	100	100		Nucleotide	Purine Metabolism, Adenine containing	211	16373-93-6	2252	252.109
	3229			N6-succinyladenosine	LC/MS neg	48130		HMDB00912	165243		0.73	1.46	1.42	0.71		0.083	0.4193	0.1351	0.0394	0.2182	0.0572	0.2167	0.9862		1.0466	1.4793	0.7381	1.3477	1.0128		100	100	100	100	100		Nucleotide	Purine Metabolism, Adenine containing	100001664	4542-23-8	980	382.1
	3231		Purine Metabolism, Guanine containing	guanosine 5'- diphosphate (GDP)	LC/MS neg	2848	C00035	HMDB01201	8977		1.07	1.17	0.95	0.88		0.6707	0.6697	0.5598	0.0669	0.7891	0.152	0.6333	0.9862		0.6122	0.6996	0.6431	0.8119	0.5984		25	25	25	50	25		Nucleotide	Purine Metabolism, Guanine containing	346	43139-22-6	639	442.017
	3232			guanosine 5'- monophosphate (5'-GMP)	LC/MS pos early	2849	C00144	HMDB01397	6804		0.93	3.07	2.95	0.9		0.8326	0.6952	0.077	0.0394	0.0039	0.0286	0.9206	0.9862		1.3842	1.539	0.4686	0.4837	0.5014		100	100	100	100	100		Nucleotide	Purine Metabolism, Guanine containing	347	5550-12-09	800	364.065
	3237			guanosine	LC/MS neg	1573	C00387	HMDB00133	6802		0.72	2.81	3.22	0.82		0.2057	0.4193	0.1744	0.0394	0.007	0.0286	0.9325	0.9862		1.7483	2.1293	0.5428	0.545	0.7584		100	100	100	100	100		Nucleotide	Purine Metabolism, Guanine containing	1099	118-00-3	1662	282.084
	3238			guanine	LC/MS pos early	32352	C00242	HMDB00132	764		1.36	1.83	1.18	0.88		0.5045	0.5804	0.1016	0.0394	0.5727	0.1144	0.7092	0.9862		1.2667	1.4475	1.0753	0.9683	0.7917		100	100	100	100	100		Nucleotide	Purine Metabolism, Guanine containing	172	73-40-5	2032	152.057
	3240			7-methylguanine	LC/MS pos early	35114	C02242	HMDB00897	11361		1.28	1.5	1.54	1.3		0.5609	0.6101	0.4676	0.0582	0.5484	0.1112	0.6802	0.9862		0.9386	0.7197	0.6109	0.3856	0.479		75	75	75	50	25		Nucleotide	Purine Metabolism, Guanine containing	100001456	578-76-7	2175	166.072
	3252			2'-deoxyguanosine 5'-monophosphate (dGMP)	LC/MS neg	35662	C00362	HMDB01044	65059		3.12	5.51	1.8	1.02		0.0768	0.4193	0.158	0.0394	0.2737	0.067	0.5497	0.9862		1.3606	1.3314	0.7548	0.358	0.2416		100	75	100	75	50		Nucleotide	Purine Metabolism, Guanine containing	100001546	902-04-5	963	346.056
	3254			2'-deoxyguanosine	LC/MS neg	1411	C00330	HMDB00085	187790		1.02	1.68	1.49	0.91		0.8682	0.7131	0.0787	0.0394	0.2941	0.07	0.6889	0.9862		1.0141	1.1134	0.6785	0.6231	0.6642		100	100	75	75	100		Nucleotide	Purine Metabolism, Guanine containing	348	961-07-9	1751	266.089
	3256		Pyrimidine Metabolism, Orotate containing	N-carbamoylaspartate	LC/MS polar	1594	C00438	HMDB00828	93072		0.5	3.75	1.66	0.22		0.1749	0.4193	0.1185	0.0394	0.4607	0.0956	0.0721	0.9862		0.7452	3.3823	0.4499	1.3251	0.9016		50	100	50	100	75		Nucleotide	Pyrimidine Metabolism, Orotate containing	1108	923-37-5	3800	175.036
	3257			dihydroorotate	LC/MS polar	601	C00337	HMDB03349	648		0.58	1.16	1.29	0.64		0.0174	0.4149	0.9344	0.1033	0.2896	0.0695	0.3703	0.9862		0.8687	1.3572	0.6742	0.6662	1.1691		100	100	100	100	100		Nucleotide	Pyrimidine Metabolism, Orotate containing	923	155-54-4	1910	157.025
	3258			orotate	LC/MS polar	1505	C00295	HMDB00226	967		0.74	2.5	2.9	0.86		0.1532	0.4193	0.2523	0.0404	0.0298	0.0286	0.945	0.9862		2.0659	2.4115	0.7134	0.8887	0.9659		100	100	100	100	100		Nucleotide	Pyrimidine Metabolism, Orotate containing	445	50887-69-9	1638.1	155.01
	3260			orotidine	LC/MS polar	35172		HMDB00788	92751		0.85	3	2.37	0.67		0.5175	0.5834	0.1479	0.0394	0.0283	0.0286	0.7204	0.9862		1.3294	1.9903	0.5614	1.1436	0.6634		100	100	100	100	100		Nucleotide	Pyrimidine Metabolism, Orotate containing	100001416	314-50-1	2250	287.052
	3263		Pyrimidine Metabolism, Uracil containing	uridine 5'-triphosphate (UTP)	LC/MS neg	33448	C00075	HMDB00285	6133		1.44	1.57	1.71	1.56		0.1557	0.4193	0.5736	0.0679	0.3078	0.072	0.3871	0.9862		1.6893	1.0829	0.9907	1.0728	0.6902		100	100	100	100	100		Nucleotide	Pyrimidine Metabolism, Uracil containing	871	19817-92-6	572	482.961
	3264			uridine 5'-diphosphate (UDP)	LC/MS neg	5345	C00015	HMDB00295	6031		1.35	1.86	2.4	1.75		0.1217	0.4193	0.1879	0.0394	0.0346	0.0309	0.169	0.9862		1.9638	1.1243	0.8184	0.7312	0.6053		100	100	100	100	100		Nucleotide	Pyrimidine Metabolism, Uracil containing	870	21931-53-3	599.5	402.995
	3265			uridine 5'-monophosphate (UMP)	LC/MS polar	2856	C00105	HMDB00288	6030		0.81	4.22	4.38	0.85		0.5079	0.5804	0.0637	0.0394	0.0101	0.0286	0.9796	0.9884		1.7764	2.1014	0.406	0.7647	0.4983		100	100	100	100	100		Nucleotide	Pyrimidine Metabolism, Uracil containing	869	3387-36-8	4150	323.029
	3270			uridine	LC/MS neg	606	C00299	HMDB00296	6029		0.9	1.52	1.7	1		0.4522	0.5447	0.1438	0.0394	0.009	0.0286	0.7998	0.9862		1.292	1.2916	0.7594	1.6033	0.8477		100	100	100	100	100		Nucleotide	Pyrimidine Metabolism, Uracil containing	535	58-96-8	1457.6	243.062
	3272			pseudouridine	LC/MS neg	33442	C02067	HMDB00767	15047		1.35	1.62	1.28	1.07		0.0606	0.4193	0.08	0.0394	0.403	0.0866	0.8341	0.9862		1.4416	1.3481	1.1237	0.6686	0.8318		100	100	100	100	100		Nucleotide	Pyrimidine Metabolism, Uracil containing	821	1445-07-4	1100	243.062
	3274			5-methyluridine (ribothymidine)	LC/MS neg	35136		HMDB00884	445408		0.68	1.87	1.43	0.52		0.0858	0.4193	0.2345	0.04	0.2333	0.0597	0.2059	0.9862		0.982	1.8868	0.6864	1.0237	1.0089		100	100	100	100	100		Nucleotide	Pyrimidine Metabolism, Uracil containing	100001446	1463-10-1	1778.1	257.078
	3289			beta-alanine	LC/MS pos early	55	C00099	HMDB00056	239		0.81	1.8	1.67	0.75		0.2141	0.427	0.1985	0.0394	0.0988	0.0356	0.5587	0.9862		1.391	1.8447	0.8323	0.4072	1.0273		100	100	100	100	100		Nucleotide	Pyrimidine Metabolism, Uracil containing	244	56-41-7;107-95-9	1905	90.055
	3293		Pyrimidine Metabolism, Cytidine containing	cytidine triphosphate	LC/MS neg	2844	C00063	HMDB00082	6176		1.66	2.1	1.42	1.13		0.0981	0.4193	0.1383	0.0394	0.5779	0.1149	0.8812	0.9862		1.7482	1.553	1.2314	1.6662	0.741		100	75	100	100	75		Nucleotide	Pyrimidine Metabolism, Cytidine containing	281	36051-68-0	575	481.977
	3294			cytidine diphosphate	LC/MS neg	2841	C00112	HMDB01546	6132		1.36	1.72	1.69	1.33		0.125	0.4193	0.137	0.0394	0.0707	0.0338	0.3307	0.9862		1.5565	1.1681	0.9216	0.7564	0.6801		100	100	100	100	100		Nucleotide	Pyrimidine Metabolism, Cytidine containing	280	34393-59-4	580	402.011
	3295			cytidine 5'-monophosphate (5'-CMP)	LC/MS pos early	2372	C00055	HMDB00095	6131		1.07	3.29	2.92	0.95		0.5093	0.5804	0.0517	0.0394	0.005	0.0286	0.8463	0.9862		1.5422	1.6243	0.5277	0.4083	0.4931		100	100	100	100	100		Nucleotide	Pyrimidine Metabolism, Cytidine containing	282	63-37-6	835	324.059
	3298			cytidine	LC/MS neg	514	C00475	HMDB00089	6175		0.99	2.38	2	0.83		0.9377	0.7222	0.1011	0.0394	0.0089	0.0286	0.8842	0.9862		1.2522	1.5146	0.6263	0.9117	0.6352		100	100	100	100	100		Nucleotide	Pyrimidine Metabolism, Cytidine containing	827	65-46-3	1325	242.078
	3299			cytosine	LC/MS pos early	573	C00380	HMDB00630	597		0.97	2.29	1.24	0.52		0.7855	0.69	0.0453	0.0394	0.2172	0.0572	0.1002	0.9862		0.9551	1.8379	0.773	0.5312	0.8009		100	100	100	100	100		Nucleotide	Pyrimidine Metabolism, Cytidine containing	881	71-30-7	2060	112.051
	3306			2'-deoxycytidine 5'-monophosphate	LC/MS pos early	533	C00239	HMDB01202	13945		1.1	3.17	2.53	0.88		0.3773	0.5111	0.0544	0.0394	0.0208	0.0286	0.9539	0.9862		1.5022	1.7139	0.5942	0.5647	0.5407		100	100	100	100	100		Nucleotide	Pyrimidine Metabolism, Cytidine containing	298	1032-65-1	975	308.064
	3308			2'-deoxycytidine	LC/MS pos early	15949	C00881	HMDB00014	13711		0.93	3.19	3.67	1.07		0.6806	0.6697	0.0974	0.0394	0.059	0.0325	0.8379	0.9862		1.7022	1.5927	0.4635	1.1124	0.4996		100	100	75	100	100		Nucleotide	Pyrimidine Metabolism, Cytidine containing	100000125	951-77-9	2193	228.098
	3312		Pyrimidine Metabolism, Thymine containing	thymidine 5'-monophosphate	LC/MS neg	12023	C00364	HMDB01227	9700		1.29	3.09	2.09	0.87		0.1168	0.4193	0.045	0.0394	0.0407	0.0324	0.9014	0.9862		1.5117	1.7396	0.7241	0.7473	0.5626		100	100	100	100	100		Nucleotide	Pyrimidine Metabolism, Thymine containing	1248	33430-62-5	883	321.049
	3316			thymidine	LC/MS neg	2183	C00214	HMDB00273	5789		1.06	1.65	1.28	0.82		0.4903	0.5763	0.2295	0.0397	0.1008	0.0359	0.7404	0.9862		1.0451	1.2707	0.8165	1.5226	0.7712		100	100	100	100	100		Nucleotide	Pyrimidine Metabolism, Thymine containing	872	50-89-5	1963.7	241.083
	3317			thymine	LC/MS neg	604	C00178	HMDB00262	1135		1.28	4.08	2.38	0.75		0.3402	0.4905	0.0358	0.0394	0.1369	0.0429	0.577	0.9862		1.4047	1.8776	0.5905	0.8279	0.4603		100	100	50	100	50		Nucleotide	Pyrimidine Metabolism, Thymine containing	882	65-71-4	1654	125.036
	3321		Purine and Pyrimidine Metabolism	methylphosphate	LC/MS pos early	37070		HMDB61711	13130		0.76	3.56	3.96	0.84		0.2233	0.4319	0.1546	0.0394	0.0263	0.0286	0.944	0.9862		2.416	2.862	0.6095	0.3825	0.8031		100	100	100	100	100		Nucleotide	Purine and Pyrimidine Metabolism	100001805	7023-27-0	544	113
	3325	Cofactors and Vitamins	Nicotinate and Nicotinamide Metabolism	nicotinate	LC/MS pos early	1504	C00253	HMDB01488	938		0.72	1.78	1.52	0.62		0.1135	0.4193	0.2605	0.0407	0.2872	0.0694	0.3258	0.9862		0.9037	1.4601	0.5951	1.1851	0.821		100	100	100	100	100		Cofactors and Vitamins	Nicotinate and Nicotinamide Metabolism	567	59-67-6	1673	124.039
	3326			nicotinate ribonucleoside	LC/MS pos early	33471	C05841	HMDB06809	161234		1.26	2.09	1.79	1.09		0.3045	0.4759	0.0312	0.0394	0.1589	0.0464	0.8895	0.9862		1.4627	1.3455	0.8155	0.7916	0.6453		100	100	100	100	100		Cofactors and Vitamins	Nicotinate and Nicotinamide Metabolism	100001316	2625-49-2	1536	256.082
	3327			nicotinic acid mononucleotide (NaMN)	LC/MS neg	32461	C01185	HMDB01132	5288991		1.36	1.86	1.45	1.06		0.0616	0.4193	0.0141	0.0394	0.0957	0.0356	0.7899	0.9862		1.2943	1.2184	0.89	1.3194	0.6553		100	100	100	100	100		Cofactors and Vitamins	Nicotinate and Nicotinamide Metabolism	100001058	321-02-8	607	334.033
	3328			nicotinamide	LC/MS pos early	594	C00153	HMDB01406	936		1.07	2.37	2.45	1.1		0.7239	0.6826	0.0212	0.0394	0.2955	0.0701	0.7117	0.9862		1.7585	1.5948	0.7171	0.8503	0.6725		100	100	100	100	100		Cofactors and Vitamins	Nicotinate and Nicotinamide Metabolism	432	98-92-0	1942	123.055
	3330			nicotinamide ribonucleotide (NMN)	LC/MS pos early	22152	C00455	HMDB00229	14180		0.97	2.64	2.42	0.88		0.9547	0.7285	0.0537	0.0394	0.0228	0.0286	0.8672	0.9862		1.6406	1.8556	0.6784	0.7019	0.7026		100	100	100	100	100		Cofactors and Vitamins	Nicotinate and Nicotinamide Metabolism	1312	1094-61-7	766	335.064
	3331			nicotinamide riboside	LC/MS pos early	33013	C03150	HMDB00855	439924		1.03	5.23	3.06	0.6		0.9521	0.7285	0.0575	0.0394	0.0382	0.0324	0.601	0.9862		1.486	2.4655	0.4856	1.4668	0.4718		100	100	50	100	100		Cofactors and Vitamins	Nicotinate and Nicotinamide Metabolism	100001310	1341-23-7	2040	255.098
	3332			nicotinamide adenine dinucleotide (NAD+)	LC/MS neg	5278	C00003	HMDB00902	5893		0.92	2.39	1.77	0.68		0.6242	0.6491	0.0882	0.0394	0.0769	0.0344	0.4457	0.9862		1.3697	2.0079	0.7754	0.8321	0.8418		100	100	100	100	100		Cofactors and Vitamins	Nicotinate and Nicotinamide Metabolism	1310	53-84-9	1434	662.102
	3349			adenosine 5'-diphosphoribose (ADP-ribose)	LC/MS neg	558	C00301	HMDB01178	192		4.43	3.76	0.58	0.68		0.8824	0.7131	0.0365	0.0394	0.9061	0.1687	0.2496	0.9862		1.5564	2.2961	2.7055	0.7896	0.6106		75	100	50	75	75		Cofactors and Vitamins	Nicotinate and Nicotinamide Metabolism	215	68414-18-6	920	558.064
	3352		Riboflavin Metabolism	flavin adenine dinucleotide (FAD)	LC/MS neg	2134	C00016	HMDB01248	643975		1.07	2.59	1.82	0.75		0.6221	0.6491	0.0436	0.0394	0.0416	0.0324	0.5329	0.9862		1.6153	2.1514	0.8868	0.9495	0.83		100	100	100	100	100		Cofactors and Vitamins	Riboflavin Metabolism	327	146-14-5;84366-81-4	2425	784.15
	3353			flavin mononucleotide (FMN)	LC/MS neg	15797	C00061	HMDB01520	710		1.08	2.32	1.63	0.76		0.6587	0.6662	0.0683	0.0394	0.0227	0.0286	0.5962	0.9862		1.487	1.9592	0.9145	0.8058	0.8448		100	100	100	100	100		Cofactors and Vitamins	Riboflavin Metabolism	100000251	130-40-5	2390	455.097
	3354		Pantothenate and CoA Metabolism	pantothenate	LC/MS pos early	1508	C00864	HMDB00210	6613		0.82	3.68	2.31	0.51		0.2851	0.4708	0.0958	0.0394	0.0082	0.0286	0.4254	0.9862		1.0462	2.032	0.4524	1.0732	0.5528		100	100	100	100	100		Cofactors and Vitamins	Pantothenate and CoA Metabolism	1024	137-08-6	1667	220.118
	3359			coenzyme A	LC/MS neg	46322	C00010	HMDB01423	317		2.25	0.49	0.29	1.33		0.3065	0.4759	0.0913	0.0394	0.1058	0.0373	0.465	0.9862		0.8905	0.6679	3.0383	14.2134	1.3507		100	75	100	100	100		Cofactors and Vitamins	Pantothenate and CoA Metabolism	270	85-61-0;18439-24-2	1448	382.55
	3367		Ascorbate and Aldarate Metabolism	threonate	LC/MS polar	27738	C01620	HMDB00943	151152		0.58	1.54	1.67	0.62		0.3564	0.4994	0.4459	0.0564	0.6098	0.1197	0.3411	0.9862		0.7393	1.1874	0.4434	0.8354	0.7709		50	75	25	75	50		Cofactors and Vitamins	Ascorbate and Aldarate Metabolism	100001022	70753-61-6	2384	135.03
	3370			gulonate*	LC/MS polar	46957	C00257	HMDB03290	9794176		0.77	2.28	2.41	0.81		0.096	0.4193	0.2124	0.0394	0.0201	0.0286	0.9159	0.9862		1.5885	1.963	0.6584	0.7552	0.8595		100	100	100	100	100		Cofactors and Vitamins	Ascorbate and Aldarate Metabolism	100001586	20246-53-1	2750	195.051
	3387		Biotin Metabolism	biotin	LC/MS pos early	568	C00120	HMDB00030	171548		0.75	1.79	1.66	0.69		0.1543	0.4193	0.1662	0.0394	0.1246	0.0411	0.3652	0.9862		1.2348	1.791	0.7456	0.93	0.9997		100	100	100	100	100		Cofactors and Vitamins	Biotin Metabolism	251	58-85-5	2253	245.095
	3396		Pterin Metabolism	pterin	LC/MS neg	43023	C00715	HMDB00802	73000		0.85	1.84	1.68	0.78		0.3876	0.5111	0.1883	0.0394	0.3186	0.0728	0.5296	0.9862		1.2741	1.6364	0.7601	0.9539	0.8897		100	100	100	100	100		Cofactors and Vitamins	Pterin Metabolism	100004216	22363-60-4	1370	162.042
	3421		Thiamine Metabolism	thiamin diphosphate	LC/MS neg	35670	C00068	HMDB01372	1132		0.98	2.21	2.28	1.01		0.8966	0.7131	0.0204	0.0394	0.0775	0.0344	0.8525	0.9862		1.813	1.795	0.7938	0.8835	0.8113		100	100	100	100	100		Cofactors and Vitamins	Thiamine Metabolism	522	154-87-0	1195.1	423.03
	3432		Vitamin B6 Metabolism	pyridoxine (Vitamin B6)	LC/MS pos early	608	C00314	HMDB02075	1054		0.83	3.32	3.39	0.85		0.3365	0.4905	0.0759	0.0394	0.0437	0.0324	0.8306	0.9862		1.805	2.1211	0.5321	0.7833	0.6398		100	100	100	100	100		Cofactors and Vitamins	Vitamin B6 Metabolism	936	58-56-0	2442	170.081
	3434			pyridoxamine	LC/MS pos early	2150	C00534	HMDB01431	1052		1.75	1.14	1.48	2.28		0.0841	0.4193	0.5642	0.067	0.1798	0.0502	0.0143	0.9862		1.5033	0.6602	1.0177	1.0276	0.58		100	75	100	100	75		Cofactors and Vitamins	Vitamin B6 Metabolism	568	58052-48-5	2975	169.097
	3435			pyridoxamine phosphate	LC/MS pos early	3138	C00647	HMDB01555	1053		0.89	2	1.85	0.83		0.385	0.5111	0.0767	0.0394	0.0575	0.0324	0.6177	0.9862		1.4351	1.7292	0.7739	0.9554	0.8666		100	100	100	100	100		Cofactors and Vitamins	Vitamin B6 Metabolism	493	529-96-4	1932	249.063
	3436			pyridoxal phosphate	LC/MS pos early	5331	C00018	HMDB01491	1051		1.23	1	0.93	1.14		0.8308	0.6952	0.824	0.0928	0.944	0.1748	0.6206	0.9862		1.0903	0.9546	1.1716	1.3816	0.9553		100	75	100	100	100		Cofactors and Vitamins	Vitamin B6 Metabolism	492	41468-25-1	1367	248.032
	3437			pyridoxal	LC/MS pos early	1651	C00250	HMDB01545	1050		1.4	3.44	2.14	0.87		0.4644	0.556	0.0654	0.0394	0.2444	0.061	0.7555	0.9862		1.731	1.9939	0.8095	0.7993	0.5795		100	100	100	100	100		Cofactors and Vitamins	Vitamin B6 Metabolism	491	65-22-5	2343	168.066
	3452	Xenobiotics	Benzoate Metabolism	benzoate	LC/MS neg	15778	C00180	HMDB01870	243		0.77	3.53	2.27	0.5		0.2782	0.4708	0.2204	0.0394	0.1553	0.0463	0.5177	0.9862		1.4235	2.8667	0.6276	0.5104	0.8123		100	100	100	100	100		Xenobiotics	Benzoate Metabolism	100000008	65-85-0	1750	121.029
	3462			4-hydroxybenzoate	LC/MS neg	21133	C00156	HMDB00500	135		0.72	2.24	2.22	0.72		0.202	0.4193	0.3542	0.0482	0.158	0.0464	0.7693	0.9862		1.4946	2.0802	0.6722	1.0489	0.9297		100	100	100	100	100		Xenobiotics	Benzoate Metabolism	100000862	99-96-7	820	137.024
	3523			3-phenylpropionate (hydrocinnamate)	LC/MS neg	15749	C05629	HMDB00764	107		0.5	4.27	2.96	0.35		0.1926	0.4193	0.0519	0.0394	0.2332	0.0597	0.1284	0.9862		1.2526	3.6192	0.4233	1.6287	0.8478		100	100	25	100	75		Xenobiotics	Benzoate Metabolism	100000010	501-52-0	2860	149.061
	3554		Food Component/Plant	2-piperidinone	LC/MS pos early	43400		HMDB11749	12665		3.28	4.78	0.63	0.43		0.0376	0.4193	0.0031	0.0394	0.3296	0.0736	0.0784	0.9862		1.4853	3.4575	2.3721	0.8704	0.7228		100	100	100	100	100		Xenobiotics	Food Component/Plant	100004295	675-20-7	1675	100.076
	3593			erythrose	LC/MS neg	27722	C01796	HMDB02649	94176		0.86	1.69	1.35	0.69		0.2243	0.4319	0.0899	0.0394	0.074	0.0338	0.203	0.9862		1.0667	1.5458	0.7875	1.1001	0.916		100	100	100	100	100		Xenobiotics	Food Component/Plant	100001042	583-50-6	780	119.035
	3612			diaminopimelate	LC/MS pos early	15130	C00666	HMDB01370	439283		0.75	1.99	2.1	0.79		0.174	0.4193	0.1912	0.0394	0.0638	0.0336	0.6953	0.9862		1.2124	1.5271	0.5786	1.1055	0.7691		100	100	100	100	100		Xenobiotics	Food Component/Plant	100000115	1476-39-7;2577-62-0	2569	191.103
	3627			levulinate (4-oxovalerate)	LC/MS pos early	22177		HMDB00720	11579		1	2.2	1.75	0.79		0.8998	0.7131	0.1794	0.0394	0.2244	0.0581	0.7601	0.9862		1.448	1.8295	0.8284	0.6179	0.8306		100	100	100	100	100		Xenobiotics	Food Component/Plant	100000765	123-76-2	1433	99.0441
	3641			2,3-dihydroxyisovalerate	LC/MS polar	38276	C04039	HMDB12141	677		0.62	2.89	2.9	0.62		0.0966	0.4193	0.2044	0.0394	0.1366	0.0429	0.5303	0.9862		2.1035	3.3723	0.7254	1.2431	1.1689		100	100	100	100	100		Xenobiotics	Food Component/Plant	100002417	1756-18-9	1050	133.051
	3648			2-isopropylmalate	LC/MS neg	15667	C02504	HMDB00402	77		1.06	2.3	1.22	0.57		0.6901	0.6697	0.1595	0.0394	0.3345	0.0744	0.3496	0.9862		1.3681	2.4143	1.1195	0.6521	1.0514		100	100	100	100	100		Xenobiotics	Food Component/Plant	100000409	3237-44-3	725	175.061
	3670			gluconate	LC/MS polar	587	C00257	HMDB00625	10690		0.67	3.54	2.87	0.54		0.1566	0.4193	0.1521	0.0394	0.1919	0.0531	0.4386	0.9862		1.624	3.0089	0.5654	1.0595	0.8501		75	100	75	100	100		Xenobiotics	Food Component/Plant	338	527-07-1	2922	195.051
	3744			ergothioneine	LC/MS pos early	37459	C05570	HMDB03045	3032311		1.04	1.82	1.47	0.84		0.7331	0.6854	0.0755	0.0394	0.0578	0.0324	0.6099	0.9862		1.1117	1.3239	0.754	1.0045	0.7276		100	100	100	100	100		Xenobiotics	Food Component/Plant	100002154	58511-63-0	850	230.096
	3768			histidinol	LC/MS pos early	15316	C00860	HMDB03431	165271		0.94	1.52	1.4	0.86		0.6609	0.6662	0.283	0.0425	0.2871	0.0694	0.7262	0.9862		1.3074	1.5168	0.9335	0.6276	0.9961		100	100	100	100	100		Xenobiotics	Food Component/Plant	100000260	1596-64-1	3041	142.097
	3833			quinate	LC/MS polar	18335	C00296	HMDB03072	6508		0.89	2.45	1.88	0.69		0.7097	0.6744	0.1982	0.0394	0.0727	0.0338	0.7076	0.9862		1.2983	1.8928	0.6901	0.9956	0.7712		100	100	100	100	100		Xenobiotics	Food Component/Plant	100000442	77-95-2	2432.9	191.056
	3915			2-keto-3-deoxy-gluconate	LC/MS polar	48141	C00204	HMDB01353	161227		0.82	2.57	2.12	0.68		0.3708	0.5108	0.2954	0.0434	0.0522	0.0324	0.8505	0.9862		1.5041	2.2226	0.7111	0.9467	0.865		100	100	100	100	100		Xenobiotics	Food Component/Plant	100005946	17510-99-5	1900	177.04
	3939			3-hydroxy-3-methyl-hexanoate	LC/MS neg	53162			16666688		0.79	3.99	2.53	0.5		0.2618	0.4615	0.2539	0.0404	0.1165	0.0393	0.6557	0.9862		1.8887	3.7426	0.7454	0.4198	0.9387		100	100	100	100	100		Xenobiotics	Food Component/Plant	100006601	58888-76-9	2440	145.087
	3972		Bacterial/Fungal	3-deoxyoctulosonate	LC/MS polar	43805			4636210		0.76	2.78	2.19	0.6		0.1909	0.4193	0.2555	0.0404	0.0389	0.0324	0.6976	0.9862		1.5177	2.5301	0.6936	0.8424	0.9105		100	100	100	100	100		Xenobiotics	Bacterial/Fungal	100000095	103404-70-2	2706.7	237.062
	4210		Drug	salicylate	LC/MS neg	1515	C00805	HMDB01895	338		0.88	2.39	1.65	0.61		0.4155	0.5273	0.2704	0.0416	0.3292	0.0736	0.5313	0.9862		1.4902	2.4588	0.9025	0.7826	1.0296		100	100	100	100	100		Xenobiotics	Drug	501	69-72-7	2195	137.024
	4347		Chemical	2-pyrrolidinone	LC/MS pos early	31675		HMDB02039	12025		1.07	1.08	1.44	1.44		0.8098	0.69	0.7447	0.0849	0.2393	0.0606	0.3585	0.9862		1.3401	0.9336	0.9296	1.177	0.8675		100	100	100	100	100		Xenobiotics	Chemical	100001081	616-45-5	1262	86.06
	4348			sulfate*	LC/MS neg	46960	C00059	HMDB01448	1118		1	2.04	2.11	1.03		0.987	0.7362	0.0049	0.0394	0.0311	0.0286	0.9686	0.9862		1.6761	1.6291	0.7942	0.8759	0.7981		100	100	100	100	100		Xenobiotics	Chemical	100002528	14808-79-8	616	96.9601
	4419			glycerol 2-phosphate	LC/MS polar	27728	C02979	HMDB02520	2526		0.79	4.56	3.81	0.66		0.3708	0.5108	0.0932	0.0394	0.0087	0.0286	0.8206	0.9862		1.4668	2.2118	0.3849	0.6929	0.4849		100	100	50	75	75		Xenobiotics	Chemical	100001029	819-83-0	3681.7	171.006
	4456			trizma acetate	LC/MS pos early	20710	C07182		6503		1.74	1.08	0.73	1.18		0.8153	0.69	0.6273	0.0735	0.9678	0.1781	0.9414	0.9862		1.1423	0.9708	1.5665	1.1795	0.8986		100	100	100	100	100		Xenobiotics	Chemical	100000856	6850-28-8	1884	122.081
	4486			thioproline	LC/MS pos early	53231			93176		1.17	1.85	1.74	1.1		0.2454	0.4556	0.0229	0.0394	0.146	0.0445	0.9114	0.9862		1.2831	1.1663	0.7358	0.951	0.6315		100	100	100	100	100		Xenobiotics	Chemical	100009232	34592-47-4	1250	134.027
	4487			p-toluic acid	LC/MS neg	37499	C01454	HMDB29635	7470		0.72	3.62	3.06	0.61		0.1762	0.4193	0.1845	0.0394	0.081	0.0347	0.6457	0.9862		1.9157	3.1621	0.627	0.4031	0.8736		100	100	100	100	100		Xenobiotics	Chemical	100002056	99-94-5	2463	135.045
